# Supplementary material for: Genome Sequencing and Analysis of Trichoderma (Hypocreaceae) Isolates Exhibiting Antagonistic Activity against the Papaya Dieback Pathogen, Erwinia mallotivora
Source: J Fungi (Basel). 2022 Feb 28;8(3):246. doi: 10.3390/jof8030246 (PMC8949440; doi:10.3390/jof8030246)
Supplement: Supplementary file 1 [file jof-08-00246-s001.zip]

Archive with 6 entries (4 files):
- jof-1591442-SM/
- jof-1591442-SM/8. jof-1591442-final suppl/
- jof-1591442-SM/8. jof-1591442-final suppl/8.jof-1591442 - final-Supplementary Information.pdf
- jof-1591442-SM/8. jof-1591442-final suppl/8.Suplementary Dataset 1.xlsx
- jof-1591442-SM/8. jof-1591442-final suppl/8.Suplementary Dataset 2.xlsx
- jof-1591442-SM/8. jof-1591442-final suppl/8.Supplementary Dataset 3.xlsx
