# Supplementary material for: Genome Sequencing and Analysis of Trichoderma (Hypocreaceae) Isolates Exhibiting Antagonistic Activity against the Papaya Dieback Pathogen, Erwinia mallotivora
Source: J Fungi (Basel). 2022 Feb 28;8(3):246. doi: 10.3390/jof8030246 (PMC8949440; doi:10.3390/jof8030246)
Supplement: Supplementary file 1 [file jof-08-00246-s001.zip › jof-1591442-SM/8. jof-1591442-final suppl/8.Suplementary Dataset 1.xlsx]

## Sheet: RA3a
query	seed_ortholog	evalue	score	eggNOG_OGs	max_annot_lvl	COG_category	Description	Preferred_name	GOs	EC	KEGG_ko	KEGG_Pathway	KEGG_Module	KEGG_Reaction	KEGG_rclass	BRITE	KEGG_TC	CAZy	BiGG_Reaction	PFAMs
## 9124 queries scanned
## Rate: 100.24 q/s
## Total time (seconds): 91.02416920661926
RA3a_000001-T1	29875.EHK23151	1.6e-166	592.0	COG2055@1|root,2QRW5@2759|Eukaryota,38RRZ@33154|Opisthokonta,3NYKR@4751|Fungi,3QPRT@4890|Ascomycota,211XY@147550|Sordariomycetes,3TU7T@5125|Hypocreales	4751|Fungi	C	Malate/L-lactate dehydrogenase	-	-	-	-	-	-	-	-	-	-	-	-	Ldh_2
RA3a_000002-T1	29875.EHK23150	2.1e-135	488.4	COG1028@1|root,KOG0725@2759|Eukaryota,38DDZ@33154|Opisthokonta,3NV95@4751|Fungi,3QJKX@4890|Ascomycota,214G2@147550|Sordariomycetes,3TDH8@5125|Hypocreales,3TXQ8@5129|Hypocreaceae	2759|Eukaryota	Q	Enoyl-(Acyl carrier protein) reductase	-	-	-	-	-	-	-	-	-	-	-	-	adh_short_C2
RA3a_000003-T1	29875.EHK23149	6.3e-69	266.9	COG0129@1|root,KOG2448@2759|Eukaryota,39TNU@33154|Opisthokonta,3P18U@4751|Fungi,3QJRD@4890|Ascomycota,213C8@147550|Sordariomycetes,3THQI@5125|Hypocreales,3TZCJ@5129|Hypocreaceae	4751|Fungi	E	Dehydratase family	-	-	4.2.1.9	ko:K01687	ko00290,ko00770,ko01100,ko01110,ko01130,ko01210,ko01230,map00290,map00770,map01100,map01110,map01130,map01210,map01230	M00019,M00570	R01209,R04441,R05070	RC00468,RC01714	ko00000,ko00001,ko00002,ko01000	-	-	-	ILVD_EDD
RA3a_000004-T1	37727.XP_002153097.1	3.2e-39	169.5	28M8Z@1|root,2QTS6@2759|Eukaryota,3AKX0@33154|Opisthokonta,3PE50@4751|Fungi,3R3EY@4890|Ascomycota,20HD4@147545|Eurotiomycetes	4751|Fungi	-	-	-	-	-	-	-	-	-	-	-	-	-	-	-
RA3a_000005-T1	474922.ELA32201	1e-22	114.0	2D2WJ@1|root,2SPAG@2759|Eukaryota,3A19R@33154|Opisthokonta,3P1XD@4751|Fungi,3QMVI@4890|Ascomycota,21419@147550|Sordariomycetes,1EWT3@1028384|Glomerellales	4751|Fungi	S	NAD(P)H-binding	-	-	-	-	-	-	-	-	-	-	-	-	NAD_binding_10,NmrA
RA3a_000007-T1	37727.XP_002153097.1	2.7e-39	169.5	28M8Z@1|root,2QTS6@2759|Eukaryota,3AKX0@33154|Opisthokonta,3PE50@4751|Fungi,3R3EY@4890|Ascomycota,20HD4@147545|Eurotiomycetes	4751|Fungi	-	-	-	-	-	-	-	-	-	-	-	-	-	-	-
RA3a_000008-T1	29875.EHK23149	7.3e-113	413.3	COG0129@1|root,KOG2448@2759|Eukaryota,39TNU@33154|Opisthokonta,3P18U@4751|Fungi,3QJRD@4890|Ascomycota,213C8@147550|Sordariomycetes,3THQI@5125|Hypocreales,3TZCJ@5129|Hypocreaceae	4751|Fungi	E	Dehydratase family	-	-	4.2.1.9	ko:K01687	ko00290,ko00770,ko01100,ko01110,ko01130,ko01210,ko01230,map00290,map00770,map01100,map01110,map01130,map01210,map01230	M00019,M00570	R01209,R04441,R05070	RC00468,RC01714	ko00000,ko00001,ko00002,ko01000	-	-	-	ILVD_EDD
RA3a_000009-T1	29875.EHK23150	2.1e-135	488.4	COG1028@1|root,KOG0725@2759|Eukaryota,38DDZ@33154|Opisthokonta,3NV95@4751|Fungi,3QJKX@4890|Ascomycota,214G2@147550|Sordariomycetes,3TDH8@5125|Hypocreales,3TXQ8@5129|Hypocreaceae	2759|Eukaryota	Q	Enoyl-(Acyl carrier protein) reductase	-	-	-	-	-	-	-	-	-	-	-	-	adh_short_C2
RA3a_000010-T1	29875.EHK23151	6.9e-185	653.3	COG2055@1|root,2QRW5@2759|Eukaryota,38RRZ@33154|Opisthokonta,3NYKR@4751|Fungi,3QPRT@4890|Ascomycota,211XY@147550|Sordariomycetes,3TU7T@5125|Hypocreales	4751|Fungi	C	Malate/L-lactate dehydrogenase	-	-	-	-	-	-	-	-	-	-	-	-	Ldh_2
RA3a_000011-T1	63577.G9P0J3	3.3e-105	387.9	COG2828@1|root,2RXKW@2759|Eukaryota,39KE0@33154|Opisthokonta,3Q4SI@4751|Fungi,3RN2J@4890|Ascomycota,215TT@147550|Sordariomycetes,3TM7J@5125|Hypocreales,3U3J6@5129|Hypocreaceae	4751|Fungi	S	PrpF protein	-	-	-	-	-	-	-	-	-	-	-	-	PrpF
RA3a_000012-T1	63577.G9P0J4	3e-119	435.3	2D1IN@1|root,2SI94@2759|Eukaryota,3A19I@33154|Opisthokonta,3P2AV@4751|Fungi,3QUPX@4890|Ascomycota,21AIG@147550|Sordariomycetes	4751|Fungi	S	alpha beta-hydrolase	-	-	-	-	-	-	-	-	-	-	-	-	Abhydrolase_1,Abhydrolase_6
RA3a_000013-T1	63577.G9P0J5	1.3e-143	516.9	COG2706@1|root,2S3WY@2759|Eukaryota,3A77Q@33154|Opisthokonta,3P5U8@4751|Fungi,3QQMZ@4890|Ascomycota,21DV4@147550|Sordariomycetes	4751|Fungi	G	Lactonase, 7-bladed beta-propeller	-	-	-	-	-	-	-	-	-	-	-	-	Lactonase
RA3a_000014-T1	63577.G9P0J9	1.2e-97	362.8	COG0221@1|root,KOG1626@2759|Eukaryota,38CDN@33154|Opisthokonta,3NUSR@4751|Fungi,3QK3F@4890|Ascomycota,213EV@147550|Sordariomycetes,3TH0Q@5125|Hypocreales,3TZVK@5129|Hypocreaceae	4751|Fungi	C	Inorganic pyrophosphatase	-	-	3.6.1.1	ko:K01507	ko00190,map00190	-	-	-	ko00000,ko00001,ko01000	-	-	-	Pyrophosphatase
RA3a_000015-T1	29875.EHK21898	1.3e-191	675.6	COG0148@1|root,KOG2670@2759|Eukaryota,39U5B@33154|Opisthokonta,3NZZ4@4751|Fungi,3R0XR@4890|Ascomycota,218XH@147550|Sordariomycetes,3TJP0@5125|Hypocreales,3U47Z@5129|Hypocreaceae	4751|Fungi	G	Enolase, N-terminal domain	-	-	4.2.1.11	ko:K01689	ko00010,ko00680,ko01100,ko01110,ko01120,ko01130,ko01200,ko01230,ko03018,ko04066,map00010,map00680,map01100,map01110,map01120,map01130,map01200,map01230,map03018,map04066	M00001,M00002,M00003,M00346,M00394	R00658	RC00349	ko00000,ko00001,ko00002,ko01000,ko03019,ko04147	-	-	-	Enolase_C,Enolase_N
RA3a_000016-T1	63577.G9P0K4	0.0	1149.4	COG2723@1|root,KOG0626@2759|Eukaryota,38CCU@33154|Opisthokonta,3NVIU@4751|Fungi,3QPF3@4890|Ascomycota,215R7@147550|Sordariomycetes,3TKI9@5125|Hypocreales,3U4U5@5129|Hypocreaceae	4751|Fungi	G	Glycosyl hydrolase family 1	-	-	-	-	-	-	-	-	-	-	-	-	Glyco_hydro_1
RA3a_000017-T1	63577.G9P0K7	1.5e-111	409.1	COG0702@1|root,2SJR0@2759|Eukaryota,3AG3J@33154|Opisthokonta,3PC8M@4751|Fungi,3R2RA@4890|Ascomycota,21EGW@147550|Sordariomycetes,3TJV8@5125|Hypocreales,3U1XQ@5129|Hypocreaceae	4751|Fungi	GM	NmrA-like family	-	-	-	-	-	-	-	-	-	-	-	-	NmrA
RA3a_000018-T1	401053.AciPR4_2798	1.1e-102	380.9	COG1680@1|root,COG1680@2|Bacteria	2|Bacteria	V	peptidase activity	-	-	-	-	-	-	-	-	-	-	-	-	Beta-lactamase
RA3a_000019-T1	63577.G9NK43	2.3e-266	924.5	KOG0254@1|root,KOG0254@2759|Eukaryota,39VV8@33154|Opisthokonta,3NV0K@4751|Fungi,3QRN9@4890|Ascomycota,214YW@147550|Sordariomycetes,3TG4M@5125|Hypocreales	4751|Fungi	U	Sugar (and other) transporter	-	-	-	-	-	-	-	-	-	-	-	-	Sugar_tr
RA3a_000020-T1	63577.G9NTW7	3.3e-202	711.1	2EZPQ@1|root,2T0ZC@2759|Eukaryota,3AS89@33154|Opisthokonta,3PGVF@4751|Fungi,3R5K8@4890|Ascomycota,21F64@147550|Sordariomycetes,3TMPI@5125|Hypocreales,3U3P9@5129|Hypocreaceae	4751|Fungi	-	-	-	-	-	-	-	-	-	-	-	-	-	-	-
RA3a_000021-T1	63577.G9P0K8	2.9e-149	534.6	COG2159@1|root,KOG4245@2759|Eukaryota,38KTN@33154|Opisthokonta,3NY88@4751|Fungi,3QS8G@4890|Ascomycota,21UTJ@147550|Sordariomycetes,3TM15@5125|Hypocreales	4751|Fungi	S	Amidohydrolase	-	-	4.1.1.52	ko:K22213	-	-	-	-	ko00000,ko01000	-	-	-	Amidohydro_2
RA3a_000022-T1	63577.G9P0K9	9.6e-143	513.1	2C3A5@1|root,2SIGA@2759|Eukaryota,39R1U@33154|Opisthokonta,3NZVC@4751|Fungi,3QRR3@4890|Ascomycota,21KS7@147550|Sordariomycetes,3TR9Y@5125|Hypocreales,3U4PX@5129|Hypocreaceae	4751|Fungi	B	GAL4-like Zn(II)2Cys6 (or C6 zinc) binuclear cluster DNA-binding domain	-	-	-	-	-	-	-	-	-	-	-	-	Fungal_trans,Zn_clus
RA3a_000023-T1	63577.G9P0L0	8.9e-163	579.7	COG0119@1|root,KOG2367@2759|Eukaryota,38E9U@33154|Opisthokonta,3NUMJ@4751|Fungi,3QM1I@4890|Ascomycota,2135D@147550|Sordariomycetes,3TDGY@5125|Hypocreales,3U4U9@5129|Hypocreaceae	4751|Fungi	E	HMGL-like	LYS21	GO:0001207,GO:0003674,GO:0003824,GO:0004410,GO:0005575,GO:0005622,GO:0005623,GO:0005634,GO:0005737,GO:0005739,GO:0006082,GO:0006139,GO:0006259,GO:0006281,GO:0006325,GO:0006520,GO:0006553,GO:0006725,GO:0006807,GO:0006950,GO:0006974,GO:0006996,GO:0008150,GO:0008152,GO:0008652,GO:0009058,GO:0009066,GO:0009067,GO:0009085,GO:0009987,GO:0016043,GO:0016053,GO:0016740,GO:0016746,GO:0019752,GO:0019878,GO:…	2.3.3.14	ko:K01655	ko00300,ko00620,ko01100,ko01120,ko01130,ko01210,ko01230,map00300,map00620,map01100,map01120,map01130,map01210,map01230	M00030,M00433	R00271	RC00004,RC00067,RC02754	br01601,ko00000,ko00001,ko00002,ko01000	-	-	-	HMGL-like
RA3a_000024-T1	63577.G9P0L2	4.5e-137	495.0	COG1028@1|root,KOG0725@2759|Eukaryota,39Q5Z@33154|Opisthokonta,3Q6C4@4751|Fungi,3RPBU@4890|Ascomycota	4751|Fungi	Q	Polysaccharide biosynthesis protein	-	-	-	-	-	-	-	-	-	-	-	-	adh_short
RA3a_000025-T1	63577.G9P0L4	5.9e-264	916.4	2E0VX@1|root,2S89D@2759|Eukaryota,3A8SU@33154|Opisthokonta,3P81D@4751|Fungi,3QYWQ@4890|Ascomycota,21B96@147550|Sordariomycetes,3TKUW@5125|Hypocreales,3U2GC@5129|Hypocreaceae	4751|Fungi	-	-	-	-	-	-	-	-	-	-	-	-	-	-	Fungal_trans_2
RA3a_000027-T1	63577.G9P0L7	1.5e-162	578.9	2CWFV@1|root,2RUEZ@2759|Eukaryota,3AF3M@33154|Opisthokonta,3PC4R@4751|Fungi,3QS77@4890|Ascomycota,214TV@147550|Sordariomycetes,3TVXE@5125|Hypocreales,3TWRS@5129|Hypocreaceae	4751|Fungi	S	Alpha/beta hydrolase	-	-	-	-	-	-	-	-	-	-	-	-	Abhydrolase_6
RA3a_000028-T1	63577.G9P0S5	1.2e-139	502.7	COG0451@1|root,KOG1502@2759|Eukaryota,39VDM@33154|Opisthokonta,3NZFD@4751|Fungi,3QTNP@4890|Ascomycota,217Y8@147550|Sordariomycetes,3TKTC@5125|Hypocreales,3TY8I@5129|Hypocreaceae	4751|Fungi	V	NAD dependent epimerase/dehydratase family	-	-	-	-	-	-	-	-	-	-	-	-	Epimerase
RA3a_000029-T1	63577.G9P0S9	1.2e-236	825.5	28JDP@1|root,2SM9W@2759|Eukaryota,3AHK3@33154|Opisthokonta,3PAD6@4751|Fungi,3R1MB@4890|Ascomycota,214DI@147550|Sordariomycetes,3TF7S@5125|Hypocreales,3U4BM@5129|Hypocreaceae	4751|Fungi	-	-	-	-	-	-	-	-	-	-	-	-	-	-	-
RA3a_000030-T1	63577.G9P0T1	2.9e-138	498.0	2C7XJ@1|root,2SUM8@2759|Eukaryota,3AR0M@33154|Opisthokonta,3PFZR@4751|Fungi,3R2AN@4890|Ascomycota,2131D@147550|Sordariomycetes,3TM73@5125|Hypocreales,3U3YQ@5129|Hypocreaceae	4751|Fungi	S	Fungal specific transcription factor domain	-	-	-	-	-	-	-	-	-	-	-	-	Fungal_trans_2
RA3a_000031-T1	63577.G9NTX0	1.3e-86	326.6	COG0657@1|root,KOG1515@2759|Eukaryota,39WWE@33154|Opisthokonta,3NZS4@4751|Fungi,3QS2F@4890|Ascomycota,219VD@147550|Sordariomycetes	4751|Fungi	V	lipase 2	-	-	-	-	-	-	-	-	-	-	-	-	Abhydrolase_3
RA3a_000032-T1	92637.XP_007808063.1	0.0	2164.8	KOG0254@1|root,KOG0254@2759|Eukaryota,39JS0@33154|Opisthokonta,3Q43W@4751|Fungi,3RM8T@4890|Ascomycota	4751|Fungi	U	Pyoverdine/dityrosine biosynthesis protein	-	-	-	-	-	-	-	-	-	-	-	-	AMP-binding,DIT1_PvcA,MFS_1,PP-binding,Transferase
RA3a_000033-T1	63577.G9P0T4	1.9e-246	858.2	KOG0254@1|root,KOG0254@2759|Eukaryota,38CRV@33154|Opisthokonta,3NW0J@4751|Fungi,3QJU7@4890|Ascomycota,211DP@147550|Sordariomycetes,3TG1C@5125|Hypocreales,3U3FC@5129|Hypocreaceae	4751|Fungi	U	Major Facilitator Superfamily	-	GO:0003674,GO:0005215,GO:0005575,GO:0005623,GO:0005886,GO:0005887,GO:0006810,GO:0006873,GO:0006875,GO:0006879,GO:0008150,GO:0009987,GO:0015343,GO:0015688,GO:0015891,GO:0016020,GO:0016021,GO:0019725,GO:0022857,GO:0030003,GO:0031224,GO:0031226,GO:0033212,GO:0033214,GO:0042592,GO:0044425,GO:0044459,GO:0044464,GO:0044718,GO:0046916,GO:0048878,GO:0050801,GO:0051179,GO:0051181,GO:0051184,GO:0051234,GO:…	-	-	-	-	-	-	-	-	-	-	MFS_1,TRI12
RA3a_000034-T1	1173701.A0A066WXD4	3.6e-220	770.8	COG0753@1|root,KOG0047@2759|Eukaryota,39SIY@33154|Opisthokonta,3NY5M@4751|Fungi,3QS05@4890|Ascomycota,212U0@147550|Sordariomycetes,1F59K@1028384|Glomerellales	4751|Fungi	P	Catalase-related immune-responsive	-	-	1.11.1.6	ko:K03781	ko00380,ko00630,ko01110,ko01130,ko01200,ko04011,ko04016,ko04068,ko04146,ko04211,ko04212,ko04213,ko05014,map00380,map00630,map01110,map01130,map01200,map04011,map04016,map04068,map04146,map04211,map04212,map04213,map05014	M00532	R00009,R00602,R02670	RC00034,RC00767,RC02141,RC02755	ko00000,ko00001,ko00002,ko01000	-	-	-	Catalase,Catalase-rel
RA3a_000035-T1	63577.G9P0T5	3.7e-151	541.2	2F1ZY@1|root,2T2XU@2759|Eukaryota,3AH83@33154|Opisthokonta,3PA5W@4751|Fungi,3R23D@4890|Ascomycota,21NY4@147550|Sordariomycetes	4751|Fungi	S	Fungal specific transcription factor domain	-	-	-	-	-	-	-	-	-	-	-	-	Fungal_trans
RA3a_000036-T1	63577.G9P0T6	4.3e-195	687.2	COG1064@1|root,KOG0023@2759|Eukaryota,39RYV@33154|Opisthokonta,3NW01@4751|Fungi,3QU5T@4890|Ascomycota,219PJ@147550|Sordariomycetes,3TJP1@5125|Hypocreales	4751|Fungi	S	Zinc-binding dehydrogenase	-	-	-	-	-	-	-	-	-	-	-	-	ADH_N,ADH_zinc_N
RA3a_000037-T1	63577.G9P0T9	1.1e-156	559.3	COG1028@1|root,KOG1208@2759|Eukaryota,38JQE@33154|Opisthokonta,3PMKD@4751|Fungi,3R6NP@4890|Ascomycota,21TWI@147550|Sordariomycetes,3TQSC@5125|Hypocreales,3U3V8@5129|Hypocreaceae	4751|Fungi	Q	KR domain	-	-	-	-	-	-	-	-	-	-	-	-	adh_short
RA3a_000038-T1	63577.G9P0U1	2.4e-281	974.2	COG0043@1|root,2QR5I@2759|Eukaryota,38EAD@33154|Opisthokonta,3NZD5@4751|Fungi,3QRPN@4890|Ascomycota,217QC@147550|Sordariomycetes,3TJWH@5125|Hypocreales,3U3HT@5129|Hypocreaceae	4751|Fungi	F	Catalyzes the reversible decarboxylation of aromatic carboxylic acids like ferulic acid, p-coumaric acid or cinnamic acid, producing the corresponding vinyl derivatives 4-vinylphenol, 4-vinylguaiacol, and styrene, respectively, which play the role of aroma metabolites	FDC1	-	4.1.1.102	ko:K20039	ko00940,map00940	-	R02952,R03367	RC00814	ko00000,ko00001,ko01000	-	-	-	UbiD
RA3a_000039-T1	63577.G9P0U2	3.7e-55	221.5	2ED73@1|root,2SIWN@2759|Eukaryota,39R4F@33154|Opisthokonta,3NVJQ@4751|Fungi,3QQZ0@4890|Ascomycota,21DKB@147550|Sordariomycetes,3TKW6@5125|Hypocreales,3U39J@5129|Hypocreaceae	4751|Fungi	B	GAL4-like Zn(II)2Cys6 (or C6 zinc) binuclear cluster DNA-binding domain	-	-	-	-	-	-	-	-	-	-	-	-	Fungal_trans,Zn_clus
RA3a_000040-T1	63577.G9P0U3	1.8e-138	498.8	COG3268@1|root,KOG2733@2759|Eukaryota,3A8SQ@33154|Opisthokonta,3P7ZK@4751|Fungi,3QSXT@4890|Ascomycota,2187X@147550|Sordariomycetes	4751|Fungi	S	oxidoreductase activity	-	-	-	-	-	-	-	-	-	-	-	-	Sacchrp_dh_NADP,Zn_clus
RA3a_000041-T1	63577.G9P0U5	2.6e-157	561.6	COG0451@1|root,KOG1502@2759|Eukaryota,3A0UU@33154|Opisthokonta,3P21N@4751|Fungi,3QUW8@4890|Ascomycota,2197V@147550|Sordariomycetes,3TPWB@5125|Hypocreales,3U2CP@5129|Hypocreaceae	4751|Fungi	V	NAD dependent epimerase/dehydratase family	-	-	-	-	-	-	-	-	-	-	-	-	Epimerase
RA3a_000042-T1	63577.G9P0U6	5.2e-95	353.6	COG0346@1|root,2SP25@2759|Eukaryota,3AKIM@33154|Opisthokonta,3PED4@4751|Fungi,3R3SN@4890|Ascomycota	4751|Fungi	E	Glyoxalase/Bleomycin resistance protein/Dioxygenase superfamily	-	-	-	-	-	-	-	-	-	-	-	-	Glyoxalase
RA3a_000043-T1	63577.G9P0U7	4.8e-122	444.5	2D1Q0@1|root,2SIUI@2759|Eukaryota,3939J@33154|Opisthokonta,3NZF6@4751|Fungi,3QUG1@4890|Ascomycota,219VZ@147550|Sordariomycetes	4751|Fungi	S	Polysaccharide deacetylase	-	-	-	-	-	-	-	-	-	-	-	-	Polysacc_deac_1
RA3a_000044-T1	63577.G9P0U9	4.9e-114	417.2	COG0179@1|root,KOG1535@2759|Eukaryota,38H0Q@33154|Opisthokonta,3NZ3H@4751|Fungi,3QNXM@4890|Ascomycota	4751|Fungi	Q	fumarylacetoacetate hydrolase	-	-	-	-	-	-	-	-	-	-	-	-	FAA_hydrolase,Fungal_trans
RA3a_000045-T1	63577.G9P0V2	5.1e-180	637.5	COG0388@1|root,KOG0805@2759|Eukaryota,39VC7@33154|Opisthokonta,3NZ8M@4751|Fungi,3QQR2@4890|Ascomycota,214DR@147550|Sordariomycetes,3TW8Z@5125|Hypocreales,3U49W@5129|Hypocreaceae	4751|Fungi	E	Carbon-nitrogen hydrolase	-	-	-	-	-	-	-	-	-	-	-	-	CN_hydrolase
RA3a_000046-T1	63577.G9P0V5	1.8e-159	568.5	COG0702@1|root,2QQEA@2759|Eukaryota,39VA4@33154|Opisthokonta,3NZJW@4751|Fungi,3QNJ2@4890|Ascomycota,212R7@147550|Sordariomycetes,3TU1S@5125|Hypocreales	4751|Fungi	GM	NAD(P)H-binding	-	-	-	-	-	-	-	-	-	-	-	-	NmrA
RA3a_000047-T1	63577.G9P0V6	1.1e-143	516.2	COG0702@1|root,2S0XK@2759|Eukaryota,3A24M@33154|Opisthokonta,3Q4QA@4751|Fungi,3RMZV@4890|Ascomycota,21SDE@147550|Sordariomycetes,3TSRS@5125|Hypocreales	4751|Fungi	GM	NAD(P)H-binding	-	-	-	-	-	-	-	-	-	-	-	-	NmrA
RA3a_000048-T1	63577.G9P0V7	7.5e-240	836.3	COG0366@1|root,KOG0471@2759|Eukaryota,38EYC@33154|Opisthokonta,3NV3E@4751|Fungi,3QK27@4890|Ascomycota,214SP@147550|Sordariomycetes,3TE41@5125|Hypocreales,3TYFQ@5129|Hypocreaceae	4751|Fungi	G	Alpha-amylase domain	-	-	3.2.1.1	ko:K01176	ko00500,ko01100,ko04973,map00500,map01100,map04973	-	R02108,R02112,R11262	-	ko00000,ko00001,ko01000	-	GH13	-	Alpha-amylase,CBM_20,DUF1966
RA3a_000049-T1	63577.G9P0V8	0.0	1259.6	KOG2366@1|root,KOG2366@2759|Eukaryota,39DKM@33154|Opisthokonta,3P1NJ@4751|Fungi,3QUA8@4890|Ascomycota,21D9T@147550|Sordariomycetes,3TTKC@5125|Hypocreales,3U08X@5129|Hypocreaceae	4751|Fungi	G	Alpha galactosidase A	-	-	-	-	-	-	-	-	-	-	-	-	Melibiase_2
RA3a_000050-T1	63577.G9P0V9	0.0	1846.2	COG3250@1|root,KOG2230@2759|Eukaryota,38CZF@33154|Opisthokonta,3NXVI@4751|Fungi,3QSK4@4890|Ascomycota,218MF@147550|Sordariomycetes,3TJJ1@5125|Hypocreales,3U0M8@5129|Hypocreaceae	4751|Fungi	G	Glycosyl hydrolases family 2	-	-	3.2.1.25	ko:K01192	ko00511,ko04142,map00511,map04142	-	-	-	ko00000,ko00001,ko01000	-	-	-	Glyco_hydro_2
RA3a_000051-T1	63577.G9P0W0	5.5e-251	873.2	COG0631@1|root,KOG0700@2759|Eukaryota,38E7C@33154|Opisthokonta,3NYQ5@4751|Fungi,3QPAV@4890|Ascomycota,2155F@147550|Sordariomycetes,3TGNC@5125|Hypocreales,3TX2T@5129|Hypocreaceae	4751|Fungi	T	Serine/threonine phosphatases, family 2C, catalytic domain	-	-	3.1.3.43	ko:K01102	-	-	-	-	ko00000,ko01000,ko01009	-	-	-	PP2C
RA3a_000052-T1	63577.G9P0W2	2.3e-94	351.7	2DHAK@1|root,2S5W9@2759|Eukaryota,3A43A@33154|Opisthokonta,3P3DB@4751|Fungi,3QUXZ@4890|Ascomycota,2198H@147550|Sordariomycetes,3TMSI@5125|Hypocreales,3U3IA@5129|Hypocreaceae	4751|Fungi	-	-	-	-	-	-	-	-	-	-	-	-	-	-	-
RA3a_000053-T1	63577.G9P0W3	0.0	2041.5	COG0474@1|root,KOG0203@2759|Eukaryota,38BIP@33154|Opisthokonta,3NUZM@4751|Fungi,3QKSB@4890|Ascomycota,2172M@147550|Sordariomycetes,3THNU@5125|Hypocreales,3U3FY@5129|Hypocreaceae	4751|Fungi	P	Cation transporter/ATPase, N-terminus	-	-	3.6.3.10,3.6.3.9	ko:K01539,ko:K01541	ko00190,ko04022,ko04024,ko04260,ko04261,ko04911,ko04918,ko04919,ko04925,ko04960,ko04961,ko04964,ko04970,ko04971,ko04972,ko04973,ko04974,ko04976,ko04978,map00190,map04022,map04024,map04260,map04261,map04911,map04918,map04919,map04925,map04960,map04961,map04964,map04970,map04971,map04972,map04973,map04974,map04976,map04978	-	-	-	ko00000,ko00001,ko01000,ko04147	3.A.3.1	-	-	Cation_ATPase,Cation_ATPase_C,Cation_ATPase_N,E1-E2_ATPase,Hydrolase,Hydrolase_3
RA3a_000054-T1	63577.G9P0W4	1.3e-54	219.2	2BZ1A@1|root,2SSEK@2759|Eukaryota,3ACB7@33154|Opisthokonta,3P8ZG@4751|Fungi,3QZ1F@4890|Ascomycota,21CD5@147550|Sordariomycetes,3TN97@5125|Hypocreales,3U4KU@5129|Hypocreaceae	4751|Fungi	S	Aegerolysin	-	GO:0001897,GO:0001906,GO:0001907,GO:0003674,GO:0005488,GO:0005575,GO:0005622,GO:0005623,GO:0008150,GO:0009987,GO:0019835,GO:0019836,GO:0030169,GO:0031640,GO:0035821,GO:0044003,GO:0044004,GO:0044179,GO:0044364,GO:0044403,GO:0044419,GO:0044464,GO:0044764,GO:0044877,GO:0051701,GO:0051704,GO:0051715,GO:0051801,GO:0051817,GO:0051818,GO:0051883,GO:0052331,GO:0071813,GO:0071814	-	-	-	-	-	-	-	-	-	-	Aegerolysin
RA3a_000055-T1	63577.G9P0W5	4.1e-148	530.8	COG0667@1|root,KOG1575@2759|Eukaryota,38I3N@33154|Opisthokonta,3NZ6U@4751|Fungi,3QTKW@4890|Ascomycota,21NYU@147550|Sordariomycetes	4751|Fungi	C	aldo-keto reductase protein	-	-	-	-	-	-	-	-	-	-	-	-	Aldo_ket_red
RA3a_000056-T1	63577.G9P0W6	8.3e-203	713.0	2B4E6@1|root,2S0GT@2759|Eukaryota,39TJ1@33154|Opisthokonta,3NW8G@4751|Fungi,3QTGX@4890|Ascomycota,212G0@147550|Sordariomycetes,3TME1@5125|Hypocreales,3TZFX@5129|Hypocreaceae	4751|Fungi	S	GAL4-like Zn(II)2Cys6 (or C6 zinc) binuclear cluster DNA-binding domain	-	-	-	-	-	-	-	-	-	-	-	-	Fungal_trans_2,Zn_clus
RA3a_000057-T1	63577.G9P0W7	1.1e-240	839.0	COG1902@1|root,KOG0134@2759|Eukaryota,39RM1@33154|Opisthokonta,3NUUE@4751|Fungi,3QM81@4890|Ascomycota,2158R@147550|Sordariomycetes,3TJJW@5125|Hypocreales,3U4B0@5129|Hypocreaceae	4751|Fungi	C	NADH:flavin oxidoreductase / NADH oxidase family	OYE32	-	1.3.1.42	ko:K05894	ko00592,ko01100,ko01110,map00592,map01100,map01110	M00113	R03401	RC00921	ko00000,ko00001,ko00002,ko01000	-	-	-	Oxidored_FMN
RA3a_000058-T1	63577.G9P0W9	2.3e-148	531.6	291KZ@1|root,2SMC3@2759|Eukaryota,39X53@33154|Opisthokonta,3NZ3B@4751|Fungi,3QSA6@4890|Ascomycota,21924@147550|Sordariomycetes,3TMDK@5125|Hypocreales,3U47F@5129|Hypocreaceae	4751|Fungi	S	integral membrane protein	-	-	-	-	-	-	-	-	-	-	-	-	-
RA3a_000059-T1	63577.G9P0X0	0.0	1365.1	COG1501@1|root,KOG1066@2759|Eukaryota,39SCP@33154|Opisthokonta,3NYD1@4751|Fungi,3QRIE@4890|Ascomycota,212UJ@147550|Sordariomycetes,3TKNY@5125|Hypocreales,3U3ZC@5129|Hypocreaceae	4751|Fungi	G	Glycosyl hydrolases family 31	-	-	3.2.1.177	ko:K01811	-	-	-	-	ko00000,ko01000	-	GH31	-	Glyco_hydro_31
RA3a_000060-T1	63577.G9P0X1	1.2e-223	782.3	299G8@1|root,2RGI5@2759|Eukaryota,3924N@33154|Opisthokonta,3NXKQ@4751|Fungi,3RJ76@4890|Ascomycota,21Q3N@147550|Sordariomycetes	4751|Fungi	-	-	-	-	-	-	-	-	-	-	-	-	-	-	Glyco_hydro_39
RA3a_000061-T1	63577.G9P0X2	1.9e-209	735.3	KOG1721@1|root,KOG1721@2759|Eukaryota,38NTW@33154|Opisthokonta,3NYYW@4751|Fungi,3QSER@4890|Ascomycota,216UW@147550|Sordariomycetes,3TKFG@5125|Hypocreales,3U3NS@5129|Hypocreaceae	4751|Fungi	K	C2H2-type zinc finger	-	-	-	-	-	-	-	-	-	-	-	-	Fungal_trans,Zn_clus,zf-C2H2,zf-C2H2_6
RA3a_000062-T1	63577.G9P0X3	9.9e-286	988.8	KOG0254@1|root,KOG0254@2759|Eukaryota,38CBN@33154|Opisthokonta,3NUVA@4751|Fungi,3QJZJ@4890|Ascomycota,2190G@147550|Sordariomycetes,3TJWQ@5125|Hypocreales,3U403@5129|Hypocreaceae	4751|Fungi	P	Sugar (and other) transporter	-	-	-	ko:K08141	-	-	-	-	ko00000,ko02000	2.A.1.1	-	-	Sugar_tr
RA3a_000065-T1	63577.G9P0X8	2.3e-97	361.7	2C7FY@1|root,2SQMB@2759|Eukaryota,3A75V@33154|Opisthokonta,3P6KJ@4751|Fungi,3QV07@4890|Ascomycota,21932@147550|Sordariomycetes,3TD21@5125|Hypocreales,3U2I5@5129|Hypocreaceae	4751|Fungi	S	Acetyltransferase (GNAT) domain	-	-	-	-	-	-	-	-	-	-	-	-	Acetyltransf_1,Acetyltransf_10,Acetyltransf_7
RA3a_000066-T1	63577.G9P133	7.8e-152	543.5	2BW6Z@1|root,2SMZV@2759|Eukaryota,3A6UH@33154|Opisthokonta,3P5WX@4751|Fungi,3QY23@4890|Ascomycota,21930@147550|Sordariomycetes,3TG58@5125|Hypocreales,3U42Y@5129|Hypocreaceae	4751|Fungi	-	-	-	-	-	-	-	-	-	-	-	-	-	-	-
RA3a_000067-T1	63577.G9P134	8.7e-252	875.9	COG0531@1|root,KOG1289@2759|Eukaryota,38HHF@33154|Opisthokonta,3NZVX@4751|Fungi,3QP1M@4890|Ascomycota,214XQ@147550|Sordariomycetes,3TDN0@5125|Hypocreales,3TX7A@5129|Hypocreaceae	4751|Fungi	E	Amino acid permease	-	-	-	-	-	-	-	-	-	-	-	-	AA_permease_2
RA3a_000068-T1	63577.G9P135	0.0	1168.3	COG3387@1|root,2QPM2@2759|Eukaryota,38CT8@33154|Opisthokonta,3NVQU@4751|Fungi,3QQ35@4890|Ascomycota,214R1@147550|Sordariomycetes,3TESY@5125|Hypocreales,3TZYY@5129|Hypocreaceae	4751|Fungi	G	Starch binding domain	-	GO:0000272,GO:0000322,GO:0000323,GO:0000324,GO:0003674,GO:0003824,GO:0004339,GO:0004553,GO:0005575,GO:0005622,GO:0005623,GO:0005737,GO:0005773,GO:0005783,GO:0005975,GO:0005976,GO:0005977,GO:0005980,GO:0006073,GO:0006091,GO:0006112,GO:0008150,GO:0008152,GO:0009056,GO:0009057,GO:0009251,GO:0009986,GO:0009987,GO:0012505,GO:0015926,GO:0015980,GO:0016052,GO:0016787,GO:0016798,GO:0043170,GO:0043226,GO:…	3.2.1.3	ko:K01178	ko00500,ko01100,map00500,map01100	-	R01790,R01791,R06199	-	ko00000,ko00001,ko01000	-	GH15	-	CBM_20,Glyco_hydro_15
RA3a_000069-T1	63577.G9P136	0.0	1740.7	KOG4157@1|root,KOG4157@2759|Eukaryota,39PID@33154|Opisthokonta,3Q5V2@4751|Fungi,3RNWR@4890|Ascomycota,21S45@147550|Sordariomycetes,3TUUD@5125|Hypocreales,3U3Y7@5129|Hypocreaceae	4751|Fungi	G	present in yeast cell wall integrity and stress response component proteins	-	-	-	-	-	-	-	-	-	-	-	-	Pectate_lyase_3,WSC
RA3a_000071-T1	63577.G9P138	5.3e-282	976.5	KOG0254@1|root,KOG0254@2759|Eukaryota,3970G@33154|Opisthokonta,3NW5M@4751|Fungi,3QQ12@4890|Ascomycota,211SW@147550|Sordariomycetes,3TW46@5125|Hypocreales,3U3N4@5129|Hypocreaceae	4751|Fungi	U	Sugar (and other) transporter	-	-	-	-	-	-	-	-	-	-	-	-	MFS_1
RA3a_000073-T1	63577.G9P140	3.2e-164	584.7	2C8KH@1|root,2T4D9@2759|Eukaryota,3AEYY@33154|Opisthokonta,3PB2S@4751|Fungi,3R1UG@4890|Ascomycota,21DPU@147550|Sordariomycetes,3TNIW@5125|Hypocreales,3U3MI@5129|Hypocreaceae	4751|Fungi	-	-	-	-	-	-	-	-	-	-	-	-	-	-	-
RA3a_000074-T1	63577.G9P141	1.3e-221	775.4	COG0010@1|root,KOG2964@2759|Eukaryota,38BX2@33154|Opisthokonta,3NUEG@4751|Fungi,3QQPT@4890|Ascomycota,2184H@147550|Sordariomycetes,3TCXW@5125|Hypocreales,3TWGB@5129|Hypocreaceae	4751|Fungi	G	Belongs to the arginase family	-	GO:0003674,GO:0003824,GO:0005488,GO:0006082,GO:0006520,GO:0006807,GO:0008150,GO:0008152,GO:0008783,GO:0009987,GO:0016787,GO:0016810,GO:0016813,GO:0019627,GO:0019752,GO:0030145,GO:0034641,GO:0043167,GO:0043169,GO:0043436,GO:0043603,GO:0044237,GO:0044238,GO:0044281,GO:0046872,GO:0046914,GO:0071704,GO:0071941,GO:1901564	3.5.3.11	ko:K01480	ko00330,ko01100,map00330,map01100	M00133	R01157	RC00024,RC00329	ko00000,ko00001,ko00002,ko01000	-	-	-	Arginase
RA3a_000075-T1	63577.G9P142	8e-269	932.6	COG0531@1|root,KOG1289@2759|Eukaryota,39UE2@33154|Opisthokonta,3PCAB@4751|Fungi,3R2KS@4890|Ascomycota,218V6@147550|Sordariomycetes,3TD9C@5125|Hypocreales,3TXDZ@5129|Hypocreaceae	4751|Fungi	E	Amino acid permease	-	-	-	ko:K19564	-	-	-	-	ko00000,ko02000	2.A.3.4.1	-	-	AA_permease_2
RA3a_000076-T1	63577.G9P143	4.8e-258	896.7	29BUA@1|root,2RIXM@2759|Eukaryota,39Z7C@33154|Opisthokonta,3P06W@4751|Fungi,3QUMH@4890|Ascomycota,218H8@147550|Sordariomycetes,3TJUE@5125|Hypocreales,3TXYS@5129|Hypocreaceae	4751|Fungi	S	Fungal specific transcription factor domain	-	GO:0000976,GO:0000977,GO:0000978,GO:0000981,GO:0000982,GO:0000987,GO:0000988,GO:0000989,GO:0001010,GO:0001012,GO:0001067,GO:0001077,GO:0001079,GO:0001080,GO:0001134,GO:0001228,GO:0001505,GO:0003674,GO:0003676,GO:0003677,GO:0003690,GO:0003700,GO:0003824,GO:0005488,GO:0005575,GO:0005622,GO:0005623,GO:0005634,GO:0006082,GO:0006139,GO:0006351,GO:0006355,GO:0006357,GO:0006366,GO:0006520,GO:0006725,GO:…	-	ko:K09245	-	-	-	-	ko00000,ko03000	-	-	-	Fungal_trans_2,Zn_clus
RA3a_000077-T1	63577.G9P144	1.9e-142	511.9	COG3938@1|root,2QRPF@2759|Eukaryota,38E8N@33154|Opisthokonta,3P057@4751|Fungi,3QQRI@4890|Ascomycota,212SC@147550|Sordariomycetes,3TKB1@5125|Hypocreales	4751|Fungi	E	to Proline racemase	-	-	4.2.1.77	ko:K18384	ko00330,map00330	-	R04374	RC01139	ko00000,ko00001,ko01000	-	-	-	Pro_racemase
RA3a_000078-T1	29875.EHK21248	2.4e-133	481.5	2ECMY@1|root,2SIFV@2759|Eukaryota,3A57G@33154|Opisthokonta,3P50I@4751|Fungi,3QX64@4890|Ascomycota,21ASE@147550|Sordariomycetes,3TNBR@5125|Hypocreales,3U3ER@5129|Hypocreaceae	4751|Fungi	-	-	-	-	-	-	-	-	-	-	-	-	-	-	-
RA3a_000079-T1	63577.G9P146	3.1e-147	527.7	2EDYW@1|root,2SJGG@2759|Eukaryota,3AG1R@33154|Opisthokonta,3PCWQ@4751|Fungi,3QX18@4890|Ascomycota,219KG@147550|Sordariomycetes,3TI5Z@5125|Hypocreales,3U39N@5129|Hypocreaceae	4751|Fungi	S	Glycosyl hydrolase catalytic core	-	-	-	-	-	-	-	-	-	-	-	-	Glyco_hydro_cc
RA3a_000080-T1	63577.G9P147	5.3e-141	507.3	2CKHN@1|root,2SJBN@2759|Eukaryota,3A92Q@33154|Opisthokonta,3P6TE@4751|Fungi,3QZIK@4890|Ascomycota,219QD@147550|Sordariomycetes,3TNC1@5125|Hypocreales,3U39S@5129|Hypocreaceae	4751|Fungi	-	-	-	-	-	-	-	-	-	-	-	-	-	-	-
RA3a_000081-T1	63577.G9NXD9	9.5e-230	802.7	COG4833@1|root,2RKTM@2759|Eukaryota,38QGA@33154|Opisthokonta,3PSA1@4751|Fungi,3RBRQ@4890|Ascomycota,21HZ4@147550|Sordariomycetes,3TQTC@5125|Hypocreales,3U3WR@5129|Hypocreaceae	4751|Fungi	G	Ricin-type beta-trefoil lectin domain	-	-	-	-	-	-	-	-	-	-	-	-	Glyco_hydro_76,RicinB_lectin_2
RA3a_000082-T1	29875.EHK19758	3.5e-271	941.4	COG0457@1|root,KOG1840@2759|Eukaryota	2759|Eukaryota	C	determination of stomach left/right asymmetry	-	-	-	-	-	-	-	-	-	-	-	-	HET,NB-ARC,TPR_10,TPR_12,TPR_7
RA3a_000083-T1	63577.G9NFT1	2.2e-160	572.4	KOG0254@1|root,KOG0254@2759|Eukaryota,38HIV@33154|Opisthokonta,3NZ12@4751|Fungi,3QPQQ@4890|Ascomycota,21203@147550|Sordariomycetes,3TF7Z@5125|Hypocreales,3U3I0@5129|Hypocreaceae	4751|Fungi	U	Sugar (and other) transporter	-	-	-	-	-	-	-	-	-	-	-	-	MFS_1
RA3a_000084-T1	36630.CADNFIAP00008511	9.1e-33	146.7	2BDIS@1|root,2S12R@2759|Eukaryota,39Z18@33154|Opisthokonta,3NZ84@4751|Fungi,3QUHA@4890|Ascomycota,20H3N@147545|Eurotiomycetes,3SCYW@5042|Eurotiales	4751|Fungi	S	NAD(P)H-binding	-	-	-	-	-	-	-	-	-	-	-	-	NmrA
RA3a_000085-T1	1038860.AXAP01000084_gene470	9.1e-84	317.0	COG0702@1|root,COG0702@2|Bacteria,1MW44@1224|Proteobacteria,2TQPX@28211|Alphaproteobacteria,3JXRQ@41294|Bradyrhizobiaceae	28211|Alphaproteobacteria	GM	NmrA-like family	-	-	-	-	-	-	-	-	-	-	-	-	NAD_binding_10,NmrA
RA3a_000086-T1	63577.G9P148	7.8e-63	248.1	COG1024@1|root,KOG1680@2759|Eukaryota	2759|Eukaryota	I	enoyl-CoA hydratase activity	-	-	-	-	-	-	-	-	-	-	-	-	ECH_1
RA3a_000087-T1	63577.G9P149	7.8e-158	563.1	2D1E1@1|root,2SHS9@2759|Eukaryota,39RIE@33154|Opisthokonta,3P1BM@4751|Fungi,3R14A@4890|Ascomycota,21DWC@147550|Sordariomycetes,3TK16@5125|Hypocreales,3U0NV@5129|Hypocreaceae	4751|Fungi	S	NAD(P)H-binding	-	-	-	-	-	-	-	-	-	-	-	-	NmrA
RA3a_000088-T1	92637.XP_007810778.1	1.1e-29	137.1	COG0666@1|root,KOG0504@2759|Eukaryota	2759|Eukaryota	I	protein ubiquitination	-	-	-	ko:K21440	-	-	-	-	ko00000,ko04131	-	-	-	Ank_2,Ank_3,Ank_4
RA3a_000089-T1	63577.G9P152	2.7e-160	571.2	COG2124@1|root,KOG0156@2759|Eukaryota,38BSU@33154|Opisthokonta,3NUFV@4751|Fungi,3QPRH@4890|Ascomycota,214VB@147550|Sordariomycetes,3TK1R@5125|Hypocreales,3U09E@5129|Hypocreaceae	4751|Fungi	Q	Cytochrome P450	-	-	-	-	-	-	-	-	-	-	-	-	p450
RA3a_000090-T1	63577.G9P153	0.0	1789.6	COG1020@1|root,KOG1178@2759|Eukaryota,39REN@33154|Opisthokonta,3NTWI@4751|Fungi,3QJNI@4890|Ascomycota,217N7@147550|Sordariomycetes	4751|Fungi	Q	nrps-like enzyme	-	-	-	-	-	-	-	-	-	-	-	-	AMP-binding,NAD_binding_4,PP-binding
RA3a_000091-T1	63577.G9P154	1.4e-223	781.9	COG0667@1|root,KOG1575@2759|Eukaryota,38B5K@33154|Opisthokonta,3NWH7@4751|Fungi,3QKE5@4890|Ascomycota,214I2@147550|Sordariomycetes,3TF5D@5125|Hypocreales,3TYNI@5129|Hypocreaceae	4751|Fungi	C	Aldo/keto reductase family	-	-	-	-	-	-	-	-	-	-	-	-	Aldo_ket_red
RA3a_000092-T1	63577.G9P155	0.0	1147.9	COG3207@1|root,2RNZ1@2759|Eukaryota,39SKA@33154|Opisthokonta,3NVMF@4751|Fungi,3QQ1P@4890|Ascomycota,214DS@147550|Sordariomycetes,3TG15@5125|Hypocreales,3U1XZ@5129|Hypocreaceae	4751|Fungi	Q	Pyoverdine/dityrosine biosynthesis protein	-	-	-	-	-	-	-	-	-	-	-	-	DIT1_PvcA,TauD
RA3a_000093-T1	63577.G9P160	1.6e-139	502.3	KOG1642@1|root,KOG1642@2759|Eukaryota,38KSQ@33154|Opisthokonta,3NV66@4751|Fungi,3QPQ4@4890|Ascomycota,2165H@147550|Sordariomycetes,3TFI2@5125|Hypocreales,3U3GS@5129|Hypocreaceae	4751|Fungi	A	Belongs to the RNase T2 family	RBT7	GO:0005575,GO:0005622,GO:0005623,GO:0005737,GO:0005773,GO:0005775,GO:0031974,GO:0043226,GO:0043227,GO:0043229,GO:0043231,GO:0043233,GO:0044422,GO:0044424,GO:0044437,GO:0044444,GO:0044446,GO:0044464,GO:0070013	3.1.27.1	ko:K01166	-	-	-	-	ko00000,ko01000,ko03016	-	-	-	Ribonuclease_T2
RA3a_000094-T1	63577.G9P161	1.8e-110	406.0	2EB1P@1|root,2SH7B@2759|Eukaryota,38BAT@33154|Opisthokonta,3NXB2@4751|Fungi,3QR9R@4890|Ascomycota,2126R@147550|Sordariomycetes,3TI90@5125|Hypocreales	4751|Fungi	-	-	-	-	-	-	-	-	-	-	-	-	-	-	-
RA3a_000095-T1	63577.G9P163	4e-86	324.3	COG1028@1|root,KOG1208@2759|Eukaryota,39FKM@33154|Opisthokonta,3NY9I@4751|Fungi,3QPNN@4890|Ascomycota,215DN@147550|Sordariomycetes,3THN3@5125|Hypocreales,3U0AX@5129|Hypocreaceae	4751|Fungi	Q	Enoyl-(Acyl carrier protein) reductase	-	-	-	-	-	-	-	-	-	-	-	-	adh_short
RA3a_000096-T1	63577.G9P164	7.5e-147	526.6	COG1028@1|root,KOG0725@2759|Eukaryota,3A11R@33154|Opisthokonta,3P2F8@4751|Fungi,3QUPN@4890|Ascomycota,21ETK@147550|Sordariomycetes,3TQZZ@5125|Hypocreales,3U45G@5129|Hypocreaceae	4751|Fungi	Q	Polysaccharide biosynthesis protein	-	-	-	-	-	-	-	-	-	-	-	-	adh_short
RA3a_000097-T1	63577.G9P165	1.8e-303	1047.7	KOG0254@1|root,KOG0254@2759|Eukaryota,38CF5@33154|Opisthokonta,3NYKJ@4751|Fungi,3QMXG@4890|Ascomycota,217NU@147550|Sordariomycetes,3TM24@5125|Hypocreales,3TXE9@5129|Hypocreaceae	4751|Fungi	P	Belongs to the major facilitator superfamily. Sugar transporter (TC 2.A.1.1) family	-	-	3.5.4.3	ko:K01487	ko00230,ko01100,map00230,map01100	-	R01676	RC00204	ko00000,ko00001,ko01000	-	-	-	Sugar_tr
RA3a_000098-T1	63577.G9P166	0.0	1624.8	COG1472@1|root,2SMPY@2759|Eukaryota,3AH9N@33154|Opisthokonta,3PAUR@4751|Fungi,3R19T@4890|Ascomycota,21EMY@147550|Sordariomycetes,3TK8P@5125|Hypocreales,3U17S@5129|Hypocreaceae	4751|Fungi	G	PA14	bglH	-	3.2.1.21	ko:K05349	ko00460,ko00500,ko00940,ko01100,ko01110,map00460,map00500,map00940,map01100,map01110	-	R00026,R02558,R02887,R02985,R03527,R04949,R04998,R10035,R10039,R10040	RC00049,RC00059,RC00171,RC00262,RC00397,RC00451,RC00714,RC00746,RC01248	ko00000,ko00001,ko01000	-	GH3	-	Fn3-like,Glyco_hydro_3,Glyco_hydro_3_C,PA14
RA3a_000099-T1	63577.G9P167	3.2e-273	947.2	2CMNX@1|root,2QR47@2759|Eukaryota,39SNP@33154|Opisthokonta,3NWT4@4751|Fungi,3R2BU@4890|Ascomycota,21A1I@147550|Sordariomycetes,3TMQ1@5125|Hypocreales,3U1PB@5129|Hypocreaceae	4751|Fungi	S	GAL4-like Zn(II)2Cys6 (or C6 zinc) binuclear cluster DNA-binding domain	-	-	-	-	-	-	-	-	-	-	-	-	Zn_clus
RA3a_000100-T1	63577.G9P168	4.6e-182	644.0	28NA8@1|root,2QUVP@2759|Eukaryota,39WDD@33154|Opisthokonta,3NW4K@4751|Fungi,3QM1X@4890|Ascomycota,2137P@147550|Sordariomycetes,3TM52@5125|Hypocreales,3TZMR@5129|Hypocreaceae	4751|Fungi	-	-	-	-	-	-	-	-	-	-	-	-	-	-	-
RA3a_000101-T1	63577.G9P169	3.8e-254	883.6	KOG1339@1|root,KOG1339@2759|Eukaryota,39SKT@33154|Opisthokonta,3NW6S@4751|Fungi,3QM7Y@4890|Ascomycota,21559@147550|Sordariomycetes,3TDE2@5125|Hypocreales,3U0ZD@5129|Hypocreaceae	4751|Fungi	O	Belongs to the peptidase A1 family	-	-	-	-	-	-	-	-	-	-	-	-	Asp
RA3a_000102-T1	63577.G9P170	0.0	1184.1	2D29T@1|root,2SM1E@2759|Eukaryota,39ZHH@33154|Opisthokonta,3NYXX@4751|Fungi,3R1U1@4890|Ascomycota,21NY3@147550|Sordariomycetes,3TK4N@5125|Hypocreales,3TXYM@5129|Hypocreaceae	4751|Fungi	B	Fungal specific transcription factor domain	-	-	-	-	-	-	-	-	-	-	-	-	Fungal_trans,Zn_clus
RA3a_000103-T1	63577.G9P171	2.1e-286	991.1	KOG0254@1|root,KOG0254@2759|Eukaryota,38BTE@33154|Opisthokonta,3NUAW@4751|Fungi,3QM8N@4890|Ascomycota,211Y5@147550|Sordariomycetes,3TVZR@5125|Hypocreales,3U4A3@5129|Hypocreaceae	4751|Fungi	U	Major Facilitator Superfamily	-	-	-	-	-	-	-	-	-	-	-	-	MFS_1
RA3a_000104-T1	51453.EGR49893	2.8e-186	658.3	COG0277@1|root,2SJVQ@2759|Eukaryota,39YWY@33154|Opisthokonta,3NYYX@4751|Fungi,3QQEZ@4890|Ascomycota,213T0@147550|Sordariomycetes	4751|Fungi	C	Belongs to the oxygen-dependent FAD-linked oxidoreductase family	-	-	-	-	-	-	-	-	-	-	-	-	BBE,FAD_binding_4
RA3a_000105-T1	63577.G9P173	9.2e-215	752.7	COG1409@1|root,KOG1432@2759|Eukaryota,38FSF@33154|Opisthokonta,3NXHX@4751|Fungi,3QQHF@4890|Ascomycota,214I9@147550|Sordariomycetes,3TGJR@5125|Hypocreales,3U412@5129|Hypocreaceae	4751|Fungi	S	Calcineurin-like phosphoesterase	-	-	-	-	-	-	-	-	-	-	-	-	Metallophos
RA3a_000106-T1	63577.G9P174	7.7e-197	693.0	2C2ZY@1|root,2S41G@2759|Eukaryota,39VK9@33154|Opisthokonta,3P0YX@4751|Fungi,3QNMI@4890|Ascomycota,217UR@147550|Sordariomycetes,3TQGZ@5125|Hypocreales,3U3G8@5129|Hypocreaceae	4751|Fungi	S	Acetyltransferase (GNAT) domain	-	-	-	-	-	-	-	-	-	-	-	-	Acetyltransf_7,Acetyltransf_9
RA3a_000107-T1	63577.G9P9E2	3.1e-108	400.2	COG0666@1|root,KOG4177@2759|Eukaryota,38BVK@33154|Opisthokonta,3NW9Q@4751|Fungi,3QTS9@4890|Ascomycota,216NM@147550|Sordariomycetes	4751|Fungi	M	Ankyrin repeats (3 copies)	-	-	-	-	-	-	-	-	-	-	-	-	Ank_2,Ank_4,NACHT,NACHT_N
RA3a_000108-T1	63577.G9P179	0.0	1562.4	COG1472@1|root,2QQ55@2759|Eukaryota,38GSK@33154|Opisthokonta,3NX6M@4751|Fungi,3QR34@4890|Ascomycota,212KG@147550|Sordariomycetes,3TKZN@5125|Hypocreales,3TZIR@5129|Hypocreaceae	4751|Fungi	G	Fibronectin type III-like domain	xlnD	GO:0000272,GO:0003674,GO:0003824,GO:0004553,GO:0005575,GO:0005576,GO:0005622,GO:0005623,GO:0005975,GO:0005976,GO:0008150,GO:0008152,GO:0009044,GO:0009056,GO:0009057,GO:0009987,GO:0010383,GO:0010410,GO:0016052,GO:0016787,GO:0016798,GO:0043170,GO:0044036,GO:0044237,GO:0044238,GO:0044260,GO:0044464,GO:0045491,GO:0045493,GO:0071554,GO:0071704,GO:0097599,GO:1901575	3.2.1.37	ko:K15920	ko00520,ko01100,map00520,map01100	-	R01433	RC00467	ko00000,ko00001,ko01000	-	GH3	-	Fn3-like,Glyco_hydro_3,Glyco_hydro_3_C
RA3a_000109-T1	63577.G9P180	0.0	1387.9	COG1472@1|root,2QR4D@2759|Eukaryota,38FS1@33154|Opisthokonta,3NVBN@4751|Fungi,3QMT4@4890|Ascomycota,217XU@147550|Sordariomycetes,3TSQW@5125|Hypocreales,3TXKP@5129|Hypocreaceae	4751|Fungi	G	Fibronectin type III-like domain	bglL	-	3.2.1.21	ko:K05349	ko00460,ko00500,ko00940,ko01100,ko01110,map00460,map00500,map00940,map01100,map01110	-	R00026,R02558,R02887,R02985,R03527,R04949,R04998,R10035,R10039,R10040	RC00049,RC00059,RC00171,RC00262,RC00397,RC00451,RC00714,RC00746,RC01248	ko00000,ko00001,ko01000	-	GH3	-	CBM_1,Fn3-like,Glyco_hydro_3,Glyco_hydro_3_C
RA3a_000110-T1	63577.G9P182	9.8e-165	587.0	COG5434@1|root,2QTHU@2759|Eukaryota,39TX1@33154|Opisthokonta,3NXU8@4751|Fungi,3QS9Z@4890|Ascomycota,216ME@147550|Sordariomycetes,3TSB0@5125|Hypocreales,3U3X2@5129|Hypocreaceae	4751|Fungi	G	Glycosyl hydrolases family 28	-	-	3.2.1.67	ko:K01213	ko00040,ko01100,map00040,map01100	M00081	R01982,R07413	RC00049	ko00000,ko00001,ko00002,ko01000	-	-	-	Glyco_hydro_28
RA3a_000111-T1	63577.G9P183	3.3e-32	144.4	KOG0254@1|root,KOG0254@2759|Eukaryota,38VY6@33154|Opisthokonta,3NZEX@4751|Fungi,3QRKX@4890|Ascomycota,2115B@147550|Sordariomycetes,3TM5N@5125|Hypocreales,3U24X@5129|Hypocreaceae	4751|Fungi	U	Belongs to the major facilitator superfamily. Sugar transporter (TC 2.A.1.1) family	-	-	-	-	-	-	-	-	-	-	-	-	Sugar_tr
RA3a_000112-T1	63577.G9P184	1.6e-253	881.7	COG2124@1|root,KOG0157@2759|Eukaryota,3A1BD@33154|Opisthokonta,3P210@4751|Fungi,3R1RD@4890|Ascomycota,21E7Z@147550|Sordariomycetes	4751|Fungi	Q	Belongs to the cytochrome P450 family	-	GO:0008150,GO:0008152,GO:0009058,GO:0019748,GO:0044550,GO:0071704,GO:1900558,GO:1900560,GO:1900561,GO:1900563,GO:1901576	1.14.13.177	ko:K17826	ko00404,ko01130,map00404,map01130	M00786	R10414	RC03173	ko00000,ko00001,ko00002,ko00199,ko01000	-	-	-	p450
RA3a_000113-T1	63577.G9P185	2.3e-185	654.8	28PJD@1|root,2QW7I@2759|Eukaryota,39TJA@33154|Opisthokonta,3NWYV@4751|Fungi,3QM7J@4890|Ascomycota,217GE@147550|Sordariomycetes,3TMRA@5125|Hypocreales	4751|Fungi	G	Pectate lyase	plyC	-	-	-	-	-	-	-	-	-	-	-	-
RA3a_000114-T1	29875.EHK15953	6.1e-269	934.1	COG2304@1|root,2QW15@2759|Eukaryota,39W4W@33154|Opisthokonta,3NVU8@4751|Fungi,3QSAF@4890|Ascomycota,2183Z@147550|Sordariomycetes,3TKIE@5125|Hypocreales,3U47B@5129|Hypocreaceae	4751|Fungi	S	Vault protein inter-alpha-trypsin domain	-	-	-	-	-	-	-	-	-	-	-	-	VIT,VWA_3
RA3a_000115-T1	29875.EHK15954	8.3e-180	636.7	COG1404@1|root,2SFSN@2759|Eukaryota,3AG5B@33154|Opisthokonta,3PBF7@4751|Fungi,3R2SS@4890|Ascomycota,219VG@147550|Sordariomycetes,3TJZ9@5125|Hypocreales,3U46C@5129|Hypocreaceae	4751|Fungi	O	Subtilase family	-	-	-	-	-	-	-	-	-	-	-	-	Peptidase_S8
RA3a_000116-T1	63577.G9P186	1.3e-119	436.0	2EM50@1|root,2SQW6@2759|Eukaryota,3A7ZG@33154|Opisthokonta,3P5TW@4751|Fungi,3QY8U@4890|Ascomycota,21PQP@147550|Sordariomycetes	4751|Fungi	-	-	-	-	-	-	-	-	-	-	-	-	-	-	-
RA3a_000117-T1	63577.G9P1E4	1.2e-177	629.4	2D1U0@1|root,2SJ8W@2759|Eukaryota,3A7ZQ@33154|Opisthokonta,3P5WH@4751|Fungi,3QUQQ@4890|Ascomycota,21648@147550|Sordariomycetes,3TGCB@5125|Hypocreales,3U1C2@5129|Hypocreaceae	4751|Fungi	S	c6 finger domain-containing protein	-	-	-	-	-	-	-	-	-	-	-	-	Fungal_trans_2,Zn_clus
RA3a_000118-T1	63577.G9P1F1	2.2e-185	655.6	COG0457@1|root,KOG1840@2759|Eukaryota,39V92@33154|Opisthokonta,3NX9U@4751|Fungi,3QN5U@4890|Ascomycota,215BQ@147550|Sordariomycetes,3TW8N@5125|Hypocreales,3TYAX@5129|Hypocreaceae	4751|Fungi	S	Phosphorylase superfamily	-	-	-	-	-	-	-	-	-	-	-	-	NB-ARC,PNP_UDP_1,TPR_10,TPR_12,TPR_7
RA3a_000119-T1	63577.G9P1F2	1.1e-290	1005.4	COG0154@1|root,KOG1211@2759|Eukaryota,38E38@33154|Opisthokonta,3NXMQ@4751|Fungi,3RJWJ@4890|Ascomycota,2119H@147550|Sordariomycetes,3TG74@5125|Hypocreales,3U3BP@5129|Hypocreaceae	4751|Fungi	J	Amidase	-	-	3.5.1.4	ko:K01426	ko00330,ko00360,ko00380,ko00627,ko00643,ko01120,map00330,map00360,map00380,map00627,map00643,map01120	-	R02540,R03096,R03180,R03909,R05551,R05590	RC00010,RC00100,RC00950,RC01025	ko00000,ko00001,ko01000	-	-	-	Amidase
RA3a_000120-T1	29875.EHK22992	1.1e-45	189.1	COG1960@1|root,KOG0137@2759|Eukaryota,38HSX@33154|Opisthokonta,3NY24@4751|Fungi,3QPRY@4890|Ascomycota,212R9@147550|Sordariomycetes,3TG6V@5125|Hypocreales	4751|Fungi	E	Acyl-CoA dehydrogenase, middle domain	-	-	-	-	-	-	-	-	-	-	-	-	Acyl-CoA_dh_1,Acyl-CoA_dh_M
RA3a_000121-T1	63577.G9P1F6	1e-230	806.6	COG1960@1|root,KOG0137@2759|Eukaryota,38HSX@33154|Opisthokonta,3NY24@4751|Fungi,3QPRY@4890|Ascomycota,212R9@147550|Sordariomycetes,3TG6V@5125|Hypocreales,3U3GP@5129|Hypocreaceae	4751|Fungi	E	Acyl-CoA dehydrogenase, middle domain	-	-	-	-	-	-	-	-	-	-	-	-	Acyl-CoA_dh_1,Acyl-CoA_dh_M
RA3a_000122-T1	29875.EHK22997	1.3e-141	509.2	2BWA7@1|root,2S57E@2759|Eukaryota,3A50C@33154|Opisthokonta,3P4Z0@4751|Fungi,3QXNT@4890|Ascomycota,21B1F@147550|Sordariomycetes,3TJR0@5125|Hypocreales,3U1U6@5129|Hypocreaceae	4751|Fungi	-	-	-	-	-	-	-	-	-	-	-	-	-	-	-
RA3a_000123-T1	63577.G9P1F9	3.6e-123	447.6	COG3382@1|root,2SJPX@2759|Eukaryota,39ZHF@33154|Opisthokonta,3NYIW@4751|Fungi,3QMH6@4890|Ascomycota,21EBP@147550|Sordariomycetes,3TKHC@5125|Hypocreales,3U3KR@5129|Hypocreaceae	4751|Fungi	S	B3/4 domain	-	-	-	-	-	-	-	-	-	-	-	-	B3_4
RA3a_000124-T1	63577.G9P1G0	0.0	5136.2	COG3321@1|root,KOG3719@1|root,KOG1202@2759|Eukaryota,KOG3719@2759|Eukaryota,38CH7@33154|Opisthokonta,3P0KP@4751|Fungi,3R1RA@4890|Ascomycota,21NWF@147550|Sordariomycetes	4751|Fungi	Q	Choline/Carnitine o-acyltransferase	-	-	-	-	-	-	-	-	-	-	-	-	ADH_N,ADH_zinc_N,ADH_zinc_N_2,Acyl_transf_1,Carn_acyltransf,KAsynt_C_assoc,KR,Ketoacyl-synt_C,Methyltransf_12,PP-binding,PS-DH,ketoacyl-synt
RA3a_000125-T1	63577.G9P1G2	7.9e-146	523.5	2EC3I@1|root,2SI1U@2759|Eukaryota,39T89@33154|Opisthokonta,3NX02@4751|Fungi,3QTD4@4890|Ascomycota,21E7U@147550|Sordariomycetes,3TJSM@5125|Hypocreales	4751|Fungi	K	fungal specific transcription factor	-	-	-	-	-	-	-	-	-	-	-	-	Fungal_trans,Zn_clus
RA3a_000126-T1	63577.G9P1G3	1.2e-249	868.6	28YGD@1|root,2R5A8@2759|Eukaryota,38GPJ@33154|Opisthokonta,3NZHX@4751|Fungi,3QPHA@4890|Ascomycota,211HU@147550|Sordariomycetes,3TEQQ@5125|Hypocreales	4751|Fungi	S	Vacuolar protein sorting-associated protein 62	-	-	-	-	-	-	-	-	-	-	-	-	Vps62
RA3a_000127-T1	63577.G9P1G8	1.9e-303	1047.7	KOG0255@1|root,KOG0255@2759|Eukaryota,38GQF@33154|Opisthokonta,3NUJK@4751|Fungi,3QKXP@4890|Ascomycota,213P5@147550|Sordariomycetes,3TCT4@5125|Hypocreales	4751|Fungi	S	Major Facilitator Superfamily	-	-	-	ko:K08158	-	-	-	-	ko00000,ko02000	2.A.1.2.17,2.A.1.2.35,2.A.1.2.6	-	-	MFS_1
RA3a_000128-T1	63577.G9P1G9	6.3e-273	946.8	COG1457@1|root,2QR29@2759|Eukaryota,38GH2@33154|Opisthokonta,3NVJX@4751|Fungi,3QJP8@4890|Ascomycota,212SB@147550|Sordariomycetes,3TDJI@5125|Hypocreales,3U3UH@5129|Hypocreaceae	4751|Fungi	P	Permease for cytosine/purines, uracil, thiamine, allantoin	TPN1	GO:0000322,GO:0000323,GO:0000324,GO:0000329,GO:0005575,GO:0005622,GO:0005623,GO:0005737,GO:0005773,GO:0005774,GO:0005886,GO:0006810,GO:0008150,GO:0016020,GO:0016021,GO:0031090,GO:0031224,GO:0043226,GO:0043227,GO:0043229,GO:0043231,GO:0044422,GO:0044424,GO:0044425,GO:0044437,GO:0044444,GO:0044446,GO:0044464,GO:0051179,GO:0051180,GO:0051234,GO:0071944,GO:0098588,GO:0098805,GO:0098852	-	-	-	-	-	-	-	-	-	-	Transp_cyt_pur
RA3a_000129-T1	63577.G9P1H1	9.5e-151	539.7	COG1250@1|root,KOG2304@2759|Eukaryota,38CZ8@33154|Opisthokonta,3NWD7@4751|Fungi,3QM3R@4890|Ascomycota,2178A@147550|Sordariomycetes,3TH6H@5125|Hypocreales,3U3XN@5129|Hypocreaceae	4751|Fungi	I	3-hydroxyacyl-CoA dehydrogenase	-	-	-	-	-	-	-	-	-	-	-	-	3HCDH,3HCDH_N,Zn_clus
RA3a_000130-T1	63577.G9P1H2	2.4e-276	957.6	COG0477@1|root,KOG2533@2759|Eukaryota,38FD5@33154|Opisthokonta,3NU7U@4751|Fungi,3QK5I@4890|Ascomycota,214FC@147550|Sordariomycetes,3TDZD@5125|Hypocreales,3U4BA@5129|Hypocreaceae	4751|Fungi	G	Major Facilitator Superfamily	-	-	-	-	-	-	-	-	-	-	-	-	MFS_1
RA3a_000131-T1	63577.G9P1H3	8.7e-167	592.8	COG0596@1|root,KOG4178@2759|Eukaryota,38GM9@33154|Opisthokonta,3NWIN@4751|Fungi,3QQ3D@4890|Ascomycota,21Q3Q@147550|Sordariomycetes,3TGM3@5125|Hypocreales,3U3TB@5129|Hypocreaceae	4751|Fungi	I	Alpha/beta hydrolase family	-	-	3.3.2.9	ko:K01253	ko00980,ko04976,ko05204,map00980,map04976,map05204	-	R07013,R07014,R07027,R07071,R07072,R07082,R09410,R09417,R09443	RC01447,RC01728,RC01764,RC02528	ko00000,ko00001,ko01000,ko01002	-	-	-	Abhydrolase_1
RA3a_000132-T1	63577.G9P1H4	1.9e-170	605.1	COG0604@1|root,KOG1198@2759|Eukaryota,38GCH@33154|Opisthokonta,3NX49@4751|Fungi,3QQFJ@4890|Ascomycota,216X3@147550|Sordariomycetes	4751|Fungi	C	alcohol dehydrogenase	-	GO:0003674,GO:0003824,GO:0004022,GO:0006066,GO:0006091,GO:0008150,GO:0008152,GO:0009987,GO:0016491,GO:0016614,GO:0016616,GO:0044237,GO:0044281,GO:0055114,GO:0071704,GO:1901615	-	-	-	-	-	-	-	-	-	-	ADH_N,ADH_zinc_N
RA3a_000133-T1	63577.G9P1H7	0.0	1136.7	COG0152@1|root,KOG2835@2759|Eukaryota,38CMB@33154|Opisthokonta,3NWET@4751|Fungi,3QNZP@4890|Ascomycota,211V7@147550|Sordariomycetes,3TDC3@5125|Hypocreales,3U175@5129|Hypocreaceae	4751|Fungi	F	AIR carboxylase	-	-	4.1.1.21	ko:K11808	ko00230,ko01100,ko01110,map00230,map01100,map01110	M00048	R04209	RC00590	ko00000,ko00001,ko00002,ko01000	-	-	-	AIRC,ATP-grasp
RA3a_000134-T1	53485.EFQ87070	1.8e-13	82.0	2F1QI@1|root,2T2PJ@2759|Eukaryota,3AVK9@33154|Opisthokonta,3PIIK@4751|Fungi	4751|Fungi	-	-	-	-	-	-	-	-	-	-	-	-	-	-	-
RA3a_000135-T1	63577.G9P1H9	6e-163	580.1	COG0491@1|root,2SMSJ@2759|Eukaryota,3A29W@33154|Opisthokonta,3P3CN@4751|Fungi,3QMYK@4890|Ascomycota,21EZA@147550|Sordariomycetes,3TMVT@5125|Hypocreales,3U00A@5129|Hypocreaceae	4751|Fungi	S	Metallo-beta-lactamase superfamily	-	-	-	-	-	-	-	-	-	-	-	-	Lactamase_B
RA3a_000136-T1	63577.G9P1I0	2.7e-56	224.6	29HYQ@1|root,2RR5H@2759|Eukaryota,38UXT@33154|Opisthokonta,3PWHZ@4751|Fungi,3RFH1@4890|Ascomycota,21I52@147550|Sordariomycetes,3TR6V@5125|Hypocreales,3U4K0@5129|Hypocreaceae	4751|Fungi	-	-	-	-	-	-	-	-	-	-	-	-	-	-	-
RA3a_000137-T1	63577.G9P1I1	2.5e-201	708.0	2BDI6@1|root,2S12Q@2759|Eukaryota,3A5PJ@33154|Opisthokonta,3P53I@4751|Fungi,3RGCV@4890|Ascomycota,21KPK@147550|Sordariomycetes,3TVWD@5125|Hypocreales,3TWMU@5129|Hypocreaceae	4751|Fungi	-	-	-	-	-	-	-	-	-	-	-	-	-	-	-
RA3a_000138-T1	63577.G9P1I3	1.3e-232	813.1	2EB7A@1|root,2SHBV@2759|Eukaryota,39W4J@33154|Opisthokonta,3P09E@4751|Fungi,3QSXG@4890|Ascomycota,218M3@147550|Sordariomycetes,3TSQF@5125|Hypocreales,3TXE0@5129|Hypocreaceae	4751|Fungi	S	Uncharacterized protein conserved in bacteria (DUF2236)	-	-	-	-	-	-	-	-	-	-	-	-	DUF2236
RA3a_000139-T1	63577.G9P1I4	9.5e-43	179.5	28I4I@1|root,2S2X0@2759|Eukaryota,39YAJ@33154|Opisthokonta,3P0RJ@4751|Fungi,3QRCZ@4890|Ascomycota,211PY@147550|Sordariomycetes,3TJXN@5125|Hypocreales,3U0XN@5129|Hypocreaceae	4751|Fungi	S	Terpene synthase family, metal binding domain	-	-	-	-	-	-	-	-	-	-	-	-	Terpene_synth_C
RA3a_000141-T1	63577.G9P1I5	2.3e-193	681.4	COG1064@1|root,KOG0023@2759|Eukaryota,39RYV@33154|Opisthokonta,3NW01@4751|Fungi,3QU5T@4890|Ascomycota,21573@147550|Sordariomycetes,3TKIM@5125|Hypocreales,3U42U@5129|Hypocreaceae	4751|Fungi	S	Alcohol dehydrogenase GroES-like domain	-	-	-	-	-	-	-	-	-	-	-	-	ADH_N,ADH_zinc_N
RA3a_000142-T1	63577.G9P1I6	8.7e-131	473.0	2C6K5@1|root,2S03H@2759|Eukaryota,3A2UQ@33154|Opisthokonta,3P3DQ@4751|Fungi,3QTMB@4890|Ascomycota,216JT@147550|Sordariomycetes	4751|Fungi	S	Nucleoside-diphosphate-sugar epimerase	-	-	-	-	-	-	-	-	-	-	-	-	-
RA3a_000143-T1	63577.G9P1I8	7.2e-167	593.6	28ZRZ@1|root,2R6KM@2759|Eukaryota,3AT4D@33154|Opisthokonta,3PGRK@4751|Fungi,3R0N7@4890|Ascomycota,21BXK@147550|Sordariomycetes,3TNGG@5125|Hypocreales	4751|Fungi	-	-	-	-	-	-	-	-	-	-	-	-	-	-	-
RA3a_000144-T1	63577.G9P1J3	3.5e-268	930.6	2D4PU@1|root,2SVVP@2759|Eukaryota,3AE7N@33154|Opisthokonta,3P9DH@4751|Fungi,3RGMG@4890|Ascomycota,21JEA@147550|Sordariomycetes,3TPAH@5125|Hypocreales,3U0Z7@5129|Hypocreaceae	4751|Fungi	-	-	-	-	-	-	-	-	-	-	-	-	-	-	Fungal_trans_2
RA3a_000145-T1	63577.G9P1J4	3.2e-108	397.9	2EK9F@1|root,2SQ7V@2759|Eukaryota,3A2ZH@33154|Opisthokonta,3P54W@4751|Fungi,3QWX6@4890|Ascomycota,21ADY@147550|Sordariomycetes,3TIV3@5125|Hypocreales,3TZK1@5129|Hypocreaceae	4751|Fungi	S	Acetyltransferase (GNAT) domain	-	-	-	-	-	-	-	-	-	-	-	-	Acetyltransf_3
RA3a_000146-T1	63577.G9P1P9	4.5e-83	313.9	2E5J7@1|root,2SCCD@2759|Eukaryota,38Y7F@33154|Opisthokonta,3P3YV@4751|Fungi,3QX37@4890|Ascomycota,21F2Q@147550|Sordariomycetes,3TR9U@5125|Hypocreales,3U4PT@5129|Hypocreaceae	4751|Fungi	S	Scavenger mRNA decapping enzyme C-term binding	-	-	-	-	-	-	-	-	-	-	-	-	DcpS_C
RA3a_000147-T1	63577.G9P1Q0	1e-150	539.7	2ECA5@1|root,2RZMB@2759|Eukaryota,3A132@33154|Opisthokonta,3P2GT@4751|Fungi,3QNPI@4890|Ascomycota,21EXD@147550|Sordariomycetes,3TMW3@5125|Hypocreales,3U3AG@5129|Hypocreaceae	4751|Fungi	-	-	-	-	-	-	-	-	-	-	-	-	-	-	-
RA3a_000148-T1	63577.G9P1Q2	2.1e-114	419.1	2D1E7@1|root,2SHT4@2759|Eukaryota,3A07K@33154|Opisthokonta,3P2AU@4751|Fungi,3QWWU@4890|Ascomycota,21S3K@147550|Sordariomycetes,3TI9D@5125|Hypocreales,3U1TP@5129|Hypocreaceae	4751|Fungi	S	Zinc finger protein	-	-	-	-	-	-	-	-	-	-	-	-	DUF3669
RA3a_000149-T1	63577.G9P1Q3	1.2e-122	446.4	2AYMY@1|root,2S03K@2759|Eukaryota,3A1YX@33154|Opisthokonta,3P3D0@4751|Fungi,3QUMU@4890|Ascomycota,21PPV@147550|Sordariomycetes	4751|Fungi	S	50S ribosome-binding GTPase	-	-	-	-	-	-	-	-	-	-	-	-	MMR_HSR1
RA3a_000150-T1	63577.G9NZF2	6.1e-131	475.3	COG0666@1|root,KOG4177@2759|Eukaryota,38BVK@33154|Opisthokonta,3NZ8C@4751|Fungi,3QR7F@4890|Ascomycota,2118T@147550|Sordariomycetes,3TW92@5125|Hypocreales,3U3ZK@5129|Hypocreaceae	4751|Fungi	M	Phosphorylase superfamily	-	-	-	-	-	-	-	-	-	-	-	-	Ank_2,NACHT,PNP_UDP_1
RA3a_000151-T1	29875.EHK16833	4.5e-139	501.5	COG0666@1|root,KOG0504@2759|Eukaryota,39YNX@33154|Opisthokonta,3PHTC@4751|Fungi,3R54F@4890|Ascomycota,21R6B@147550|Sordariomycetes	4751|Fungi	S	Ankyrin repeats (3 copies)	-	-	-	-	-	-	-	-	-	-	-	-	Ank_2,Ank_3,Ank_4,Ank_5,NACHT,PNP_UDP_1
RA3a_000152-T1	63577.G9P1Q8	1.5e-243	848.6	2AK47@1|root,2RZ8N@2759|Eukaryota,3A21U@33154|Opisthokonta,3P1AD@4751|Fungi,3QT3A@4890|Ascomycota,219HE@147550|Sordariomycetes	4751|Fungi	S	Protein of unknown function (DUF3176)	-	-	-	-	-	-	-	-	-	-	-	-	DUF3176
RA3a_000153-T1	63577.G9P1Q9	0.0	1166.8	2CMVQ@1|root,2QS8D@2759|Eukaryota,39R6T@33154|Opisthokonta,3NXK4@4751|Fungi,3QMP5@4890|Ascomycota,213EN@147550|Sordariomycetes,3TCMX@5125|Hypocreales,3U4B5@5129|Hypocreaceae	4751|Fungi	S	Pfam:DUF1446	-	-	-	-	-	-	-	-	-	-	-	-	AtuA
RA3a_000154-T1	63577.G9P1R0	1.4e-73	282.3	COG1063@1|root,KOG0024@2759|Eukaryota,38I2Z@33154|Opisthokonta,3NXYU@4751|Fungi,3QJAY@4890|Ascomycota,214SM@147550|Sordariomycetes,3TDDU@5125|Hypocreales,3U48M@5129|Hypocreaceae	4751|Fungi	Q	Alcohol dehydrogenase GroES-like domain	-	-	-	-	-	-	-	-	-	-	-	-	ADH_N,ADH_N_assoc,ADH_zinc_N
RA3a_000155-T1	63577.G9P1R1	2.9e-197	694.5	COG1012@1|root,KOG2450@2759|Eukaryota,39U9Y@33154|Opisthokonta,3NV3S@4751|Fungi,3QJCP@4890|Ascomycota,216V2@147550|Sordariomycetes,3TK8M@5125|Hypocreales,3U4B7@5129|Hypocreaceae	4751|Fungi	E	Aldehyde dehydrogenase family	-	-	1.2.1.3,1.2.1.36	ko:K00128,ko:K07249	ko00010,ko00053,ko00071,ko00280,ko00310,ko00330,ko00340,ko00380,ko00410,ko00561,ko00620,ko00625,ko00830,ko00903,ko00981,ko01100,ko01110,ko01120,ko01130,map00010,map00053,map00071,map00280,map00310,map00330,map00340,map00380,map00410,map00561,map00620,map00625,map00830,map00903,map00981,map01100,map01110,map01120,map01130	M00135	R00264,R00631,R00710,R00904,R01752,R01986,R02123,R02549,R02678,R02940,R02957,R03283,R03869,R04065,R04506,R04903,R05050,R05237,R05238,R05286,R06366,R08146,R08385	RC00047,RC00071,RC00080,RC00186,RC00218,RC00242,RC00816,RC01500	ko00000,ko00001,ko00002,ko01000	-	-	-	Aldedh
RA3a_000156-T1	63577.G9P1R2	0.0	1290.8	COG3777@1|root,2S5QU@2759|Eukaryota,39VFH@33154|Opisthokonta,3P2GW@4751|Fungi,3RN43@4890|Ascomycota,21RCJ@147550|Sordariomycetes,3TKUB@5125|Hypocreales,3U479@5129|Hypocreaceae	4751|Fungi	B	Fungal specific transcription factor domain	-	-	-	-	-	-	-	-	-	-	-	-	Fungal_trans,Zn_clus
RA3a_000157-T1	63577.G9P1R3	1.7e-151	542.0	29WXF@1|root,2RXQJ@2759|Eukaryota,39SXA@33154|Opisthokonta,3NX7T@4751|Fungi,3QJKR@4890|Ascomycota,21PXY@147550|Sordariomycetes,3TQG8@5125|Hypocreales,3U3F1@5129|Hypocreaceae	4751|Fungi	S	Putative cyclase	-	-	-	-	-	-	-	-	-	-	-	-	Cyclase
RA3a_000158-T1	63577.G9P1R4	1.1e-265	922.2	KOG0254@1|root,KOG0254@2759|Eukaryota,38EV8@33154|Opisthokonta,3NUV4@4751|Fungi,3R7KC@4890|Ascomycota,21KS4@147550|Sordariomycetes,3TQZU@5125|Hypocreales,3U457@5129|Hypocreaceae	4751|Fungi	P	Sugar (and other) transporter	-	-	-	-	-	-	-	-	-	-	-	-	Sugar_tr
RA3a_000159-T1	63577.G9P1R5	0.0	1116.3	COG0699@1|root,KOG0446@2759|Eukaryota,3AH20@33154|Opisthokonta,3PBRC@4751|Fungi,3QRDM@4890|Ascomycota,21PM1@147550|Sordariomycetes,3TF1R@5125|Hypocreales	4751|Fungi	U	Belongs to the TRAFAC class dynamin-like GTPase superfamily. Dynamin Fzo YdjA family	-	-	-	-	-	-	-	-	-	-	-	-	Dynamin_M,Dynamin_N,GED
RA3a_000160-T1	63577.G9P1R7	5.8e-70	270.0	2ENPN@1|root,2SS2J@2759|Eukaryota,3AKKW@33154|Opisthokonta,3P419@4751|Fungi,3QWAR@4890|Ascomycota,21EZ3@147550|Sordariomycetes,3TSJD@5125|Hypocreales	4751|Fungi	-	-	-	-	-	-	-	-	-	-	-	-	-	-	-
RA3a_000161-T1	63577.G9P1R9	7e-184	649.8	COG0667@1|root,KOG1575@2759|Eukaryota,38GAH@33154|Opisthokonta,3NUBW@4751|Fungi,3QJUN@4890|Ascomycota,218GZ@147550|Sordariomycetes,3TPFM@5125|Hypocreales,3U1BK@5129|Hypocreaceae	4751|Fungi	C	Aldo/keto reductase family	-	GO:0003674,GO:0003824,GO:0008150,GO:0008152,GO:0016491,GO:0016614,GO:0055114	-	-	-	-	-	-	-	-	-	-	Aldo_ket_red
RA3a_000162-T1	63577.G9P1S1	2.6e-204	718.8	2EDNM@1|root,2SIUF@2759|Eukaryota,3AFCV@33154|Opisthokonta,3PAN0@4751|Fungi,3R2YQ@4890|Ascomycota,21DVW@147550|Sordariomycetes,3TM6M@5125|Hypocreales,3TYY2@5129|Hypocreaceae	4751|Fungi	B	GAL4-like Zn(II)2Cys6 (or C6 zinc) binuclear cluster DNA-binding domain	-	-	-	-	-	-	-	-	-	-	-	-	Zn_clus
RA3a_000163-T1	63577.G9P1S5	0.0	1111.3	2EB91@1|root,2SHD6@2759|Eukaryota,39SDD@33154|Opisthokonta,3NZGI@4751|Fungi,3QKBK@4890|Ascomycota,217RW@147550|Sordariomycetes,3TFEP@5125|Hypocreales,3U2A7@5129|Hypocreaceae	4751|Fungi	S	Encoded by	-	-	-	-	-	-	-	-	-	-	-	-	-
RA3a_000164-T1	63577.G9P1S6	1.2e-182	645.6	COG0115@1|root,KOG0975@2759|Eukaryota,3A824@33154|Opisthokonta,3Q33P@4751|Fungi,3RK5J@4890|Ascomycota,21QQD@147550|Sordariomycetes,3TU3J@5125|Hypocreales,3U1JA@5129|Hypocreaceae	4751|Fungi	E	Amino-transferase class IV	-	-	-	-	-	-	-	-	-	-	-	-	Aminotran_4
RA3a_000165-T1	63577.G9P1S7	3.2e-84	318.9	2F46W@1|root,2T56P@2759|Eukaryota,38Z12@33154|Opisthokonta,3PYMS@4751|Fungi,3R55B@4890|Ascomycota,21GD8@147550|Sordariomycetes	4751|Fungi	-	-	-	-	-	-	-	-	-	-	-	-	-	-	-
RA3a_000166-T1	63577.G9P1S9	0.0	1085.9	KOG2029@1|root,KOG2029@2759|Eukaryota,39Z7K@33154|Opisthokonta,3NZVP@4751|Fungi,3QQNE@4890|Ascomycota,21EH9@147550|Sordariomycetes,3TKW5@5125|Hypocreales	4751|Fungi	S	phosphatidylglycerol acyl-chain remodeling	-	-	-	-	-	-	-	-	-	-	-	-	NACHT
RA3a_000167-T1	63577.G9P1T1	7.3e-282	976.1	COG2272@1|root,KOG4389@2759|Eukaryota,38BW2@33154|Opisthokonta,3NXKD@4751|Fungi,3QN3A@4890|Ascomycota,2129Q@147550|Sordariomycetes,3TFRT@5125|Hypocreales,3TZ82@5129|Hypocreaceae	4751|Fungi	G	Carboxylesterase family	-	-	-	-	-	-	-	-	-	-	-	-	COesterase
RA3a_000168-T1	63577.G9P1T2	0.0	2790.4	COG1131@1|root,KOG0065@2759|Eukaryota,38F6P@33154|Opisthokonta,3NTZE@4751|Fungi,3QK1K@4890|Ascomycota,216E0@147550|Sordariomycetes,3TG11@5125|Hypocreales,3TYMC@5129|Hypocreaceae	4751|Fungi	Q	Belongs to the ABC transporter superfamily. ABCG family. PDR (TC 3.A.1.205) subfamily	CDR1	GO:0000166,GO:0000322,GO:0000323,GO:0000324,GO:0000724,GO:0000725,GO:0003674,GO:0003824,GO:0004012,GO:0005215,GO:0005319,GO:0005488,GO:0005496,GO:0005524,GO:0005548,GO:0005575,GO:0005622,GO:0005623,GO:0005737,GO:0005739,GO:0005773,GO:0005783,GO:0005886,GO:0006139,GO:0006259,GO:0006281,GO:0006302,GO:0006310,GO:0006725,GO:0006807,GO:0006810,GO:0006811,GO:0006820,GO:0006855,GO:0006869,GO:0006873,GO:…	-	ko:K08711,ko:K08712	ko02010,map02010	-	-	-	ko00000,ko00001,ko02000	3.A.1.205	-	-	ABC2_membrane,ABC_tran,ABC_trans_N,PDR_CDR
RA3a_000169-T1	63577.G9P1T7	2.1e-175	621.7	COG0604@1|root,KOG1198@2759|Eukaryota,39VEA@33154|Opisthokonta,3NTZ5@4751|Fungi,3QNIA@4890|Ascomycota,217QI@147550|Sordariomycetes,3TMCX@5125|Hypocreales	4751|Fungi	C	Delta-aminolevulinic acid dehydratase	-	-	-	-	-	-	-	-	-	-	-	-	ADH_N,ADH_zinc_N
RA3a_000170-T1	63577.G9P1T8	9.7e-156	556.6	2EJUG@1|root,2SPX8@2759|Eukaryota,3A51K@33154|Opisthokonta,3P3TP@4751|Fungi,3QXFY@4890|Ascomycota,2193T@147550|Sordariomycetes,3TT6K@5125|Hypocreales,3U3MW@5129|Hypocreaceae	4751|Fungi	-	-	-	-	-	-	-	-	-	-	-	-	-	-	-
RA3a_000171-T1	29875.EHK19354	3.5e-122	444.5	2EISB@1|root,2SQ5M@2759|Eukaryota,3AMT4@33154|Opisthokonta,3PEAY@4751|Fungi,3RPZM@4890|Ascomycota,21SYA@147550|Sordariomycetes,3TR2X@5125|Hypocreales,3U4DB@5129|Hypocreaceae	4751|Fungi	-	-	-	-	-	-	-	-	-	-	-	-	-	-	-
RA3a_000172-T1	63577.G9P1T9	5.6e-163	580.5	2C108@1|root,2SPS8@2759|Eukaryota,3A42K@33154|Opisthokonta,3P4WV@4751|Fungi,3QY3D@4890|Ascomycota,217Q7@147550|Sordariomycetes,3TEBT@5125|Hypocreales,3TYWQ@5129|Hypocreaceae	4751|Fungi	-	-	-	-	-	-	-	-	-	-	-	-	-	-	-
RA3a_000173-T1	51453.EGR49906	1.1e-206	726.1	2DUJ8@1|root,2S6KB@2759|Eukaryota,3A1YS@33154|Opisthokonta,3P3AE@4751|Fungi,3QN0S@4890|Ascomycota,213ZF@147550|Sordariomycetes,3TEI9@5125|Hypocreales,3TYHM@5129|Hypocreaceae	4751|Fungi	S	lysr family regulatory protein	-	-	-	-	-	-	-	-	-	-	-	-	Transferase
RA3a_000175-T1	63577.G9P1U4	1.3e-185	656.0	2EMI1@1|root,2SV15@2759|Eukaryota,3AR87@33154|Opisthokonta,3P9K8@4751|Fungi	4751|Fungi	-	-	-	-	-	-	-	-	-	-	-	-	-	-	HNH_2
RA3a_000177-T1	63577.G9P1U2	4.8e-112	411.8	2EMI1@1|root,2SR67@2759|Eukaryota,3A7JY@33154|Opisthokonta,3P64U@4751|Fungi,3QYKB@4890|Ascomycota,21PR2@147550|Sordariomycetes	4751|Fungi	-	-	-	-	-	-	-	-	-	-	-	-	-	-	HNH_2
RA3a_000178-T1	63577.G9P1U6	0.0	1253.0	28NMQ@1|root,2QV7E@2759|Eukaryota,38E43@33154|Opisthokonta,3NYQZ@4751|Fungi,3QK13@4890|Ascomycota,217FF@147550|Sordariomycetes,3TJZQ@5125|Hypocreales,3U2BK@5129|Hypocreaceae	4751|Fungi	-	-	-	-	-	-	-	-	-	-	-	-	-	-	Carb_bind
RA3a_000179-T1	29875.EHK22889	5.6e-169	600.5	2EM4Q@1|root,2SQW0@2759|Eukaryota,39YHT@33154|Opisthokonta,3P1Q3@4751|Fungi,3QZ0D@4890|Ascomycota,218X3@147550|Sordariomycetes,3TJFB@5125|Hypocreales,3U0ZK@5129|Hypocreaceae	4751|Fungi	-	-	-	-	-	-	-	-	-	-	-	-	-	-	-
RA3a_000180-T1	63577.G9P1U8	5.7e-221	773.5	29226@1|root,2R8YK@2759|Eukaryota,3AQFI@33154|Opisthokonta,3PFQR@4751|Fungi,3RFWN@4890|Ascomycota,21EAV@147550|Sordariomycetes,3TM5B@5125|Hypocreales,3TX13@5129|Hypocreaceae	4751|Fungi	-	-	-	-	-	-	-	-	-	-	-	-	-	-	Fungal_trans_2,Zn_clus
RA3a_000181-T1	63577.G9P1U9	1.3e-244	852.0	COG0654@1|root,KOG2614@2759|Eukaryota,3A0ZB@33154|Opisthokonta,3NZG0@4751|Fungi,3QSXC@4890|Ascomycota,212AU@147550|Sordariomycetes,3THWG@5125|Hypocreales,3TXG9@5129|Hypocreaceae	4751|Fungi	C	FAD binding domain	-	-	-	-	-	-	-	-	-	-	-	-	FAD_binding_3
RA3a_000182-T1	63577.G9P1V0	4.2e-136	490.7	2C72B@1|root,2R19T@2759|Eukaryota,38MX3@33154|Opisthokonta,3PPT8@4751|Fungi,3R94M@4890|Ascomycota,21MDV@147550|Sordariomycetes,3TW2S@5125|Hypocreales,3U19J@5129|Hypocreaceae	4751|Fungi	-	-	-	-	-	-	-	-	-	-	-	-	-	-	-
RA3a_000183-T1	63577.G9P1V1	6.4e-233	813.1	COG2072@1|root,KOG1399@2759|Eukaryota,39UKQ@33154|Opisthokonta,3NW95@4751|Fungi,3QNH9@4890|Ascomycota,218XR@147550|Sordariomycetes	4751|Fungi	Q	Pyridine nucleotide-disulphide oxidoreductase	-	-	1.14.13.22	ko:K03379	ko00930,ko01120,ko01220,map00930,map01120,map01220	-	R02231,R06622	RC00662,RC01550	ko00000,ko00001,ko01000	-	-	-	FMO-like,Pyr_redox_3
RA3a_000185-T1	63577.G9P1V2	9.2e-279	965.7	COG2272@1|root,KOG1516@2759|Eukaryota,38DII@33154|Opisthokonta,3NU2C@4751|Fungi,3RM23@4890|Ascomycota,213GD@147550|Sordariomycetes,3TUPF@5125|Hypocreales	4751|Fungi	G	Carboxylesterase family	-	-	-	-	-	-	-	-	-	-	-	-	COesterase
RA3a_000186-T1	29875.EHK22882	1.4e-127	463.0	2EQEG@1|root,2STEY@2759|Eukaryota,3AIM1@33154|Opisthokonta,3PXJT@4751|Fungi,3RGKW@4890|Ascomycota,21DUH@147550|Sordariomycetes,3TKYZ@5125|Hypocreales	4751|Fungi	-	-	-	-	-	-	-	-	-	-	-	-	-	-	-
RA3a_000188-T1	63577.G9P210	6.7e-131	473.4	COG0580@1|root,KOG0223@2759|Eukaryota,39U08@33154|Opisthokonta,3NYBS@4751|Fungi,3QT8X@4890|Ascomycota,219NP@147550|Sordariomycetes,3TMW5@5125|Hypocreales,3U2ES@5129|Hypocreaceae	4751|Fungi	P	Belongs to the MIP aquaporin (TC 1.A.8) family	-	-	-	-	-	-	-	-	-	-	-	-	MIP
RA3a_000189-T1	63577.G9P211	6e-307	1059.3	COG0531@1|root,KOG1286@2759|Eukaryota,38DMK@33154|Opisthokonta,3NUN0@4751|Fungi,3QQWC@4890|Ascomycota,2117T@147550|Sordariomycetes,3THBW@5125|Hypocreales,3TYPU@5129|Hypocreaceae	4751|Fungi	E	Amino acid permease	ALP1	GO:0003333,GO:0003674,GO:0005215,GO:0005342,GO:0006810,GO:0006811,GO:0006820,GO:0006865,GO:0008150,GO:0008509,GO:0008514,GO:0015075,GO:0015171,GO:0015318,GO:0015711,GO:0015849,GO:0022857,GO:0034220,GO:0046942,GO:0046943,GO:0051179,GO:0051234,GO:0055085,GO:0071702,GO:0071705,GO:0098656,GO:1903825,GO:1905039	-	ko:K03293	-	-	-	-	ko00000	2.A.3.1	-	-	AA_permease
RA3a_000190-T1	63577.G9P212	5.4e-178	630.2	2CNBD@1|root,2QUZT@2759|Eukaryota,38BZ5@33154|Opisthokonta,3NZN7@4751|Fungi,3QMBJ@4890|Ascomycota,216JU@147550|Sordariomycetes,3TJNN@5125|Hypocreales,3TZDE@5129|Hypocreaceae	4751|Fungi	G	Glycosyl hydrolase family 62	-	GO:0000272,GO:0003674,GO:0003824,GO:0004553,GO:0005575,GO:0005576,GO:0005975,GO:0005976,GO:0005996,GO:0008150,GO:0008152,GO:0009056,GO:0009057,GO:0009987,GO:0010393,GO:0016052,GO:0016787,GO:0016798,GO:0017144,GO:0019321,GO:0019566,GO:0042737,GO:0043170,GO:0044237,GO:0044238,GO:0044248,GO:0044281,GO:0045488,GO:0045490,GO:0046556,GO:0071704,GO:1901575	-	-	-	-	-	-	-	-	-	-	CBM_1,Glyco_hydro_62
RA3a_000191-T1	29875.EHK22875	5e-238	830.1	COG0624@1|root,2QPR4@2759|Eukaryota,38F26@33154|Opisthokonta,3NWKV@4751|Fungi,3QJII@4890|Ascomycota,212D8@147550|Sordariomycetes,3TCQA@5125|Hypocreales,3TWKA@5129|Hypocreaceae	4751|Fungi	E	Peptidase family M20/M25/M40	-	-	-	-	-	-	-	-	-	-	-	-	M20_dimer,Peptidase_M20,Peptidase_M28
RA3a_000192-T1	29875.EHK23203	2.3e-17	95.9	2F3M3@1|root,2T4KH@2759|Eukaryota,38YD0@33154|Opisthokonta,3PXZN@4751|Fungi,3RH23@4890|Ascomycota,21U3F@147550|Sordariomycetes,3TRD7@5125|Hypocreales,3U4TS@5129|Hypocreaceae	4751|Fungi	-	-	-	-	-	-	-	-	-	-	-	-	-	-	-
RA3a_000193-T1	63577.G9P216	1.1e-145	522.7	2BDIS@1|root,2S12R@2759|Eukaryota,39Z18@33154|Opisthokonta,3P0H3@4751|Fungi,3QUB6@4890|Ascomycota,216DZ@147550|Sordariomycetes,3TI4E@5125|Hypocreales,3U2K7@5129|Hypocreaceae	4751|Fungi	S	NAD(P)H-binding	-	-	-	-	-	-	-	-	-	-	-	-	NmrA
RA3a_000195-T1	36630.CADNFIAP00007371	2.7e-34	151.8	COG2070@1|root,2RHJM@2759|Eukaryota,38CZB@33154|Opisthokonta,3NU7Z@4751|Fungi,3QPC1@4890|Ascomycota,20EXB@147545|Eurotiomycetes,3S6HP@5042|Eurotiales	4751|Fungi	E	Oxidoreductase, 2-nitropropane dioxygenase family	-	-	1.13.12.16	ko:K00459	ko00910,map00910	-	R00025	RC02541,RC02759	ko00000,ko00001,ko01000	-	-	-	NMO
RA3a_000196-T1	63577.G9P227	5e-174	617.1	2C30S@1|root,2T4VE@2759|Eukaryota,3AEJP@33154|Opisthokonta,3PCAM@4751|Fungi,3RGXM@4890|Ascomycota,21D2I@147550|Sordariomycetes,3TKS4@5125|Hypocreales,3U1AT@5129|Hypocreaceae	4751|Fungi	-	-	-	-	-	-	-	-	-	-	-	-	-	-	Abhydrolase_6
RA3a_000197-T1	63577.G9P228	9.3e-193	679.5	KOG1339@1|root,KOG1339@2759|Eukaryota,39ZWM@33154|Opisthokonta,3NXD8@4751|Fungi,3QMYU@4890|Ascomycota,213QU@147550|Sordariomycetes,3TH3H@5125|Hypocreales,3U39R@5129|Hypocreaceae	4751|Fungi	O	Xylanase inhibitor C-terminal	-	-	3.4.23.1,3.4.23.34	ko:K01382,ko:K06002	ko04142,ko04974,map04142,map04974	-	-	-	ko00000,ko00001,ko01000,ko01002	-	-	-	Asp
RA3a_000198-T1	63577.G9P230	7e-261	906.4	COG0277@1|root,2S43K@2759|Eukaryota,39TGN@33154|Opisthokonta,3NZIP@4751|Fungi,3QQF4@4890|Ascomycota,212FT@147550|Sordariomycetes,3TCRY@5125|Hypocreales,3U01Z@5129|Hypocreaceae	4751|Fungi	C	Berberine and berberine like	-	-	-	-	-	-	-	-	-	-	-	-	BBE,FAD_binding_4
RA3a_000199-T1	323848.Nmul_A1372	3.6e-13	81.6	COG3791@1|root,COG3791@2|Bacteria,1PY7D@1224|Proteobacteria,2WAEP@28216|Betaproteobacteria,374IH@32003|Nitrosomonadales	28216|Betaproteobacteria	S	Glutathione-dependent formaldehyde-activating enzyme	-	-	-	-	-	-	-	-	-	-	-	-	GFA
RA3a_000200-T1	29875.EHK22864	8.3e-256	889.8	2D1EV@1|root,2SHVI@2759|Eukaryota,39S1G@33154|Opisthokonta,3NYVM@4751|Fungi,3QQ1E@4890|Ascomycota,217NS@147550|Sordariomycetes,3TJWY@5125|Hypocreales,3TWPB@5129|Hypocreaceae	4751|Fungi	B	Fungal specific transcription factor domain	-	-	-	-	-	-	-	-	-	-	-	-	Fungal_trans,Zn_clus
RA3a_000201-T1	63577.G9P233	3.8e-171	607.4	COG1028@1|root,KOG1208@2759|Eukaryota,39TQH@33154|Opisthokonta,3P1NE@4751|Fungi,3QUPG@4890|Ascomycota,217WH@147550|Sordariomycetes,3TJN7@5125|Hypocreales,3TYWR@5129|Hypocreaceae	4751|Fungi	Q	KR domain	-	-	-	-	-	-	-	-	-	-	-	-	adh_short
RA3a_000202-T1	63577.G9P235	6.7e-295	1019.2	KOG0254@1|root,KOG0254@2759|Eukaryota,38CBN@33154|Opisthokonta,3NUVA@4751|Fungi,3QRPY@4890|Ascomycota,215HR@147550|Sordariomycetes,3TEF6@5125|Hypocreales,3U0HQ@5129|Hypocreaceae	4751|Fungi	P	Belongs to the major facilitator superfamily. Sugar transporter (TC 2.A.1.1) family	-	-	-	-	-	-	-	-	-	-	-	-	Sugar_tr
RA3a_000203-T1	63577.G9P236	4.7e-291	1006.5	COG0154@1|root,KOG1212@2759|Eukaryota,38CWX@33154|Opisthokonta,3NTYP@4751|Fungi,3QKVY@4890|Ascomycota,218ZN@147550|Sordariomycetes,3THX4@5125|Hypocreales,3TY11@5129|Hypocreaceae	4751|Fungi	IJT	Amidase	-	-	3.5.1.4	ko:K01426	ko00330,ko00360,ko00380,ko00627,ko00643,ko01120,map00330,map00360,map00380,map00627,map00643,map01120	-	R02540,R03096,R03180,R03909,R05551,R05590	RC00010,RC00100,RC00950,RC01025	ko00000,ko00001,ko01000	-	-	-	Amidase
RA3a_000204-T1	63577.G9P238	4e-196	691.0	COG2132@1|root,2QR4X@2759|Eukaryota,38BK4@33154|Opisthokonta,3NW8V@4751|Fungi,3QRBZ@4890|Ascomycota,213YF@147550|Sordariomycetes,3TK93@5125|Hypocreales,3U3Y9@5129|Hypocreaceae	4751|Fungi	Q	Multicopper oxidase	-	-	-	-	-	-	-	-	-	-	-	-	Cu-oxidase,Cu-oxidase_2,Cu-oxidase_3
RA3a_000205-T1	63577.G9P242	6.8e-92	344.4	2E56T@1|root,2SC13@2759|Eukaryota,3ADVE@33154|Opisthokonta,3P72A@4751|Fungi,3QY3Z@4890|Ascomycota,21BES@147550|Sordariomycetes,3TJCK@5125|Hypocreales,3TZ07@5129|Hypocreaceae	4751|Fungi	S	Acetyltransferase (GNAT) domain	-	-	-	-	-	-	-	-	-	-	-	-	Acetyltransf_1,Acetyltransf_10
RA3a_000206-T1	63577.G9P244	1.5e-167	596.3	2EJ26@1|root,2SPBP@2759|Eukaryota,3A3XG@33154|Opisthokonta,3P3TJ@4751|Fungi,3QW1K@4890|Ascomycota,21AFZ@147550|Sordariomycetes,3TJXU@5125|Hypocreales,3U1WS@5129|Hypocreaceae	4751|Fungi	S	GAL4-like Zn(II)2Cys6 (or C6 zinc) binuclear cluster DNA-binding domain	-	-	-	-	-	-	-	-	-	-	-	-	Zn_clus
RA3a_000207-T1	63577.G9P245	1.4e-151	542.3	COG1028@1|root,KOG1611@2759|Eukaryota,3AKSA@33154|Opisthokonta,3PEB5@4751|Fungi,3RNHE@4890|Ascomycota,21RTR@147550|Sordariomycetes,3TUXM@5125|Hypocreales,3TYH5@5129|Hypocreaceae	4751|Fungi	Q	Enoyl-(Acyl carrier protein) reductase	-	-	-	-	-	-	-	-	-	-	-	-	adh_short
RA3a_000209-T1	63577.G9P248	4.9e-158	563.9	COG0715@1|root,2RCHX@2759|Eukaryota,39XE8@33154|Opisthokonta,3NZ20@4751|Fungi,3QRNA@4890|Ascomycota,213R7@147550|Sordariomycetes,3TW5J@5125|Hypocreales,3TXWQ@5129|Hypocreaceae	4751|Fungi	P	NMT1/THI5 like	-	-	-	-	-	-	-	-	-	-	-	-	NMT1
RA3a_000210-T1	63577.G9P249	0.0	1311.6	COG2304@1|root,2QRPK@2759|Eukaryota,38DTU@33154|Opisthokonta,3NXEZ@4751|Fungi,3QK94@4890|Ascomycota,211R1@147550|Sordariomycetes,3TF3H@5125|Hypocreales,3U0KK@5129|Hypocreaceae	4751|Fungi	S	Vault protein inter-alpha-trypsin domain	-	-	-	-	-	-	-	-	-	-	-	-	VIT,VWA_3
RA3a_000213-T1	63577.G9P254	4.2e-289	1000.0	COG0016@1|root,KOG2784@2759|Eukaryota,38C6T@33154|Opisthokonta,3NTY7@4751|Fungi,3QK3B@4890|Ascomycota,212ZP@147550|Sordariomycetes,3TH9E@5125|Hypocreales,3TXE5@5129|Hypocreaceae	4751|Fungi	J	tRNA synthetases class II core domain (F)	FRS2	GO:0002161,GO:0002181,GO:0003674,GO:0003824,GO:0004812,GO:0004826,GO:0005575,GO:0005622,GO:0005623,GO:0005737,GO:0006082,GO:0006139,GO:0006399,GO:0006412,GO:0006418,GO:0006432,GO:0006450,GO:0006518,GO:0006520,GO:0006725,GO:0006807,GO:0008150,GO:0008152,GO:0009058,GO:0009059,GO:0009328,GO:0009987,GO:0010467,GO:0016070,GO:0016787,GO:0016788,GO:0016874,GO:0016875,GO:0019538,GO:0019752,GO:0032991,GO:…	6.1.1.20	ko:K01889	ko00970,map00970	M00359,M00360	R03660	RC00055,RC00523	ko00000,ko00001,ko00002,ko01000,ko01007,ko03016	-	-	-	tRNA-synt_2d
RA3a_000214-T1	63577.G9P256	7.4e-178	630.6	KOG0278@1|root,KOG0278@2759|Eukaryota,38BC1@33154|Opisthokonta,3NZ3I@4751|Fungi,3QK73@4890|Ascomycota,215I1@147550|Sordariomycetes,3TCY4@5125|Hypocreales,3TZ8U@5129|Hypocreaceae	4751|Fungi	I	WD domain, G-beta repeat	-	-	-	ko:K13137	ko03013,map03013	M00426	-	-	ko00000,ko00001,ko00002,ko03041	-	-	-	WD40
RA3a_000215-T1	63577.G9P257	0.0	1478.8	KOG0301@1|root,KOG0301@2759|Eukaryota,38BSR@33154|Opisthokonta,3NUQN@4751|Fungi,3QJG5@4890|Ascomycota,211NZ@147550|Sordariomycetes,3TF8W@5125|Hypocreales,3TX00@5129|Hypocreaceae	4751|Fungi	I	PFU (PLAA family ubiquitin binding)	lub1	GO:0000726,GO:0003674,GO:0005488,GO:0005515,GO:0005575,GO:0005622,GO:0005623,GO:0005634,GO:0005737,GO:0006139,GO:0006259,GO:0006281,GO:0006302,GO:0006303,GO:0006325,GO:0006464,GO:0006508,GO:0006511,GO:0006725,GO:0006807,GO:0006914,GO:0006950,GO:0006974,GO:0006996,GO:0008150,GO:0008152,GO:0009056,GO:0009057,GO:0009987,GO:0010498,GO:0010992,GO:0016043,GO:0016236,GO:0016567,GO:0016569,GO:0016570,GO:…	-	ko:K14018	ko04141,map04141	-	-	-	ko00000,ko00001	-	-	-	PFU,PUL,WD40
RA3a_000216-T1	63577.G9P258	3.1e-124	451.1	2ECM4@1|root,2SIF7@2759|Eukaryota,39Z69@33154|Opisthokonta,3P23M@4751|Fungi,3QSJV@4890|Ascomycota,216RY@147550|Sordariomycetes,3TDT8@5125|Hypocreales,3U1IJ@5129|Hypocreaceae	4751|Fungi	-	-	-	-	-	-	-	-	-	-	-	-	-	-	-
RA3a_000217-T1	63577.G9P2B5	3e-241	840.9	COG1877@1|root,KOG1050@2759|Eukaryota,38CEK@33154|Opisthokonta,3NU3V@4751|Fungi,3QMPC@4890|Ascomycota,21I28@147550|Sordariomycetes,3TR1A@5125|Hypocreales,3U48E@5129|Hypocreaceae	4751|Fungi	H	Glycosyltransferase family 20	-	-	2.4.1.15,3.1.3.12	ko:K16055	ko00500,ko01100,map00500,map01100	-	R02737,R02778	RC00005,RC00017,RC00049,RC02748	ko00000,ko00001,ko01000,ko01003	-	GT20	-	Glyco_transf_20,Trehalose_PPase
RA3a_000218-T1	63577.G9P2B6	0.0	1223.0	COG2072@1|root,KOG1399@2759|Eukaryota,38CJ1@33154|Opisthokonta,3NWP7@4751|Fungi,3QN2K@4890|Ascomycota,2138C@147550|Sordariomycetes,3TGPJ@5125|Hypocreales,3U1QS@5129|Hypocreaceae	4751|Fungi	Q	L-lysine 6-monooxygenase (NADPH-requiring)	-	-	-	-	-	-	-	-	-	-	-	-	FMO-like,Pyr_redox_2,Pyr_redox_3
RA3a_000219-T1	63577.G9P2B7	2.8e-74	285.4	2E58Y@1|root,2SC31@2759|Eukaryota,3A66Q@33154|Opisthokonta,3P5RK@4751|Fungi,3QYS0@4890|Ascomycota,21A4M@147550|Sordariomycetes,3TQ7M@5125|Hypocreales,3U31K@5129|Hypocreaceae	4751|Fungi	S	SRR1	-	-	-	-	-	-	-	-	-	-	-	-	SRR1
RA3a_000220-T1	63577.G9P2B8	2.5e-308	1064.3	COG5309@1|root,2QTKT@2759|Eukaryota,39SDA@33154|Opisthokonta,3NZAJ@4751|Fungi,3QP08@4890|Ascomycota,212BQ@147550|Sordariomycetes,3THP5@5125|Hypocreales,3TWZW@5129|Hypocreaceae	4751|Fungi	I	Belongs to the glycosyl hydrolase 17 family	btgC	GO:0000272,GO:0003674,GO:0003824,GO:0004553,GO:0005575,GO:0005618,GO:0005623,GO:0005975,GO:0005976,GO:0008150,GO:0008152,GO:0008422,GO:0009056,GO:0009057,GO:0009251,GO:0009277,GO:0015926,GO:0016052,GO:0016787,GO:0016798,GO:0030312,GO:0042973,GO:0043170,GO:0044042,GO:0044238,GO:0044464,GO:0071704,GO:0071944,GO:1901575	3.2.1.58	ko:K01210	ko00500,map00500	-	R00308,R03115	RC00467	ko00000,ko00001,ko01000	-	-	-	Glyco_hydro_17
RA3a_000221-T1	63577.G9P2B9	0.0	1190.3	2CTW9@1|root,2RI0K@2759|Eukaryota,39ZF5@33154|Opisthokonta,3NXVK@4751|Fungi,3QUB3@4890|Ascomycota,21591@147550|Sordariomycetes,3TDVI@5125|Hypocreales,3TXHH@5129|Hypocreaceae	4751|Fungi	S	GAL4-like Zn(II)2Cys6 (or C6 zinc) binuclear cluster DNA-binding domain	-	-	-	-	-	-	-	-	-	-	-	-	Fungal_trans_2,Zn_clus
RA3a_000223-T1	63577.G9P2C6	0.0	1234.2	28JUH@1|root,2QS8F@2759|Eukaryota,38H8Y@33154|Opisthokonta,3NUEF@4751|Fungi,3QM83@4890|Ascomycota,21450@147550|Sordariomycetes,3TDEC@5125|Hypocreales,3TXAX@5129|Hypocreaceae	4751|Fungi	S	WD40 repeats	SPT8	GO:0000122,GO:0000123,GO:0000124,GO:0000228,GO:0000785,GO:0000790,GO:0003674,GO:0003712,GO:0005488,GO:0005515,GO:0005575,GO:0005622,GO:0005623,GO:0005634,GO:0005654,GO:0005694,GO:0006325,GO:0006338,GO:0006355,GO:0006357,GO:0006464,GO:0006473,GO:0006475,GO:0006807,GO:0006996,GO:0008134,GO:0008150,GO:0008152,GO:0009889,GO:0009890,GO:0009891,GO:0009892,GO:0009893,GO:0009987,GO:0010468,GO:0010556,GO:…	-	ko:K11360	-	-	-	-	ko00000,ko03021,ko03036	-	-	-	WD40
RA3a_000225-T1	63577.G9P2C9	2.6e-286	991.1	2D0IP@1|root,2SEC6@2759|Eukaryota,39W0P@33154|Opisthokonta,3NV2R@4751|Fungi,3QJVR@4890|Ascomycota,212HT@147550|Sordariomycetes,3TGGN@5125|Hypocreales,3U0JN@5129|Hypocreaceae	4751|Fungi	S	zinc finger	-	-	-	-	-	-	-	-	-	-	-	-	-
RA3a_000226-T1	63577.G9P2D3	1.9e-198	698.4	KOG4546@1|root,KOG4546@2759|Eukaryota,38GNP@33154|Opisthokonta,3NXIQ@4751|Fungi,3QPUG@4890|Ascomycota,214G6@147550|Sordariomycetes,3TF23@5125|Hypocreales,3U039@5129|Hypocreaceae	4751|Fungi	U	Peroxisomal membrane protein (Pex16)	-	GO:0005575,GO:0005622,GO:0005623,GO:0005737,GO:0005777,GO:0005778,GO:0006605,GO:0006612,GO:0006625,GO:0006810,GO:0006886,GO:0006996,GO:0007031,GO:0008104,GO:0008150,GO:0009987,GO:0015031,GO:0015833,GO:0015919,GO:0016020,GO:0016043,GO:0016558,GO:0017038,GO:0031090,GO:0031903,GO:0033036,GO:0033365,GO:0034613,GO:0042579,GO:0042886,GO:0043226,GO:0043227,GO:0043229,GO:0043231,GO:0043574,GO:0044422,GO:…	-	ko:K13335	ko04146,map04146	-	-	-	ko00000,ko00001	3.A.20.1,9.A.17.1	-	-	Pex16
RA3a_000227-T1	63577.G9P2D4	0.0	1560.4	28IQG@1|root,2QR1M@2759|Eukaryota,39WJX@33154|Opisthokonta,3P1H6@4751|Fungi,3QRRH@4890|Ascomycota,2147H@147550|Sordariomycetes,3TCTM@5125|Hypocreales,3U2AX@5129|Hypocreaceae	4751|Fungi	B	Fungal specific transcription factor domain	-	-	-	-	-	-	-	-	-	-	-	-	Fungal_trans,Zn_clus
RA3a_000228-T1	63577.G9P2D5	1.2e-259	902.1	COG5085@1|root,KOG4503@2759|Eukaryota,39VFP@33154|Opisthokonta,3P1MY@4751|Fungi,3QT8S@4890|Ascomycota,214IU@147550|Sordariomycetes,3TEJ5@5125|Hypocreales,3U0W5@5129|Hypocreaceae	4751|Fungi	S	Di-sulfide bridge nucleocytoplasmic transport domain	-	GO:0005575,GO:0005622,GO:0005623,GO:0005634,GO:0005635,GO:0005737,GO:0005783,GO:0005789,GO:0006996,GO:0006997,GO:0006998,GO:0008150,GO:0009987,GO:0010256,GO:0012505,GO:0016020,GO:0016043,GO:0031090,GO:0031965,GO:0031967,GO:0031975,GO:0031984,GO:0042175,GO:0042592,GO:0043226,GO:0043227,GO:0043229,GO:0043231,GO:0044422,GO:0044424,GO:0044425,GO:0044428,GO:0044432,GO:0044444,GO:0044446,GO:0044464,GO:…	-	-	-	-	-	-	-	-	-	-	Brr6_like_C_C
RA3a_000229-T1	63577.G9P2D6	1e-213	749.2	COG5139@1|root,KOG1793@2759|Eukaryota,394VH@33154|Opisthokonta,3P0IY@4751|Fungi,3QMG6@4890|Ascomycota,216EI@147550|Sordariomycetes,3THBN@5125|Hypocreales,3TZS4@5129|Hypocreaceae	4751|Fungi	K	TFIIS helical bundle-like domain	IWS1	GO:0000414,GO:0000988,GO:0000989,GO:0000990,GO:0000991,GO:0001076,GO:0003674,GO:0005575,GO:0005622,GO:0005623,GO:0005634,GO:0005654,GO:0006139,GO:0006325,GO:0006342,GO:0006348,GO:0006351,GO:0006354,GO:0006355,GO:0006357,GO:0006366,GO:0006368,GO:0006403,GO:0006405,GO:0006406,GO:0006611,GO:0006725,GO:0006807,GO:0006810,GO:0006886,GO:0006913,GO:0006996,GO:0008023,GO:0008104,GO:0008150,GO:0008152,GO:…	-	ko:K17498	-	-	-	-	ko00000,ko03021	-	-	-	Med26
RA3a_000230-T1	63577.G9P2D7	0.0	2904.8	COG0086@1|root,KOG0261@2759|Eukaryota,38G14@33154|Opisthokonta,3NXKP@4751|Fungi,3QM0W@4890|Ascomycota,211ZM@147550|Sordariomycetes,3TF3X@5125|Hypocreales,3TZ4T@5129|Hypocreaceae	4751|Fungi	H	DNA-dependent RNA polymerase catalyzes the transcription of DNA into RNA using the four ribonucleoside triphosphates as substrates	RPO31	GO:0000428,GO:0003674,GO:0003824,GO:0003899,GO:0005575,GO:0005622,GO:0005623,GO:0005634,GO:0005654,GO:0005666,GO:0006139,GO:0006351,GO:0006383,GO:0006399,GO:0006725,GO:0006807,GO:0008150,GO:0008152,GO:0009058,GO:0009059,GO:0009304,GO:0009987,GO:0010467,GO:0016070,GO:0016740,GO:0016772,GO:0016779,GO:0018130,GO:0019438,GO:0030880,GO:0031974,GO:0031981,GO:0032774,GO:0032991,GO:0034062,GO:0034641,GO:…	2.7.7.6	ko:K03018,ko:K21594	ko00230,ko00240,ko01100,ko03020,ko04623,ko05169,map00230,map00240,map01100,map03020,map04623,map05169	M00181	R00435,R00441,R00442,R00443	RC02795	br01611,ko00000,ko00001,ko00002,ko01000,ko03021,ko03029	-	-	-	RNA_pol_Rpb1_1,RNA_pol_Rpb1_2,RNA_pol_Rpb1_3,RNA_pol_Rpb1_4,RNA_pol_Rpb1_5
RA3a_000231-T1	63577.G9P2E1	1.2e-115	422.5	2EJ3T@1|root,2SPCX@2759|Eukaryota,3A6NE@33154|Opisthokonta,3P58F@4751|Fungi,3QWYS@4890|Ascomycota,21AIH@147550|Sordariomycetes,3TMX0@5125|Hypocreales,3TWUW@5129|Hypocreaceae	4751|Fungi	-	-	-	-	-	-	-	-	-	-	-	-	-	-	-
RA3a_000232-T1	63577.G9P2E2	5.8e-166	590.1	COG0596@1|root,KOG4178@2759|Eukaryota,39VYC@33154|Opisthokonta,3Q5VM@4751|Fungi,3RNXF@4890|Ascomycota,21S53@147550|Sordariomycetes,3TUVC@5125|Hypocreales,3U2SH@5129|Hypocreaceae	4751|Fungi	I	Alpha/beta hydrolase family	-	-	-	-	-	-	-	-	-	-	-	-	Abhydrolase_1
RA3a_000233-T1	63577.G9P2E3	9.1e-120	436.4	28MQW@1|root,2R8T1@2759|Eukaryota,38KUU@33154|Opisthokonta,3PNQS@4751|Fungi,3R7YM@4890|Ascomycota,21G4M@147550|Sordariomycetes,3TR29@5125|Hypocreales,3U4BP@5129|Hypocreaceae	4751|Fungi	-	-	-	-	-	-	-	-	-	-	-	-	-	-	-
RA3a_000234-T1	63577.G9P2E4	2e-272	944.5	KOG3098@1|root,KOG3098@2759|Eukaryota,39X7T@33154|Opisthokonta,3P0Y0@4751|Fungi,3QPD8@4890|Ascomycota,214SN@147550|Sordariomycetes,3TJMH@5125|Hypocreales,3TXJU@5129|Hypocreaceae	4751|Fungi	S	Ion channel regulatory protein UNC-93	-	-	-	-	-	-	-	-	-	-	-	-	MFS_1,UNC-93
RA3a_000235-T1	63577.G9P2E5	1.9e-284	984.6	COG0154@1|root,KOG1212@2759|Eukaryota,38CWX@33154|Opisthokonta,3NTYP@4751|Fungi,3QKVY@4890|Ascomycota,2159M@147550|Sordariomycetes,3TJWJ@5125|Hypocreales,3TYP8@5129|Hypocreaceae	4751|Fungi	IJT	Amidase	-	GO:0003674,GO:0003824,GO:0006082,GO:0006629,GO:0006631,GO:0008150,GO:0008152,GO:0009056,GO:0009062,GO:0009987,GO:0016042,GO:0016054,GO:0016787,GO:0016810,GO:0016811,GO:0017064,GO:0019752,GO:0032787,GO:0043436,GO:0044237,GO:0044238,GO:0044242,GO:0044248,GO:0044255,GO:0044281,GO:0044282,GO:0046395,GO:0071704,GO:0072329,GO:1901575	3.5.1.4	ko:K01426	ko00330,ko00360,ko00380,ko00627,ko00643,ko01120,map00330,map00360,map00380,map00627,map00643,map01120	-	R02540,R03096,R03180,R03909,R05551,R05590	RC00010,RC00100,RC00950,RC01025	ko00000,ko00001,ko01000	-	-	-	Amidase
RA3a_000236-T1	63577.G9P2E6	0.0	1342.0	COG3733@1|root,KOG1186@2759|Eukaryota,38EP0@33154|Opisthokonta,3NTVH@4751|Fungi,3QMPW@4890|Ascomycota,217PI@147550|Sordariomycetes,3TJYP@5125|Hypocreales,3TYZ0@5129|Hypocreaceae	4751|Fungi	Q	Copper amine oxidase, N2 domain	AMO2	-	1.4.3.21	ko:K00276	ko00260,ko00350,ko00360,ko00410,ko00950,ko00960,ko01100,ko01110,map00260,map00350,map00360,map00410,map00950,map00960,map01100,map01110	-	R02382,R02529,R02613,R03139,R04027,R04300,R06154,R06740	RC00062,RC00189,RC00676,RC01052	ko00000,ko00001,ko01000	-	-	-	Cu_amine_oxid,Cu_amine_oxidN2,Cu_amine_oxidN3
RA3a_000237-T1	63577.G9P2E7	1.5e-235	822.4	28PHD@1|root,2QW5G@2759|Eukaryota,39I55@33154|Opisthokonta,3NX12@4751|Fungi,3R7D7@4890|Ascomycota,21FTC@147550|Sordariomycetes,3TPP8@5125|Hypocreales,3U1W8@5129|Hypocreaceae	4751|Fungi	S	Fungal specific transcription factor domain	LYS14	GO:0000976,GO:0000977,GO:0000978,GO:0000981,GO:0000982,GO:0000987,GO:0001012,GO:0001067,GO:0001077,GO:0001228,GO:0003674,GO:0003676,GO:0003677,GO:0003690,GO:0003700,GO:0005488,GO:0005575,GO:0005622,GO:0005623,GO:0005634,GO:0006139,GO:0006351,GO:0006355,GO:0006357,GO:0006366,GO:0006521,GO:0006725,GO:0006807,GO:0008150,GO:0008152,GO:0009058,GO:0009059,GO:0009889,GO:0009891,GO:0009893,GO:0009987,GO:…	-	-	-	-	-	-	-	-	-	-	Fungal_trans_2,Zn_clus
RA3a_000238-T1	63577.G9P2E9	2.6e-255	887.5	KOG3378@1|root,KOG3378@2759|Eukaryota,39SRH@33154|Opisthokonta,3NWBB@4751|Fungi,3QPQU@4890|Ascomycota,216V3@147550|Sordariomycetes,3TH42@5125|Hypocreales,3TZYC@5129|Hypocreaceae	4751|Fungi	C	Globin	-	-	1.14.12.17	ko:K05916	ko05132,map05132	-	-	-	ko00000,ko00001,ko01000	-	-	-	FAD_binding_6,Globin,NAD_binding_1
RA3a_000239-T1	63577.G9P2F0	1.2e-283	981.9	KOG1290@1|root,KOG1290@2759|Eukaryota,38CNN@33154|Opisthokonta,3NV4H@4751|Fungi,3QJCI@4890|Ascomycota,213G8@147550|Sordariomycetes,3TDZH@5125|Hypocreales,3U0UV@5129|Hypocreaceae	4751|Fungi	T	Serine Threonine protein kinase	SKY1	GO:0000245,GO:0000375,GO:0000377,GO:0000398,GO:0003674,GO:0003824,GO:0004672,GO:0004674,GO:0005575,GO:0005622,GO:0005623,GO:0005634,GO:0005737,GO:0005829,GO:0006139,GO:0006376,GO:0006396,GO:0006397,GO:0006464,GO:0006468,GO:0006725,GO:0006793,GO:0006796,GO:0006807,GO:0006873,GO:0007154,GO:0007165,GO:0008104,GO:0008150,GO:0008152,GO:0008361,GO:0008380,GO:0009893,GO:0009987,GO:0010467,GO:0010468,GO:…	2.7.11.1	ko:K08832	-	-	-	-	ko00000,ko01000,ko01001	-	-	-	Pkinase
RA3a_000240-T1	63577.G9P2F1	1.6e-192	678.7	KOG2846@1|root,KOG2846@2759|Eukaryota,3AA6I@33154|Opisthokonta,3Q2ZV@4751|Fungi,3RK19@4890|Ascomycota,21QNP@147550|Sordariomycetes,3TU3I@5125|Hypocreales,3U23G@5129|Hypocreaceae	4751|Fungi	S	Predicted integral membrane zinc-ribbon metal-binding protein	-	-	-	-	-	-	-	-	-	-	-	-	zinc_ribbon_10
RA3a_000242-T1	63577.G9P2F3	3.2e-297	1028.1	2B1E1@1|root,2S0A5@2759|Eukaryota,38CIX@33154|Opisthokonta,3NUA2@4751|Fungi,3QN4P@4890|Ascomycota,211R5@147550|Sordariomycetes,3THGQ@5125|Hypocreales,3U1UF@5129|Hypocreaceae	4751|Fungi	S	GRIP domain	IMH1	GO:0005575,GO:0005622,GO:0005623,GO:0005737,GO:0005794,GO:0005829,GO:0006810,GO:0006892,GO:0006893,GO:0006950,GO:0008104,GO:0008150,GO:0009987,GO:0012505,GO:0015031,GO:0015833,GO:0016192,GO:0033036,GO:0033554,GO:0034613,GO:0034976,GO:0042886,GO:0043001,GO:0043226,GO:0043227,GO:0043229,GO:0043231,GO:0044424,GO:0044444,GO:0044464,GO:0045184,GO:0048193,GO:0050896,GO:0051179,GO:0051234,GO:0051641,GO:…	-	-	-	-	-	-	-	-	-	-	GRIP
RA3a_000243-T1	63577.G9P2F5	8.4e-189	666.8	2900S@1|root,2R6VN@2759|Eukaryota,39VS0@33154|Opisthokonta,3NXV4@4751|Fungi,3QTJW@4890|Ascomycota,217NP@147550|Sordariomycetes,3TENH@5125|Hypocreales,3TZYU@5129|Hypocreaceae	4751|Fungi	S	SWIRM domain	-	GO:0000003,GO:0000118,GO:0000123,GO:0000228,GO:0000785,GO:0000790,GO:0003006,GO:0003674,GO:0003676,GO:0003677,GO:0003682,GO:0003700,GO:0003712,GO:0003713,GO:0005488,GO:0005575,GO:0005622,GO:0005623,GO:0005634,GO:0005654,GO:0005694,GO:0006325,GO:0006338,GO:0006355,GO:0006357,GO:0006464,GO:0006476,GO:0006807,GO:0006996,GO:0007049,GO:0008150,GO:0008152,GO:0009653,GO:0009889,GO:0009891,GO:0009893,GO:…	-	-	-	-	-	-	-	-	-	-	SWIRM
RA3a_000244-T1	63577.G9P2F6	1.1e-262	912.1	KOG1192@1|root,KOG1192@2759|Eukaryota,3A0MM@33154|Opisthokonta,3P23W@4751|Fungi,3R19C@4890|Ascomycota,216QT@147550|Sordariomycetes,3TDQT@5125|Hypocreales,3U1U1@5129|Hypocreaceae	4751|Fungi	H	UDP-glucoronosyl and UDP-glucosyl transferase	-	-	-	-	-	-	-	-	-	-	-	-	UDPGT
RA3a_000245-T1	63577.G9P2F7	2.2e-103	381.7	KOG2551@1|root,KOG2551@2759|Eukaryota,39XJ6@33154|Opisthokonta,3NZG3@4751|Fungi,3QJX0@4890|Ascomycota,213QB@147550|Sordariomycetes,3TDW4@5125|Hypocreales,3U1X4@5129|Hypocreaceae	4751|Fungi	S	Serine hydrolase (FSH1)	-	-	-	-	-	-	-	-	-	-	-	-	FSH1
RA3a_000246-T1	63577.G9P2F8	0.0	3929.4	COG3321@1|root,KOG1202@2759|Eukaryota,38D6P@33154|Opisthokonta,3NY9R@4751|Fungi,3QK32@4890|Ascomycota,211KP@147550|Sordariomycetes,3THI8@5125|Hypocreales,3U0SP@5129|Hypocreaceae	4751|Fungi	Q	Beta-ketoacyl synthase	-	-	-	-	-	-	-	-	-	-	-	-	ADH_N,ADH_zinc_N,ADH_zinc_N_2,Acyl_transf_1,KAsynt_C_assoc,KR,Ketoacyl-synt_C,PP-binding,PS-DH,ketoacyl-synt
RA3a_000247-T1	63577.G9P2F9	3.9e-90	337.4	2CXTE@1|root,2RZKF@2759|Eukaryota,3A1K5@33154|Opisthokonta,3P33U@4751|Fungi,3QUZ1@4890|Ascomycota,21ADI@147550|Sordariomycetes,3TMWH@5125|Hypocreales,3TXRI@5129|Hypocreaceae	4751|Fungi	S	Glutathione-dependent formaldehyde-activating enzyme	-	-	-	-	-	-	-	-	-	-	-	-	GFA
RA3a_000248-T1	63577.G9P2G0	1.4e-78	298.9	2D2U2@1|root,2SP0S@2759|Eukaryota,3AMW0@33154|Opisthokonta,3PEG1@4751|Fungi,3QWSG@4890|Ascomycota,21AXZ@147550|Sordariomycetes,3TIR0@5125|Hypocreales,3U2C9@5129|Hypocreaceae	4751|Fungi	S	Blastomyces yeast-phase-specific protein	-	-	-	-	-	-	-	-	-	-	-	-	Bys1
RA3a_000250-T1	63577.G9P2G1	0.0	1530.8	COG1404@1|root,KOG4266@2759|Eukaryota,38HI5@33154|Opisthokonta,3NWUG@4751|Fungi,3QQXB@4890|Ascomycota,211HI@147550|Sordariomycetes,3TFRF@5125|Hypocreales,3U0FU@5129|Hypocreaceae	4751|Fungi	O	Fn3-like domain	-	-	-	-	-	-	-	-	-	-	-	-	PA,Peptidase_S8,fn3_5
RA3a_000251-T1	63577.G9P2G2	0.0	1360.1	COG3525@1|root,KOG2499@2759|Eukaryota,38TQR@33154|Opisthokonta,3NXJM@4751|Fungi,3RJPD@4890|Ascomycota,212UQ@147550|Sordariomycetes,3TJXH@5125|Hypocreales,3TXAV@5129|Hypocreaceae	4751|Fungi	G	Glycosyl hydrolase family 20, domain 2	-	-	3.2.1.52	ko:K12373	ko00511,ko00513,ko00520,ko00531,ko00603,ko00604,ko01100,ko04142,map00511,map00513,map00520,map00531,map00603,map00604,map01100,map04142	M00079	R00022,R06004,R11316	RC00049	ko00000,ko00001,ko00002,ko01000,ko03110	-	GH20	-	Glyco_hydro_20,Glyco_hydro_20b
RA3a_000252-T1	63577.G9P2G3	6.7e-91	340.1	2C64R@1|root,2S685@2759|Eukaryota,3A6MZ@33154|Opisthokonta,3P5I9@4751|Fungi,3QY39@4890|Ascomycota,21B89@147550|Sordariomycetes,3TJBK@5125|Hypocreales,3TX25@5129|Hypocreaceae	4751|Fungi	-	-	-	-	-	-	-	-	-	-	-	-	-	-	-
RA3a_000253-T1	63577.G9P2G4	0.0	1146.0	2CYS6@1|root,2S63K@2759|Eukaryota,395I6@33154|Opisthokonta,3NXZP@4751|Fungi,3QQNR@4890|Ascomycota,212EJ@147550|Sordariomycetes,3TDV9@5125|Hypocreales,3U1C4@5129|Hypocreaceae	4751|Fungi	S	A Receptor for Ubiquitination Targets	-	-	-	-	-	-	-	-	-	-	-	-	F-box,F-box-like
RA3a_000254-T1	63577.G9P2G5	4e-179	634.0	29WI1@1|root,2RXPK@2759|Eukaryota,39YDH@33154|Opisthokonta,3NVQ9@4751|Fungi,3QQI1@4890|Ascomycota,211WZ@147550|Sordariomycetes,3TEM2@5125|Hypocreales,3TWYA@5129|Hypocreaceae	4751|Fungi	S	Protein of unknown function (DUF1691)	-	-	-	-	-	-	-	-	-	-	-	-	DUF1691
RA3a_000255-T1	63577.G9P2G6	3.3e-71	274.6	2CZFV@1|root,2SA7U@2759|Eukaryota,3A1RD@33154|Opisthokonta,3P37Q@4751|Fungi,3QV3J@4890|Ascomycota,21ACI@147550|Sordariomycetes,3TI2A@5125|Hypocreales,3U0P5@5129|Hypocreaceae	4751|Fungi	S	Zinc-finger double-stranded RNA-binding	-	-	-	-	-	-	-	-	-	-	-	-	zf-C2H2_jaz
RA3a_000256-T1	63577.G9P2G7	0.0	1201.8	2AG7P@1|root,2RYZ8@2759|Eukaryota,39U5M@33154|Opisthokonta,3P0DY@4751|Fungi,3QK6M@4890|Ascomycota,214YU@147550|Sordariomycetes,3TGQW@5125|Hypocreales,3TXMM@5129|Hypocreaceae	4751|Fungi	P	Fungal specific transcription factor domain	-	-	-	-	-	-	-	-	-	-	-	-	Fungal_trans,Zn_clus
RA3a_000257-T1	63577.G9P2G8	4.8e-218	763.5	COG0500@1|root,KOG1269@2759|Eukaryota,38CU5@33154|Opisthokonta,3NTY3@4751|Fungi,3QMPZ@4890|Ascomycota,212MC@147550|Sordariomycetes,3TGG8@5125|Hypocreales,3U0V5@5129|Hypocreaceae	4751|Fungi	H	Catalyzes the methyl transfer from S-adenosyl-methionine to the C-24 of zymosterol to form fecosterol	ERG6	GO:0003674,GO:0003824,GO:0003838,GO:0005575,GO:0005622,GO:0005623,GO:0005737,GO:0005739,GO:0005740,GO:0005741,GO:0005783,GO:0005811,GO:0005886,GO:0006066,GO:0006629,GO:0006694,GO:0006696,GO:0008150,GO:0008152,GO:0008168,GO:0008169,GO:0008202,GO:0008204,GO:0008610,GO:0008757,GO:0009058,GO:0009987,GO:0012505,GO:0016020,GO:0016125,GO:0016126,GO:0016128,GO:0016129,GO:0016740,GO:0016741,GO:0019867,GO:…	2.1.1.41	ko:K00559	ko00100,ko01100,ko01110,ko01130,map00100,map01100,map01110,map01130	M00102	R04427,R07481	RC00003,RC01154	ko00000,ko00001,ko00002,ko01000	-	-	-	Methyltransf_11,Methyltransf_25,Sterol_MT_C
RA3a_000258-T1	29875.EHK22779	6e-173	613.6	KOG0153@1|root,KOG0153@2759|Eukaryota,38EG7@33154|Opisthokonta,3NTXR@4751|Fungi,3QKUM@4890|Ascomycota,211FC@147550|Sordariomycetes,3TDV1@5125|Hypocreales,3TZB5@5129|Hypocreaceae	4751|Fungi	A	RNA recognition motif. (a.k.a. RRM, RBD, or RNP domain)	SLT11	GO:0000375,GO:0000377,GO:0000387,GO:0000398,GO:0000974,GO:0003674,GO:0003676,GO:0003723,GO:0005488,GO:0005575,GO:0005622,GO:0005623,GO:0005634,GO:0005681,GO:0005684,GO:0006139,GO:0006396,GO:0006397,GO:0006725,GO:0006807,GO:0008150,GO:0008152,GO:0008380,GO:0009987,GO:0010467,GO:0016043,GO:0016070,GO:0016071,GO:0017069,GO:0017070,GO:0022607,GO:0022613,GO:0022618,GO:0032991,GO:0034622,GO:0034641,GO:…	-	ko:K12872	ko03040,map03040	M00355	-	-	ko00000,ko00001,ko00002,ko03041	-	-	-	RRM_1,Torus
RA3a_000259-T1	63577.G9P2M5	1e-219	769.2	KOG0724@1|root,KOG0724@2759|Eukaryota,38C3A@33154|Opisthokonta,3NVPA@4751|Fungi,3QP5W@4890|Ascomycota,211W6@147550|Sordariomycetes,3TCYX@5125|Hypocreales,3TYJ1@5129|Hypocreaceae	4751|Fungi	O	Ribosome-associated complex head domain	zuo1	GO:0000054,GO:0002181,GO:0002182,GO:0003674,GO:0005488,GO:0005515,GO:0005575,GO:0005622,GO:0005623,GO:0005634,GO:0005730,GO:0005737,GO:0005739,GO:0005840,GO:0005844,GO:0006139,GO:0006364,GO:0006396,GO:0006403,GO:0006405,GO:0006412,GO:0006414,GO:0006450,GO:0006452,GO:0006457,GO:0006458,GO:0006518,GO:0006611,GO:0006725,GO:0006807,GO:0006810,GO:0006886,GO:0006913,GO:0008104,GO:0008150,GO:0008152,GO:…	4.1.3.4	ko:K01640,ko:K09522	ko00072,ko00280,ko00281,ko00650,ko01100,ko04146,map00072,map00280,map00281,map00650,map01100,map04146	M00036,M00088	R01360,R08090	RC00502,RC00503,RC01118,RC01946	ko00000,ko00001,ko00002,ko01000,ko03110	-	-	-	DnaJ,RAC_head
RA3a_000260-T1	63577.G9P2M6	2.5e-206	724.5	COG0022@1|root,KOG0524@2759|Eukaryota,38C5V@33154|Opisthokonta,3NU6T@4751|Fungi,3QMNS@4890|Ascomycota,216RM@147550|Sordariomycetes,3TFB7@5125|Hypocreales,3U1BJ@5129|Hypocreaceae	4751|Fungi	C	Transketolase, pyrimidine binding domain	PDB1	GO:0003674,GO:0003824,GO:0004738,GO:0004739,GO:0005575,GO:0005622,GO:0005623,GO:0005737,GO:0005739,GO:0005759,GO:0005967,GO:0006082,GO:0006084,GO:0006085,GO:0006086,GO:0006090,GO:0006139,GO:0006163,GO:0006164,GO:0006637,GO:0006725,GO:0006732,GO:0006753,GO:0006790,GO:0006793,GO:0006796,GO:0006807,GO:0008150,GO:0008152,GO:0009058,GO:0009108,GO:0009117,GO:0009150,GO:0009152,GO:0009165,GO:0009259,GO:…	1.2.4.1	ko:K00162	ko00010,ko00020,ko00620,ko01100,ko01110,ko01120,ko01130,ko01200,ko04066,ko04922,ko05230,map00010,map00020,map00620,map01100,map01110,map01120,map01130,map01200,map04066,map04922,map05230	M00307	R00014,R00209,R01699,R03270	RC00004,RC00027,RC00627,RC02742,RC02744,RC02882	br01601,ko00000,ko00001,ko00002,ko01000	-	-	-	Transket_pyr,Transketolase_C
RA3a_000261-T1	63577.G9P2M7	0.0	2320.8	COG4581@1|root,KOG0947@2759|Eukaryota,38BTP@33154|Opisthokonta,3NUCU@4751|Fungi,3QJX6@4890|Ascomycota,214MW@147550|Sordariomycetes,3TD7Q@5125|Hypocreales,3U232@5129|Hypocreaceae	4751|Fungi	A	DSHCT	SKI2	GO:0000184,GO:0000288,GO:0000291,GO:0000956,GO:0003674,GO:0003676,GO:0003723,GO:0003724,GO:0003729,GO:0003824,GO:0004004,GO:0004386,GO:0005488,GO:0005575,GO:0005622,GO:0005623,GO:0005634,GO:0005730,GO:0005737,GO:0006139,GO:0006401,GO:0006402,GO:0006725,GO:0006807,GO:0006950,GO:0006986,GO:0007154,GO:0007165,GO:0008026,GO:0008150,GO:0008152,GO:0008186,GO:0009056,GO:0009057,GO:0009892,GO:0009987,GO:…	-	ko:K12599	ko03018,map03018	M00392	-	-	ko00000,ko00001,ko00002,ko01000,ko03019	-	-	-	DEAD,DSHCT,Helicase_C,rRNA_proc-arch
RA3a_000262-T1	63577.G9P2M8	2.2e-92	345.1	COG5491@1|root,KOG3232@2759|Eukaryota,38DT1@33154|Opisthokonta,3PDU9@4751|Fungi,3QSXH@4890|Ascomycota,2164M@147550|Sordariomycetes,3TFN6@5125|Hypocreales,3TZ3P@5129|Hypocreaceae	4751|Fungi	U	Snf7	DID2	GO:0005575,GO:0005622,GO:0005623,GO:0005737,GO:0005768,GO:0005770,GO:0006605,GO:0006623,GO:0006810,GO:0006886,GO:0007034,GO:0008104,GO:0008150,GO:0012505,GO:0015031,GO:0015833,GO:0016192,GO:0016197,GO:0031410,GO:0031982,GO:0032509,GO:0032511,GO:0033036,GO:0033365,GO:0034613,GO:0042886,GO:0043226,GO:0043227,GO:0043229,GO:0044424,GO:0044444,GO:0044464,GO:0045184,GO:0045324,GO:0046907,GO:0051179,GO:…	-	ko:K12197	ko04144,ko04217,map04144,map04217	M00412	-	-	ko00000,ko00001,ko00002,ko04131,ko04147	-	-	-	Snf7
RA3a_000263-T1	63577.G9P2M9	1.5e-86	325.5	COG2343@1|root,2S4XN@2759|Eukaryota,3A1T1@33154|Opisthokonta,3P3HJ@4751|Fungi,3QVMK@4890|Ascomycota,219TM@147550|Sordariomycetes,3TI9C@5125|Hypocreales,3U1V8@5129|Hypocreaceae	4751|Fungi	S	Domain of unknown function (DUF427)	-	-	-	-	-	-	-	-	-	-	-	-	NTP_transf_9
RA3a_000264-T1	63577.G9P2N0	2e-165	589.0	2D4A0@1|root,2S526@2759|Eukaryota,3A6S4@33154|Opisthokonta,3P5H7@4751|Fungi,3QJB9@4890|Ascomycota,217AP@147550|Sordariomycetes,3TEM7@5125|Hypocreales,3TZ6T@5129|Hypocreaceae	4751|Fungi	K	Basic region leucine zipper	HAC1	GO:0000003,GO:0000122,GO:0000976,GO:0000977,GO:0000981,GO:0001012,GO:0001067,GO:0003674,GO:0003676,GO:0003677,GO:0003690,GO:0003700,GO:0005488,GO:0005575,GO:0005622,GO:0005623,GO:0005634,GO:0006139,GO:0006351,GO:0006355,GO:0006357,GO:0006366,GO:0006725,GO:0006807,GO:0006950,GO:0006986,GO:0006990,GO:0007049,GO:0007154,GO:0007165,GO:0008150,GO:0008152,GO:0009058,GO:0009059,GO:0009889,GO:0009890,GO:…	-	ko:K16230	-	-	-	-	ko00000,ko03000	-	-	-	bZIP_1,bZIP_2
RA3a_000265-T1	63577.G9P2N2	3e-96	357.8	2BHB5@1|root,2S1BF@2759|Eukaryota,3A3YC@33154|Opisthokonta,3P2CU@4751|Fungi,3QUJM@4890|Ascomycota,217V3@147550|Sordariomycetes,3TGUP@5125|Hypocreales,3TX6G@5129|Hypocreaceae	4751|Fungi	P	C-terminal of NADH-ubiquinone oxidoreductase 21 kDa subunit	NUXM	-	-	-	-	-	-	-	-	-	-	-	NADH-u_ox-rdase,NADH_u_ox_C
RA3a_000266-T1	63577.G9P2N3	6.4e-236	823.2	COG3673@1|root,2RJ8A@2759|Eukaryota,39URQ@33154|Opisthokonta,3P00X@4751|Fungi,3QU1K@4890|Ascomycota,21CZF@147550|Sordariomycetes	4751|Fungi	S	Uncharacterized alpha/beta hydrolase domain (DUF2235)	-	-	-	-	-	-	-	-	-	-	-	-	DUF2235
RA3a_000267-T1	29875.EHK25596	3.6e-95	354.4	292S4@1|root,2R9NR@2759|Eukaryota,38M8Q@33154|Opisthokonta,3PGK5@4751|Fungi,3R5K5@4890|Ascomycota,21FUR@147550|Sordariomycetes,3TT1J@5125|Hypocreales	4751|Fungi	S	LITAF-like zinc ribbon domain	-	-	-	-	-	-	-	-	-	-	-	-	zf-LITAF-like
RA3a_000268-T1	5059.CADAFLAP00002479	4.3e-31	141.0	2ETJK@1|root,2SVWA@2759|Eukaryota,3APCA@33154|Opisthokonta,3PEUX@4751|Fungi,3R0DK@4890|Ascomycota	4751|Fungi	S	Kp4	-	-	-	-	-	-	-	-	-	-	-	-	Kp4
RA3a_000269-T1	63577.G9P2N4	8.2e-127	460.3	2EJII@1|root,2SPPW@2759|Eukaryota,3AKP8@33154|Opisthokonta,3PE6R@4751|Fungi,3R4F8@4890|Ascomycota,21FHR@147550|Sordariomycetes,3TN2Y@5125|Hypocreales	4751|Fungi	-	-	-	-	-	-	-	-	-	-	-	-	-	-	F-box-like
RA3a_000270-T1	63577.G9P2N5	0.0	2241.5	COG2303@1|root,2QSPJ@2759|Eukaryota,38I22@33154|Opisthokonta,3NYG8@4751|Fungi,3QK44@4890|Ascomycota,21240@147550|Sordariomycetes,3THHV@5125|Hypocreales,3U1AZ@5129|Hypocreaceae	4751|Fungi	E	GMC oxidoreductase	-	-	-	-	-	-	-	-	-	-	-	-	FAD_binding_2,GMC_oxred_C,GMC_oxred_N
RA3a_000271-T1	63577.G9P2N6	2.2e-193	681.4	COG0604@1|root,KOG1198@2759|Eukaryota,38G12@33154|Opisthokonta,3NX3C@4751|Fungi,3QMAW@4890|Ascomycota,2131H@147550|Sordariomycetes,3THNV@5125|Hypocreales,3TXBU@5129|Hypocreaceae	4751|Fungi	C	Zinc-binding dehydrogenase	-	-	-	-	-	-	-	-	-	-	-	-	ADH_N,ADH_zinc_N
RA3a_000272-T1	63577.G9P2N8	4e-303	1046.6	COG2272@1|root,KOG4389@2759|Eukaryota,39S2M@33154|Opisthokonta,3NUKC@4751|Fungi,3R2GA@4890|Ascomycota,21REB@147550|Sordariomycetes,3TESI@5125|Hypocreales,3TX92@5129|Hypocreaceae	4751|Fungi	G	Belongs to the type-B carboxylesterase lipase family	-	-	-	-	-	-	-	-	-	-	-	-	COesterase
RA3a_000273-T1	63577.G9P2N9	5.4e-236	824.7	COG0642@1|root,KOG0519@2759|Eukaryota,38CKK@33154|Opisthokonta,3NZR8@4751|Fungi,3QKPP@4890|Ascomycota,215WP@147550|Sordariomycetes,3TG8R@5125|Hypocreales,3TYXW@5129|Hypocreaceae	4751|Fungi	T	cheY-homologous receiver domain	MgSsk1	GO:0000156,GO:0000160,GO:0000167,GO:0000185,GO:0001932,GO:0001934,GO:0002831,GO:0002833,GO:0003674,GO:0005488,GO:0005515,GO:0005575,GO:0005622,GO:0005623,GO:0005737,GO:0006950,GO:0006970,GO:0006979,GO:0007154,GO:0007165,GO:0007231,GO:0007234,GO:0008047,GO:0008150,GO:0009266,GO:0009267,GO:0009268,GO:0009405,GO:0009408,GO:0009605,GO:0009607,GO:0009628,GO:0009893,GO:0009966,GO:0009967,GO:0009987,GO:…	-	ko:K11233	ko02020,ko04011,ko04139,map02020,map04011,map04139	M00516	-	-	ko00000,ko00001,ko00002,ko02022	-	-	-	Response_reg
RA3a_000274-T1	63577.G9P2P0	1.3e-168	599.0	2CGJS@1|root,2QVMS@2759|Eukaryota,39Y1V@33154|Opisthokonta,3NYXC@4751|Fungi,3QSZ7@4890|Ascomycota,213TX@147550|Sordariomycetes,3TG6M@5125|Hypocreales,3TZHX@5129|Hypocreaceae	4751|Fungi	S	Eukaryotic mitochondrial regulator protein	-	GO:0000313,GO:0000314,GO:0003674,GO:0003735,GO:0005198,GO:0005575,GO:0005622,GO:0005623,GO:0005737,GO:0005739,GO:0005759,GO:0005761,GO:0005763,GO:0005840,GO:0006412,GO:0006518,GO:0006807,GO:0008150,GO:0008152,GO:0009058,GO:0009059,GO:0009987,GO:0010467,GO:0015935,GO:0019538,GO:0031974,GO:0032543,GO:0032991,GO:0034641,GO:0034645,GO:0043043,GO:0043170,GO:0043226,GO:0043227,GO:0043228,GO:0043229,GO:…	-	-	-	-	-	-	-	-	-	-	Bot1p
RA3a_000275-T1	63577.G9P2P1	5.3e-131	473.8	COG2365@1|root,2S0PE@2759|Eukaryota,39UG7@33154|Opisthokonta,3NZUK@4751|Fungi,3QN63@4890|Ascomycota,218PX@147550|Sordariomycetes,3TIJQ@5125|Hypocreales,3TZAF@5129|Hypocreaceae	4751|Fungi	T	Pfam:Y_phosphatase3C	-	-	-	-	-	-	-	-	-	-	-	-	Y_phosphatase3
RA3a_000276-T1	63577.G9P2P2	2.5e-269	934.1	COG0366@1|root,KOG0471@2759|Eukaryota,38EYC@33154|Opisthokonta,3NV3E@4751|Fungi,3QK27@4890|Ascomycota,214SP@147550|Sordariomycetes,3TE41@5125|Hypocreales,3TYFQ@5129|Hypocreaceae	4751|Fungi	G	Alpha-amylase domain	-	-	3.2.1.1	ko:K01176	ko00500,ko01100,ko04973,map00500,map01100,map04973	-	R02108,R02112,R11262	-	ko00000,ko00001,ko01000	-	GH13	-	Alpha-amylase,CBM_20,DUF1966
RA3a_000277-T1	63577.G9P2P3	0.0	2131.3	COG0642@1|root,KOG0519@2759|Eukaryota,38EIJ@33154|Opisthokonta,3NVY0@4751|Fungi,3QKZV@4890|Ascomycota,211WS@147550|Sordariomycetes,3TMEI@5125|Hypocreales,3TXCW@5129|Hypocreaceae	4751|Fungi	G	His Kinase A (phosphoacceptor) domain	-	-	-	-	-	-	-	-	-	-	-	-	GAF,HATPase_c,HisKA,Response_reg
RA3a_000279-T1	63577.G9P2P5	3.8e-243	847.4	28NIC@1|root,2QV3Y@2759|Eukaryota,38EBA@33154|Opisthokonta,3NXEJ@4751|Fungi,3QSUB@4890|Ascomycota,21562@147550|Sordariomycetes,3TCR6@5125|Hypocreales,3U041@5129|Hypocreaceae	4751|Fungi	K	GAL4-like Zn(II)2Cys6 (or C6 zinc) binuclear cluster DNA-binding domain	-	-	-	-	-	-	-	-	-	-	-	-	Zn_clus
RA3a_000281-T1	63577.G9P2P6	1.6e-53	215.3	2F1FT@1|root,2T2G8@2759|Eukaryota,3AAEM@33154|Opisthokonta,3P7RQ@4751|Fungi,3QWH4@4890|Ascomycota,21A6P@147550|Sordariomycetes,3TJ5B@5125|Hypocreales,3U2MW@5129|Hypocreaceae	4751|Fungi	-	-	-	-	-	-	-	-	-	-	-	-	-	-	-
RA3a_000283-T1	63577.G9P2P7	1.4e-78	300.1	2CS3C@1|root,2RA7Z@2759|Eukaryota,3ASHI@33154|Opisthokonta,3PIKZ@4751|Fungi,3QYWM@4890|Ascomycota,21CDY@147550|Sordariomycetes,3TJAJ@5125|Hypocreales,3U2ZJ@5129|Hypocreaceae	4751|Fungi	-	-	-	-	-	-	-	-	-	-	-	-	-	-	-
RA3a_000284-T1	28564.XP_002341184.1	1e-23	115.9	COG1902@1|root,KOG0134@2759|Eukaryota,38EN0@33154|Opisthokonta,3NUI7@4751|Fungi,3QN2G@4890|Ascomycota,20DV0@147545|Eurotiomycetes,3S7TT@5042|Eurotiales	4751|Fungi	C	12-oxophytodienoate reductase	-	-	1.6.99.1	ko:K00354	-	-	R00282	RC00001	ko00000,ko01000	-	-	-	Oxidored_FMN
RA3a_000285-T1	63577.G9P2P9	0.0	1121.3	COG2252@1|root,2QQ5E@2759|Eukaryota,38FZQ@33154|Opisthokonta,3NUXY@4751|Fungi,3QJGC@4890|Ascomycota,2161I@147550|Sordariomycetes,3TCND@5125|Hypocreales,3TZXX@5129|Hypocreaceae	4751|Fungi	S	Permease family	-	-	-	ko:K06901	-	-	-	-	ko00000,ko02000	2.A.1.40	-	-	Xan_ur_permease
RA3a_000286-T1	63577.G9P2Q0	3.4e-208	730.7	COG3491@1|root,2QR0G@2759|Eukaryota,39RYY@33154|Opisthokonta,3NZ1K@4751|Fungi,3QQ1V@4890|Ascomycota,2152Z@147550|Sordariomycetes,3TGX4@5125|Hypocreales,3U1W1@5129|Hypocreaceae	4751|Fungi	S	clavaminate synthase-like protein	-	-	-	-	-	-	-	-	-	-	-	-	2OG-FeII_Oxy,DIOX_N
RA3a_000287-T1	63577.G9P2Q2	4.3e-141	507.3	COG5429@1|root,2QQGJ@2759|Eukaryota,3A2CH@33154|Opisthokonta,3P38G@4751|Fungi,3QSK6@4890|Ascomycota,2186R@147550|Sordariomycetes,3TJME@5125|Hypocreales,3TWJ1@5129|Hypocreaceae	4751|Fungi	S	Protein of unknown function (DUF1223)	-	-	-	-	-	-	-	-	-	-	-	-	DUF1223
RA3a_000288-T1	63577.G9P2Q3	4.4e-180	637.1	COG1028@1|root,KOG4169@2759|Eukaryota,39YQI@33154|Opisthokonta,3NYRI@4751|Fungi,3QKNU@4890|Ascomycota,217A9@147550|Sordariomycetes,3TGMK@5125|Hypocreales,3TY2C@5129|Hypocreaceae	4751|Fungi	Q	Enoyl-(Acyl carrier protein) reductase	-	-	-	-	-	-	-	-	-	-	-	-	adh_short
RA3a_000289-T1	63577.G9P2Q4	5.6e-145	520.4	COG1028@1|root,KOG0725@2759|Eukaryota,39XDR@33154|Opisthokonta,3NWT2@4751|Fungi,3QMJK@4890|Ascomycota,218GM@147550|Sordariomycetes,3TF6I@5125|Hypocreales,3TX0K@5129|Hypocreaceae	4751|Fungi	Q	Enoyl-(Acyl carrier protein) reductase	-	-	-	-	-	-	-	-	-	-	-	-	adh_short,adh_short_C2
RA3a_000290-T1	63577.G9P2Q5	0.0	1890.9	KOG2088@1|root,KOG2088@2759|Eukaryota,38C88@33154|Opisthokonta,3NYN1@4751|Fungi,3QQRW@4890|Ascomycota,213RF@147550|Sordariomycetes,3TD11@5125|Hypocreales,3TYE6@5129|Hypocreaceae	4751|Fungi	IOT	Lipase (class 3)	-	-	-	-	-	-	-	-	-	-	-	-	Lipase_3
RA3a_000291-T1	63577.G9P2Q6	4.4e-110	404.1	KOG2029@1|root,KOG2029@2759|Eukaryota,39VCZ@33154|Opisthokonta,3NYX3@4751|Fungi,3RCXK@4890|Ascomycota,21ITU@147550|Sordariomycetes,3TW3R@5125|Hypocreales,3TXM3@5129|Hypocreaceae	4751|Fungi	S	phosphatidylglycerol acyl-chain remodeling	-	-	-	-	-	-	-	-	-	-	-	-	-
RA3a_000292-T1	63577.G9P2Q7	1.9e-58	231.9	KOG2504@1|root,KOG2504@2759|Eukaryota,39S9J@33154|Opisthokonta,3NWXD@4751|Fungi,3QSFK@4890|Ascomycota,2153I@147550|Sordariomycetes,3TKD6@5125|Hypocreales,3TYTZ@5129|Hypocreaceae	4751|Fungi	G	Major Facilitator Superfamily	-	-	-	-	-	-	-	-	-	-	-	-	MFS_1
RA3a_000293-T1	63577.G9P2Q8	8.5e-71	273.1	2D194@1|root,2SH73@2759|Eukaryota,38DSE@33154|Opisthokonta,3NWPM@4751|Fungi,3QKAP@4890|Ascomycota,213K6@147550|Sordariomycetes,3TDDW@5125|Hypocreales,3TYHI@5129|Hypocreaceae	4751|Fungi	B	GAL4-like Zn(II)2Cys6 (or C6 zinc) binuclear cluster DNA-binding domain	-	-	-	-	-	-	-	-	-	-	-	-	Fungal_trans,Zn_clus
RA3a_000294-T1	63577.G9P2Q9	7.3e-60	236.5	2EHYJ@1|root,2SNH6@2759|Eukaryota,38KU5@33154|Opisthokonta,3PNQ3@4751|Fungi,3R7Y0@4890|Ascomycota,21I4F@147550|Sordariomycetes,3TR5P@5125|Hypocreales,3U4I8@5129|Hypocreaceae	4751|Fungi	S	Methylmuconolactone methyl-isomerase	-	-	-	-	-	-	-	-	-	-	-	-	EthD
RA3a_000295-T1	63577.G9P2R0	2.7e-308	1063.9	COG3961@1|root,KOG1184@2759|Eukaryota,39TWM@33154|Opisthokonta,3NXDG@4751|Fungi,3QTJE@4890|Ascomycota,2192J@147550|Sordariomycetes,3TM6G@5125|Hypocreales,3TZ5E@5129|Hypocreaceae	4751|Fungi	EH	Belongs to the TPP enzyme family	-	-	4.1.1.1	ko:K01568	ko00010,ko01100,ko01110,ko01130,map00010,map01100,map01110,map01130	-	R00014,R00755	RC00027,RC00375,RC02744	ko00000,ko00001,ko01000	-	-	-	TPP_enzyme_C,TPP_enzyme_M,TPP_enzyme_N
RA3a_000296-T1	63577.G9P2R1	4e-152	544.3	COG0666@1|root,KOG4177@2759|Eukaryota	2759|Eukaryota	I	spectrin binding	-	-	-	-	-	-	-	-	-	-	-	-	Ank_2,Ank_3
RA3a_000297-T1	63577.G9P2R2	5.4e-173	614.0	2ESK7@1|root,2SV4E@2759|Eukaryota,3AKXA@33154|Opisthokonta,3PE42@4751|Fungi,3QW83@4890|Ascomycota,2131A@147550|Sordariomycetes,3TI78@5125|Hypocreales,3U0YI@5129|Hypocreaceae	4751|Fungi	S	zinc finger	-	-	-	-	-	-	-	-	-	-	-	-	-
RA3a_000299-T1	63577.G9P2R5	4.8e-97	360.5	2ETDH@1|root,2SVRN@2759|Eukaryota,3ACWT@33154|Opisthokonta,3P992@4751|Fungi,3QYDM@4890|Ascomycota,21CDJ@147550|Sordariomycetes,3TJCZ@5125|Hypocreales,3U2IM@5129|Hypocreaceae	4751|Fungi	-	-	-	-	-	-	-	-	-	-	-	-	-	-	-
RA3a_000300-T1	63577.G9P2R6	7.2e-65	253.1	2E2Z1@1|root,2SA4T@2759|Eukaryota,3A5MB@33154|Opisthokonta,3P5NF@4751|Fungi,3QWKP@4890|Ascomycota,21AQW@147550|Sordariomycetes,3TR68@5125|Hypocreales,3U4IZ@5129|Hypocreaceae	4751|Fungi	S	ribonuclease	-	GO:0001411,GO:0005575,GO:0005576,GO:0005623,GO:0030427,GO:0030428,GO:0044464,GO:0051286	3.1.27.3	ko:K01167	-	-	-	-	ko00000,ko01000,ko03016,ko03019	-	-	-	Ribonuclease
RA3a_000301-T1	63577.G9P2R8	2.2e-293	1014.2	COG1167@1|root,KOG0634@2759|Eukaryota,38FH8@33154|Opisthokonta,3NU3Z@4751|Fungi,3QKSA@4890|Ascomycota,21EGA@147550|Sordariomycetes,3TK37@5125|Hypocreales,3TY6D@5129|Hypocreaceae	4751|Fungi	E	Aminotransferase class I and II	ARO8	GO:0003674,GO:0003824,GO:0005575,GO:0005622,GO:0005623,GO:0005737,GO:0006082,GO:0006520,GO:0006725,GO:0006807,GO:0008150,GO:0008152,GO:0008483,GO:0008793,GO:0009056,GO:0009063,GO:0009072,GO:0009074,GO:0009987,GO:0016054,GO:0016740,GO:0016769,GO:0019439,GO:0019752,GO:0043436,GO:0044237,GO:0044238,GO:0044248,GO:0044281,GO:0044282,GO:0044424,GO:0044464,GO:0046395,GO:0047536,GO:0071704,GO:1901360,GO:…	2.6.1.27,2.6.1.39,2.6.1.5,2.6.1.57	ko:K00838	ko00130,ko00270,ko00300,ko00350,ko00360,ko00380,ko00400,ko00401,ko00950,ko00960,ko01100,ko01110,ko01130,ko01210,ko01230,map00130,map00270,map00300,map00350,map00360,map00380,map00400,map00401,map00950,map00960,map01100,map01110,map01130,map01210,map01230	M00024,M00025,M00030,M00034	R00694,R00734,R01939	RC00006	ko00000,ko00001,ko00002,ko01000,ko01007	-	-	-	Aminotran_1_2
RA3a_000302-T1	63577.G9P2R9	1.8e-165	588.6	COG0604@1|root,KOG1198@2759|Eukaryota,3A0M5@33154|Opisthokonta,3P26B@4751|Fungi,3QU0I@4890|Ascomycota,21E4T@147550|Sordariomycetes,3TKJA@5125|Hypocreales,3TXRE@5129|Hypocreaceae	4751|Fungi	C	Zinc-binding dehydrogenase	-	GO:0003674,GO:0003824,GO:0005575,GO:0005622,GO:0005623,GO:0005737,GO:0005739,GO:0005740,GO:0005743,GO:0008150,GO:0008152,GO:0016020,GO:0016491,GO:0016614,GO:0016616,GO:0019866,GO:0031090,GO:0031966,GO:0031967,GO:0031975,GO:0043226,GO:0043227,GO:0043229,GO:0043231,GO:0044232,GO:0044233,GO:0044422,GO:0044424,GO:0044429,GO:0044444,GO:0044446,GO:0044464,GO:0055114	-	-	-	-	-	-	-	-	-	-	ADH_N,ADH_zinc_N
RA3a_000303-T1	63577.G9P2S0	2.1e-265	921.4	KOG0254@1|root,KOG0254@2759|Eukaryota,39TDK@33154|Opisthokonta,3NWTD@4751|Fungi,3QM8J@4890|Ascomycota,215AX@147550|Sordariomycetes,3TF6G@5125|Hypocreales,3TYR3@5129|Hypocreaceae	4751|Fungi	U	Major Facilitator Superfamily	-	GO:0003674,GO:0005215,GO:0005575,GO:0005623,GO:0005886,GO:0006810,GO:0006811,GO:0006812,GO:0008150,GO:0008324,GO:0008519,GO:0015075,GO:0015696,GO:0016020,GO:0016021,GO:0022857,GO:0031224,GO:0034220,GO:0044425,GO:0044464,GO:0051179,GO:0051234,GO:0055085,GO:0071705,GO:0071944,GO:0072488,GO:0098655	-	-	-	-	-	-	-	-	-	-	MFS_1
RA3a_000304-T1	63577.G9P2S2	1.9e-132	479.6	2EP46@1|root,2RX3F@2759|Eukaryota,38ZXN@33154|Opisthokonta,3PZHZ@4751|Fungi,3RINT@4890|Ascomycota,21NND@147550|Sordariomycetes,3TVYR@5125|Hypocreales,3TWXX@5129|Hypocreaceae	4751|Fungi	L	GAL4-like Zn(II)2Cys6 (or C6 zinc) binuclear cluster DNA-binding domain	-	-	-	-	-	-	-	-	-	-	-	-	Zn_clus
RA3a_000305-T1	63577.G9P2S3	3.4e-147	527.7	COG1028@1|root,KOG0725@2759|Eukaryota,3AJZ4@33154|Opisthokonta,3PDEN@4751|Fungi,3RNXE@4890|Ascomycota,219AG@147550|Sordariomycetes,3TJXK@5125|Hypocreales,3TXK3@5129|Hypocreaceae	4751|Fungi	Q	Polysaccharide biosynthesis protein	-	-	-	-	-	-	-	-	-	-	-	-	adh_short
RA3a_000306-T1	63577.G9P2S4	0.0	1092.4	28Q0Q@1|root,2QWPB@2759|Eukaryota,39WHQ@33154|Opisthokonta,3NZC9@4751|Fungi,3QT62@4890|Ascomycota,21DD4@147550|Sordariomycetes,3TJQ3@5125|Hypocreales,3TXZI@5129|Hypocreaceae	4751|Fungi	B	GAL4-like Zn(II)2Cys6 (or C6 zinc) binuclear cluster DNA-binding domain	-	GO:0003674,GO:0003676,GO:0003677,GO:0003700,GO:0005488,GO:0005575,GO:0005622,GO:0005623,GO:0005634,GO:0006355,GO:0008150,GO:0009410,GO:0009889,GO:0010468,GO:0010556,GO:0019219,GO:0019222,GO:0031323,GO:0031326,GO:0042221,GO:0043226,GO:0043227,GO:0043229,GO:0043231,GO:0043565,GO:0044424,GO:0044464,GO:0050789,GO:0050794,GO:0050896,GO:0051171,GO:0051252,GO:0060255,GO:0065007,GO:0080090,GO:0097159,GO:…	-	-	-	-	-	-	-	-	-	-	Fungal_trans,Zn_clus
RA3a_000307-T1	63577.G9P2S5	4.6e-29	133.7	29E28@1|root,2RM6S@2759|Eukaryota,38QVR@33154|Opisthokonta,3PSNQ@4751|Fungi,3RQVK@4890|Ascomycota,21U33@147550|Sordariomycetes,3TRCK@5125|Hypocreales,3U4T0@5129|Hypocreaceae	4751|Fungi	-	-	-	-	-	-	-	-	-	-	-	-	-	-	-
RA3a_000308-T1	63577.G9P2S6	1e-73	282.7	2E3QM@1|root,2SARD@2759|Eukaryota,3A5IR@33154|Opisthokonta,3P4UC@4751|Fungi,3QWNU@4890|Ascomycota,21PB4@147550|Sordariomycetes,3TTBV@5125|Hypocreales	4751|Fungi	-	-	-	-	-	-	-	-	-	-	-	-	-	-	MARVEL
RA3a_000309-T1	63577.G9P2Y1	2.6e-135	488.4	2CZX0@1|root,2SBZM@2759|Eukaryota,3A6W3@33154|Opisthokonta,3P8RS@4751|Fungi,3QY4M@4890|Ascomycota,21AY9@147550|Sordariomycetes,3TJEW@5125|Hypocreales,3TZT6@5129|Hypocreaceae	4751|Fungi	-	-	-	-	-	-	-	-	-	-	-	-	-	-	-
RA3a_000310-T1	80884.CCF37664	3.7e-18	98.6	2E7VG@1|root,2SEDR@2759|Eukaryota,3A1K3@33154|Opisthokonta,3P4GX@4751|Fungi,3QU8U@4890|Ascomycota,2187T@147550|Sordariomycetes,1EZ8Q@1028384|Glomerellales	4751|Fungi	S	Protein of unknown function (DUF2439)	-	GO:0000003,GO:0000280,GO:0000712,GO:0005575,GO:0005622,GO:0005623,GO:0005694,GO:0006139,GO:0006259,GO:0006281,GO:0006302,GO:0006310,GO:0006725,GO:0006807,GO:0006950,GO:0006974,GO:0006996,GO:0007049,GO:0007059,GO:0007127,GO:0007131,GO:0008150,GO:0008152,GO:0009987,GO:0016043,GO:0022402,GO:0022414,GO:0033554,GO:0034641,GO:0035825,GO:0035861,GO:0043170,GO:0043226,GO:0043228,GO:0043229,GO:0043232,GO:…	-	-	-	-	-	-	-	-	-	-	DUF2439
RA3a_000311-T1	63577.G9P2Y2	0.0	1256.9	2CVJR@1|root,2RS5Y@2759|Eukaryota,3A5A1@33154|Opisthokonta,3P41G@4751|Fungi,3QQNW@4890|Ascomycota,21720@147550|Sordariomycetes,3THX1@5125|Hypocreales,3U3PK@5129|Hypocreaceae	4751|Fungi	-	-	-	-	-	-	-	-	-	-	-	-	-	-	-
RA3a_000312-T1	63577.G9P2Y3	1.2e-154	553.5	COG0590@1|root,KOG1018@2759|Eukaryota,39W0M@33154|Opisthokonta,3P0YP@4751|Fungi,3QKRJ@4890|Ascomycota,212IF@147550|Sordariomycetes,3TEDC@5125|Hypocreales,3U2P1@5129|Hypocreaceae	4751|Fungi	F	MafB19-like deaminase	TAD2	GO:0000166,GO:0002097,GO:0002100,GO:0003674,GO:0003824,GO:0004000,GO:0005488,GO:0005524,GO:0005575,GO:0005622,GO:0005623,GO:0005634,GO:0005737,GO:0006139,GO:0006382,GO:0006396,GO:0006399,GO:0006400,GO:0006725,GO:0006807,GO:0008033,GO:0008144,GO:0008150,GO:0008152,GO:0008251,GO:0009451,GO:0009987,GO:0010467,GO:0016070,GO:0016553,GO:0016787,GO:0016810,GO:0016814,GO:0017076,GO:0019239,GO:0030554,GO:…	-	ko:K15441	-	-	-	-	ko00000,ko01000,ko03016	-	-	-	dCMP_cyt_deam_1
RA3a_000314-T1	63577.G9P2Y4	8.2e-130	469.9	2E05M@1|root,2S7M4@2759|Eukaryota,3AB5Q@33154|Opisthokonta,3P7Y4@4751|Fungi,3QR9C@4890|Ascomycota,2126S@147550|Sordariomycetes,3TI1Z@5125|Hypocreales,3TZF9@5129|Hypocreaceae	4751|Fungi	-	-	-	-	-	-	-	-	-	-	-	-	-	-	-
RA3a_000315-T1	63577.G9P2Y5	4.2e-232	810.4	28RW1@1|root,2QYJC@2759|Eukaryota,3AMKY@33154|Opisthokonta,3PE3S@4751|Fungi,3R061@4890|Ascomycota,21F21@147550|Sordariomycetes,3TN38@5125|Hypocreales,3TYET@5129|Hypocreaceae	4751|Fungi	-	-	-	-	-	-	-	-	-	-	-	-	-	-	-
RA3a_000316-T1	63577.G9P2Y6	1e-170	605.9	COG0656@1|root,KOG1577@2759|Eukaryota,38HH0@33154|Opisthokonta,3NU9F@4751|Fungi,3QJT4@4890|Ascomycota,215UB@147550|Sordariomycetes,3TDDH@5125|Hypocreales,3TYU9@5129|Hypocreaceae	4751|Fungi	S	Aldo/keto reductase family	-	-	1.1.1.156,1.1.1.365	ko:K18097,ko:K19634	ko00040,ko00561,ko01100,map00040,map00561,map01100	M00630	R01039,R07676	RC00029,RC00108	ko00000,ko00001,ko00002,ko01000	-	-	-	Aldo_ket_red
RA3a_000317-T1	63577.G9P2Y7	2.9e-207	727.6	COG1063@1|root,KOG0024@2759|Eukaryota,38QZD@33154|Opisthokonta,3NUAP@4751|Fungi,3QN0P@4890|Ascomycota,215CR@147550|Sordariomycetes,3TGK3@5125|Hypocreales,3TZZG@5129|Hypocreaceae	4751|Fungi	Q	Alcohol dehydrogenase GroES-like domain	-	-	1.1.1.14	ko:K00008	ko00040,ko00051,ko01100,map00040,map00051,map01100	M00014	R00875,R01896	RC00085,RC00102	ko00000,ko00001,ko00002,ko01000	-	-	-	ADH_N,ADH_zinc_N
RA3a_000318-T1	63577.G9P2Y8	1.4e-139	502.3	COG1028@1|root,KOG1200@2759|Eukaryota,39JCS@33154|Opisthokonta,3Q3PJ@4751|Fungi,3RM7M@4890|Ascomycota,21RBW@147550|Sordariomycetes,3TUID@5125|Hypocreales,3U15U@5129|Hypocreaceae	4751|Fungi	Q	NAD dependent epimerase/dehydratase family	-	-	1.1.1.127	ko:K00065	ko00040,map00040	-	R01542	RC00089	ko00000,ko00001,ko01000	-	-	-	adh_short,adh_short_C2
RA3a_000319-T1	63577.G9P2Y9	1.6e-100	372.1	COG0454@1|root,KOG3396@2759|Eukaryota,3A46N@33154|Opisthokonta,3P4F6@4751|Fungi,3QU71@4890|Ascomycota,216RF@147550|Sordariomycetes,3TEN2@5125|Hypocreales,3TWPS@5129|Hypocreaceae	4751|Fungi	M	Acetyltransferase (GNAT) domain	GNA1	GO:0003674,GO:0003824,GO:0004343,GO:0005575,GO:0005622,GO:0005623,GO:0005634,GO:0005737,GO:0006040,GO:0006047,GO:0006048,GO:0006139,GO:0006725,GO:0006793,GO:0006807,GO:0008080,GO:0008150,GO:0008152,GO:0009058,GO:0009225,GO:0009226,GO:0009987,GO:0016407,GO:0016410,GO:0016740,GO:0016746,GO:0016747,GO:0018130,GO:0019438,GO:0034641,GO:0034654,GO:0043226,GO:0043227,GO:0043229,GO:0043231,GO:0044237,GO:…	2.3.1.4	ko:K00621	ko00520,map00520	-	R02058	RC00004,RC00166	ko00000,ko00001,ko01000	-	-	iMM904.YFL017C,iND750.YFL017C	Acetyltransf_1
RA3a_000320-T1	63577.G9P2Z0	3.3e-164	584.3	KOG0812@1|root,KOG0812@2759|Eukaryota,38YNH@33154|Opisthokonta,3NU11@4751|Fungi,3QSDQ@4890|Ascomycota,2171W@147550|Sordariomycetes,3TH5D@5125|Hypocreales,3TWVI@5129|Hypocreaceae	4751|Fungi	U	Syntaxin-5 N-terminal, Sly1p-binding domain	sed5	GO:0000139,GO:0000149,GO:0003674,GO:0005484,GO:0005488,GO:0005515,GO:0005575,GO:0005622,GO:0005623,GO:0005737,GO:0005794,GO:0005801,GO:0006810,GO:0006886,GO:0006888,GO:0006891,GO:0006906,GO:0006996,GO:0008104,GO:0008150,GO:0009987,GO:0012505,GO:0015031,GO:0015833,GO:0016020,GO:0016021,GO:0016043,GO:0016050,GO:0016192,GO:0022406,GO:0031090,GO:0031201,GO:0031224,GO:0031984,GO:0032991,GO:0033036,GO:…	-	ko:K08490	ko04130,map04130	-	-	-	ko00000,ko00001,ko04131	-	-	-	SNARE,Syntaxin-5_N
RA3a_000321-T1	29875.EHK22715	0.0	2177.1	2EBUU@1|root,2SHV0@2759|Eukaryota,3A0QG@33154|Opisthokonta,3P390@4751|Fungi,3QU0D@4890|Ascomycota,217KG@147550|Sordariomycetes,3TUFN@5125|Hypocreales	4751|Fungi	-	-	-	-	-	-	-	-	-	-	-	-	-	-	-
RA3a_000322-T1	63577.G9P2Z2	0.0	1179.1	KOG4324@1|root,KOG4324@2759|Eukaryota,38HPG@33154|Opisthokonta,3NZEU@4751|Fungi,3QPB5@4890|Ascomycota,213G7@147550|Sordariomycetes,3TGD9@5125|Hypocreales,3TZ83@5129|Hypocreaceae	4751|Fungi	U	GDP/GTP exchange factor Sec2p	SEC2	GO:0001411,GO:0003674,GO:0005085,GO:0005088,GO:0005488,GO:0005515,GO:0005543,GO:0005575,GO:0005622,GO:0005623,GO:0005628,GO:0005737,GO:0005815,GO:0005816,GO:0005829,GO:0005856,GO:0005933,GO:0005934,GO:0005935,GO:0005937,GO:0005938,GO:0006810,GO:0006886,GO:0006887,GO:0006914,GO:0008104,GO:0008150,GO:0008152,GO:0008289,GO:0009056,GO:0009987,GO:0012505,GO:0015031,GO:0015630,GO:0015833,GO:0016020,GO:…	-	ko:K19940	-	-	-	-	ko00000,ko04131	-	-	-	Sec2p
RA3a_000323-T1	63577.G9P2Z3	1.2e-166	592.4	COG0596@1|root,KOG4178@2759|Eukaryota,39KF3@33154|Opisthokonta,3NZ32@4751|Fungi,3QSIK@4890|Ascomycota,2190I@147550|Sordariomycetes,3TF3P@5125|Hypocreales,3U05U@5129|Hypocreaceae	4751|Fungi	I	Serine aminopeptidase, S33	-	-	-	-	-	-	-	-	-	-	-	-	Abhydrolase_1,Abhydrolase_6
RA3a_000324-T1	63577.G9P2Z4	8.7e-95	353.2	2EWSM@1|root,2SYIX@2759|Eukaryota,3AD7I@33154|Opisthokonta,3P8JR@4751|Fungi,3R0FN@4890|Ascomycota,21CM6@147550|Sordariomycetes,3TQBY@5125|Hypocreales,3U39B@5129|Hypocreaceae	4751|Fungi	-	-	-	-	-	-	-	-	-	-	-	-	-	-	-
RA3a_000325-T1	51453.EGR49978	0.0	1320.1	2D282@1|root,2SKTZ@2759|Eukaryota,39V4W@33154|Opisthokonta,3NYWW@4751|Fungi,3QMY8@4890|Ascomycota,218QS@147550|Sordariomycetes,3TUVB@5125|Hypocreales,3TYDP@5129|Hypocreaceae	4751|Fungi	S	Fungal specific transcription factor domain	-	-	-	-	-	-	-	-	-	-	-	-	Fungal_trans
RA3a_000326-T1	63577.G9P2Z6	0.0	1845.1	COG1928@1|root,KOG3359@2759|Eukaryota,38DG3@33154|Opisthokonta,3NUGH@4751|Fungi,3QJRB@4890|Ascomycota,215KY@147550|Sordariomycetes,3TDYB@5125|Hypocreales,3U29V@5129|Hypocreaceae	4751|Fungi	I	MIR domain	PMT1	GO:0000030,GO:0000032,GO:0003674,GO:0003824,GO:0004169,GO:0005575,GO:0005622,GO:0005623,GO:0005737,GO:0005783,GO:0005789,GO:0005886,GO:0006056,GO:0006057,GO:0006464,GO:0006486,GO:0006493,GO:0006508,GO:0006515,GO:0006807,GO:0006810,GO:0006886,GO:0006950,GO:0007154,GO:0007155,GO:0008104,GO:0008150,GO:0008152,GO:0009056,GO:0009057,GO:0009058,GO:0009059,GO:0009100,GO:0009101,GO:0009267,GO:0009405,GO:…	2.4.1.109	ko:K00728	ko00514,ko00515,ko01100,map00514,map00515,map01100	-	R04072,R07620,R11399	RC00005,RC00059,RC00397	ko00000,ko00001,ko01000,ko01003	-	GT39	-	MIR,PMT,PMT_4TMC
RA3a_000327-T1	92637.XP_007814463.1	1.7e-35	155.2	COG0165@1|root,KOG1316@2759|Eukaryota,38CSU@33154|Opisthokonta,3NVYH@4751|Fungi,3QJTP@4890|Ascomycota,214J7@147550|Sordariomycetes,3TCNQ@5125|Hypocreales,3G5QA@34397|Clavicipitaceae	4751|Fungi	E	Argininosuccinate lyase	-	-	4.3.2.1	ko:K01755	ko00220,ko00250,ko01100,ko01110,ko01130,ko01230,map00220,map00250,map01100,map01110,map01130,map01230	M00029,M00844,M00845	R01086	RC00445,RC00447	ko00000,ko00001,ko00002,ko01000,ko04147	-	-	-	ASL_C2,Lyase_1
RA3a_000328-T1	63577.G9P2Z7	1.6e-275	954.9	KOG0007@1|root,KOG0007@2759|Eukaryota,38BQF@33154|Opisthokonta,3NV6A@4751|Fungi,3QNRY@4890|Ascomycota,213MZ@147550|Sordariomycetes,3TDAU@5125|Hypocreales,3TWIU@5129|Hypocreaceae	4751|Fungi	A	Suppressor-of-White-APricot splicing regulator	PRP21	GO:0000245,GO:0000375,GO:0000377,GO:0000381,GO:0000389,GO:0000398,GO:0003674,GO:0003676,GO:0003723,GO:0005488,GO:0005575,GO:0005622,GO:0005623,GO:0005634,GO:0005681,GO:0005684,GO:0005686,GO:0006139,GO:0006376,GO:0006396,GO:0006397,GO:0006725,GO:0006807,GO:0008150,GO:0008152,GO:0008380,GO:0009987,GO:0010467,GO:0010468,GO:0016043,GO:0016070,GO:0016071,GO:0019219,GO:0019222,GO:0022607,GO:0022613,GO:…	-	ko:K12825	ko03040,map03040	M00352	-	-	ko00000,ko00001,ko00002,ko03041	-	-	-	PRP21_like_P,Surp,ubiquitin
RA3a_000329-T1	73501.XP_006671755.1	9.1e-82	309.7	COG5391@1|root,KOG2527@2759|Eukaryota,38XF0@33154|Opisthokonta,3P1WX@4751|Fungi,3QU0K@4890|Ascomycota,21191@147550|Sordariomycetes,3TEIZ@5125|Hypocreales	4751|Fungi	U	Sorting nexin-3	SNX3	GO:0000322,GO:0000323,GO:0000324,GO:0000329,GO:0000407,GO:0003674,GO:0005488,GO:0005543,GO:0005575,GO:0005622,GO:0005623,GO:0005737,GO:0005768,GO:0005773,GO:0005774,GO:0005829,GO:0006810,GO:0006886,GO:0006897,GO:0006914,GO:0006996,GO:0008104,GO:0008150,GO:0008152,GO:0008289,GO:0009056,GO:0009987,GO:0012505,GO:0015031,GO:0015833,GO:0016020,GO:0016043,GO:0016050,GO:0016192,GO:0016197,GO:0016482,GO:…	-	ko:K17918	ko04144,map04144	-	-	-	ko00000,ko00001	-	-	-	PX
RA3a_000330-T1	63577.G9P2Z9	3.1e-295	1020.4	KOG0254@1|root,KOG0254@2759|Eukaryota,38FAX@33154|Opisthokonta,3NV25@4751|Fungi,3QK3K@4890|Ascomycota,21714@147550|Sordariomycetes,3TK5S@5125|Hypocreales,3TZ42@5129|Hypocreaceae	4751|Fungi	P	Belongs to the major facilitator superfamily. Sugar transporter (TC 2.A.1.1) family	-	-	-	-	-	-	-	-	-	-	-	-	Sugar_tr
RA3a_000332-T1	63577.G9P300	1.9e-242	844.7	2CWZU@1|root,2RVVP@2759|Eukaryota,3AE2H@33154|Opisthokonta,3PF8K@4751|Fungi,3QX4W@4890|Ascomycota,2197T@147550|Sordariomycetes,3TFDW@5125|Hypocreales,3TXU4@5129|Hypocreaceae	4751|Fungi	-	-	-	-	-	-	-	-	-	-	-	-	-	-	-
RA3a_000333-T1	29875.EHK22704	3.8e-105	387.9	KOG4562@1|root,KOG4562@2759|Eukaryota,3A0G4@33154|Opisthokonta,3P24N@4751|Fungi,3QQSD@4890|Ascomycota,213GI@147550|Sordariomycetes,3TDWY@5125|Hypocreales,3U01U@5129|Hypocreaceae	4751|Fungi	S	Melanoma-associated antigen	-	GO:0000724,GO:0000725,GO:0000793,GO:0003674,GO:0003676,GO:0003677,GO:0003690,GO:0005488,GO:0005575,GO:0005622,GO:0005623,GO:0005634,GO:0005694,GO:0006139,GO:0006259,GO:0006281,GO:0006302,GO:0006310,GO:0006725,GO:0006807,GO:0006950,GO:0006974,GO:0008150,GO:0008152,GO:0009987,GO:0030915,GO:0032991,GO:0033554,GO:0034641,GO:0043170,GO:0043226,GO:0043227,GO:0043228,GO:0043229,GO:0043231,GO:0043232,GO:…	-	-	-	-	-	-	-	-	-	-	MAGE
RA3a_000334-T1	63577.G9P303	0.0	1567.0	2CUKD@1|root,2S4E9@2759|Eukaryota,3A5IC@33154|Opisthokonta,3P2PT@4751|Fungi,3QVZ1@4890|Ascomycota,2180M@147550|Sordariomycetes,3TFEH@5125|Hypocreales,3U071@5129|Hypocreaceae	4751|Fungi	S	Mitochondrial inner-membrane-bound regulator	-	-	-	-	-	-	-	-	-	-	-	-	SLS
RA3a_000335-T1	51453.EGR49982	8.4e-252	875.9	COG5256@1|root,KOG0052@2759|Eukaryota,38G33@33154|Opisthokonta,3NU3J@4751|Fungi,3QNF5@4890|Ascomycota,212B4@147550|Sordariomycetes,3TDZQ@5125|Hypocreales,3U0C8@5129|Hypocreaceae	4751|Fungi	J	This protein promotes the GTP-dependent binding of aminoacyl-tRNA to the A-site of ribosomes during protein biosynthesis	TEF1	GO:0000166,GO:0000322,GO:0000323,GO:0000324,GO:0000329,GO:0001882,GO:0001883,GO:0002181,GO:0002182,GO:0003674,GO:0003676,GO:0003723,GO:0003746,GO:0003824,GO:0003924,GO:0005488,GO:0005515,GO:0005516,GO:0005525,GO:0005575,GO:0005618,GO:0005622,GO:0005623,GO:0005737,GO:0005739,GO:0005773,GO:0005774,GO:0005829,GO:0005840,GO:0005853,GO:0006403,GO:0006405,GO:0006409,GO:0006412,GO:0006414,GO:0006518,GO:…	-	ko:K03231	ko03013,ko05134,map03013,map05134	-	-	-	ko00000,ko00001,ko03012,ko03016,ko03019,ko04131,ko04147	-	-	-	GTP_EFTU,GTP_EFTU_D2,GTP_EFTU_D3
RA3a_000336-T1	63577.G9P305	1.2e-242	845.5	KOG2615@1|root,KOG2615@2759|Eukaryota,38H2F@33154|Opisthokonta,3NU4Z@4751|Fungi,3QJFN@4890|Ascomycota,211DT@147550|Sordariomycetes,3THMK@5125|Hypocreales,3U1RN@5129|Hypocreaceae	4751|Fungi	S	Sugar (and other) transporter	-	-	-	-	-	-	-	-	-	-	-	-	MFS_1
RA3a_000337-T1	63577.G9P306	1.4e-111	409.1	2E8SC@1|root,2SF7G@2759|Eukaryota,3A2BV@33154|Opisthokonta,3Q5VK@4751|Fungi,3RNXD@4890|Ascomycota,21S52@147550|Sordariomycetes,3TUVA@5125|Hypocreales,3U3GG@5129|Hypocreaceae	4751|Fungi	-	-	-	-	-	-	-	-	-	-	-	-	-	-	PRiA4_ORF3,zf-MYND
RA3a_000338-T1	63577.G9P307	1.5e-93	349.4	KOG4774@1|root,KOG4774@2759|Eukaryota,3A6V8@33154|Opisthokonta,3P6BT@4751|Fungi,3QWD3@4890|Ascomycota,219ZB@147550|Sordariomycetes,3TIBS@5125|Hypocreales,3U274@5129|Hypocreaceae	4751|Fungi	S	Essential protein Yae1, N terminal	YAE1	GO:0005575,GO:0005622,GO:0005623,GO:0005634,GO:0005737,GO:0006412,GO:0006413,GO:0006518,GO:0006807,GO:0008150,GO:0008152,GO:0009058,GO:0009059,GO:0009987,GO:0010467,GO:0019538,GO:0022613,GO:0034641,GO:0034645,GO:0042254,GO:0042273,GO:0043043,GO:0043170,GO:0043226,GO:0043227,GO:0043229,GO:0043231,GO:0043603,GO:0043604,GO:0044085,GO:0044237,GO:0044238,GO:0044249,GO:0044260,GO:0044267,GO:0044271,GO:…	-	-	-	-	-	-	-	-	-	-	Yae1_N
RA3a_000339-T1	29875.EHK22696	2.5e-67	262.7	28NEJ@1|root,2QV05@2759|Eukaryota,38KDR@33154|Opisthokonta,3PN92@4751|Fungi,3R4RU@4890|Ascomycota,21C5J@147550|Sordariomycetes,3TJDX@5125|Hypocreales,3U3HX@5129|Hypocreaceae	4751|Fungi	S	translation	-	-	-	-	-	-	-	-	-	-	-	-	-
RA3a_000340-T1	63577.G9P308	2.4e-136	491.9	2C8KS@1|root,2SCC4@2759|Eukaryota,3A0HH@33154|Opisthokonta,3P2GB@4751|Fungi,3QKXB@4890|Ascomycota,211HX@147550|Sordariomycetes,3THQ6@5125|Hypocreales,3U0HN@5129|Hypocreaceae	4751|Fungi	S	Cenp-O kinetochore centromere component	-	-	-	ko:K11552	-	-	-	-	ko00000,ko03036	-	-	-	CENP-O
RA3a_000341-T1	51453.EGR49798	2.7e-247	860.9	COG0477@1|root,KOG3574@2759|Eukaryota,38C8A@33154|Opisthokonta,3NW00@4751|Fungi,3QMIU@4890|Ascomycota,213H2@147550|Sordariomycetes,3TE19@5125|Hypocreales,3U15F@5129|Hypocreaceae	4751|Fungi	P	Acetyl-coenzyme A transporter 1	-	GO:0000295,GO:0003674,GO:0005215,GO:0005346,GO:0005575,GO:0005623,GO:0005886,GO:0005887,GO:0006810,GO:0006811,GO:0006812,GO:0006820,GO:0006862,GO:0008150,GO:0008324,GO:0008509,GO:0008514,GO:0008521,GO:0015075,GO:0015077,GO:0015078,GO:0015215,GO:0015216,GO:0015291,GO:0015293,GO:0015294,GO:0015295,GO:0015318,GO:0015605,GO:0015672,GO:0015711,GO:0015748,GO:0015865,GO:0015868,GO:0015876,GO:0015916,GO:…	-	-	-	-	-	-	-	-	-	-	Acatn
RA3a_000342-T1	63577.G9P311	9.3e-198	696.0	COG0452@1|root,KOG2728@2759|Eukaryota,38CZN@33154|Opisthokonta,3NWZU@4751|Fungi,3QNM6@4890|Ascomycota,212EC@147550|Sordariomycetes,3TH99@5125|Hypocreales,3TYDD@5129|Hypocreaceae	4751|Fungi	H	DNA / pantothenate metabolism flavoprotein	CAB2	GO:0003674,GO:0003824,GO:0004632,GO:0005575,GO:0005622,GO:0005623,GO:0005634,GO:0005737,GO:0006082,GO:0006084,GO:0006085,GO:0006139,GO:0006163,GO:0006164,GO:0006575,GO:0006637,GO:0006725,GO:0006732,GO:0006753,GO:0006766,GO:0006767,GO:0006790,GO:0006793,GO:0006796,GO:0006807,GO:0008150,GO:0008152,GO:0009058,GO:0009108,GO:0009117,GO:0009150,GO:0009152,GO:0009165,GO:0009259,GO:0009260,GO:0009987,GO:…	6.3.2.51	ko:K01922,ko:K11237	ko00770,ko01100,ko04011,map00770,map01100,map04011	M00120	R04230	RC00064,RC00090	ko00000,ko00001,ko00002,ko01000	-	-	-	DFP
RA3a_000343-T1	63577.G9P312	1.8e-262	911.4	KOG2504@1|root,KOG2504@2759|Eukaryota,39S9J@33154|Opisthokonta,3NWXD@4751|Fungi,3QQE7@4890|Ascomycota,211UG@147550|Sordariomycetes,3TG7U@5125|Hypocreales,3TZQ7@5129|Hypocreaceae	4751|Fungi	G	Major Facilitator Superfamily	-	-	-	-	-	-	-	-	-	-	-	-	MFS_1,Sugar_tr
RA3a_000344-T1	63577.G9P313	4.2e-137	494.2	2E2HZ@1|root,2S9RI@2759|Eukaryota,39ZHV@33154|Opisthokonta,3P3KU@4751|Fungi,3QS9U@4890|Ascomycota,211U6@147550|Sordariomycetes,3TGMJ@5125|Hypocreales,3U0XD@5129|Hypocreaceae	4751|Fungi	S	WW domain binding protein 11	-	GO:0000375,GO:0000377,GO:0000398,GO:0005575,GO:0005622,GO:0005623,GO:0005634,GO:0005681,GO:0005684,GO:0006139,GO:0006325,GO:0006342,GO:0006355,GO:0006396,GO:0006397,GO:0006725,GO:0006807,GO:0006996,GO:0008150,GO:0008152,GO:0008380,GO:0009889,GO:0009890,GO:0009892,GO:0009987,GO:0010467,GO:0010468,GO:0010556,GO:0010558,GO:0010605,GO:0010629,GO:0016043,GO:0016070,GO:0016071,GO:0016458,GO:0019219,GO:…	-	-	-	-	-	-	-	-	-	-	NpwBP,Wbp11
RA3a_000345-T1	63577.G9P314	1.1e-122	446.0	2ECT2@1|root,2SIJX@2759|Eukaryota,3A4NN@33154|Opisthokonta,3PCNI@4751|Fungi,3RJFZ@4890|Ascomycota,21DQ6@147550|Sordariomycetes,3TSNP@5125|Hypocreales,3TX1W@5129|Hypocreaceae	4751|Fungi	S	GDSL-like Lipase/Acylhydrolase family	-	-	-	-	-	-	-	-	-	-	-	-	Lipase_GDSL_2
RA3a_000346-T1	63577.G9P315	0.0	1393.6	COG5641@1|root,KOG1601@2759|Eukaryota,38G0D@33154|Opisthokonta,3NXG0@4751|Fungi,3QP4S@4890|Ascomycota,216Z2@147550|Sordariomycetes,3TD9Z@5125|Hypocreales,3TX3B@5129|Hypocreaceae	4751|Fungi	K	zinc finger binding to DNA consensus sequence [AT]GATA[AG]	GAT1	GO:0000122,GO:0000820,GO:0000821,GO:0000976,GO:0000977,GO:0000978,GO:0000981,GO:0000982,GO:0000987,GO:0000988,GO:0000989,GO:0001012,GO:0001067,GO:0001076,GO:0001077,GO:0001078,GO:0001079,GO:0001080,GO:0001085,GO:0001227,GO:0001228,GO:0003674,GO:0003676,GO:0003677,GO:0003682,GO:0003690,GO:0003700,GO:0005488,GO:0005515,GO:0005575,GO:0005622,GO:0005623,GO:0005634,GO:0005667,GO:0005737,GO:0005829,GO:…	-	ko:K09184	-	-	-	-	ko00000,ko03000	-	-	-	AreA_N,DUF1752,GATA
RA3a_000347-T1	63577.G9P316	0.0	1167.5	KOG0605@1|root,KOG0605@2759|Eukaryota,38ETW@33154|Opisthokonta,3NVV5@4751|Fungi,3QJKN@4890|Ascomycota,214V0@147550|Sordariomycetes,3TFCJ@5125|Hypocreales,3TXPK@5129|Hypocreaceae	4751|Fungi	T	Protein kinase C terminal domain	DBF2	GO:0000003,GO:0000075,GO:0000166,GO:0000226,GO:0000278,GO:0000280,GO:0000281,GO:0000910,GO:0000917,GO:0003006,GO:0003674,GO:0003824,GO:0004672,GO:0004674,GO:0005488,GO:0005524,GO:0005575,GO:0005622,GO:0005623,GO:0005628,GO:0005634,GO:0005737,GO:0005815,GO:0005816,GO:0005826,GO:0005856,GO:0005933,GO:0005935,GO:0005938,GO:0006464,GO:0006468,GO:0006793,GO:0006796,GO:0006807,GO:0006873,GO:0006885,GO:…	-	ko:K06684,ko:K06686	ko04111,ko04392,map04111,map04392	-	-	-	ko00000,ko00001,ko01000	-	-	-	Pkinase,Pkinase_C
RA3a_000348-T1	63577.G9P317	1.9e-147	528.5	296UY@1|root,2RDU8@2759|Eukaryota,39X0R@33154|Opisthokonta,3P0Z8@4751|Fungi,3QSRH@4890|Ascomycota,213HS@147550|Sordariomycetes,3TIKI@5125|Hypocreales,3TY1N@5129|Hypocreaceae	4751|Fungi	S	Pyridoxamine 5'-phosphate oxidase	-	-	-	-	-	-	-	-	-	-	-	-	Pyrid_oxidase_2
RA3a_000349-T1	63577.G9P318	0.0	2886.3	KOG4522@1|root,KOG4522@2759|Eukaryota,39XFP@33154|Opisthokonta,3NVBZ@4751|Fungi,3QQ2Y@4890|Ascomycota,2188E@147550|Sordariomycetes,3TFDZ@5125|Hypocreales,3TWIH@5129|Hypocreaceae	4751|Fungi	K	Transcription mediator complex subunit Med12	SRB8	GO:0000118,GO:0000122,GO:0000228,GO:0000409,GO:0000411,GO:0000785,GO:0000790,GO:0003674,GO:0003712,GO:0003713,GO:0005575,GO:0005622,GO:0005623,GO:0005634,GO:0005654,GO:0005694,GO:0006325,GO:0006355,GO:0006357,GO:0006464,GO:0006476,GO:0006807,GO:0006996,GO:0007154,GO:0007162,GO:0007584,GO:0008150,GO:0008152,GO:0009605,GO:0009889,GO:0009890,GO:0009891,GO:0009892,GO:0009893,GO:0009987,GO:0009991,GO:…	-	ko:K15163	-	-	-	-	ko00000,ko03021	-	-	-	Med12
RA3a_000350-T1	63577.G9P320	0.0	1107.8	KOG1450@1|root,KOG1450@2759|Eukaryota,39J8K@33154|Opisthokonta,3NVC8@4751|Fungi,3QKK6@4890|Ascomycota,21462@147550|Sordariomycetes,3TF55@5125|Hypocreales,3TZEF@5129|Hypocreaceae	4751|Fungi	T	GTPase-activator protein for Rho-like GTPases	RGD1	GO:0003674,GO:0005096,GO:0005488,GO:0005543,GO:0005546,GO:0005575,GO:0005622,GO:0005623,GO:0005628,GO:0005737,GO:0005794,GO:0005826,GO:0005856,GO:0005886,GO:0005933,GO:0005937,GO:0005938,GO:0006950,GO:0006970,GO:0006996,GO:0007010,GO:0007154,GO:0007165,GO:0007231,GO:0008047,GO:0008104,GO:0008150,GO:0008289,GO:0009268,GO:0009628,GO:0009898,GO:0009966,GO:0009968,GO:0009987,GO:0010314,GO:0010447,GO:…	-	ko:K20643	-	-	-	-	ko00000,ko04131	-	-	-	FCH,RhoGAP
RA3a_000351-T1	29875.EHK22681	3.4e-29	133.7	COG2053@1|root,KOG3502@2759|Eukaryota,3A8FK@33154|Opisthokonta,3P583@4751|Fungi,3QX8X@4890|Ascomycota,21BA6@147550|Sordariomycetes,3TJ5Z@5125|Hypocreales,3U33I@5129|Hypocreaceae	4751|Fungi	J	Ribosomal protein S28e	RPS28A	GO:0000028,GO:0002181,GO:0003674,GO:0003676,GO:0003723,GO:0003735,GO:0005198,GO:0005488,GO:0005575,GO:0005622,GO:0005623,GO:0005737,GO:0005829,GO:0005840,GO:0006139,GO:0006364,GO:0006396,GO:0006403,GO:0006405,GO:0006407,GO:0006412,GO:0006518,GO:0006611,GO:0006725,GO:0006807,GO:0006810,GO:0006886,GO:0006913,GO:0006996,GO:0008104,GO:0008150,GO:0008152,GO:0009058,GO:0009059,GO:0009893,GO:0009894,GO:…	-	ko:K02979	ko03010,map03010	M00177,M00179	-	-	br01610,ko00000,ko00001,ko00002,ko03011	-	-	-	Ribosomal_S28e
RA3a_000352-T1	63577.G9P323	7e-215	753.8	KOG1812@1|root,KOG1812@2759|Eukaryota,39X6B@33154|Opisthokonta,3P0FU@4751|Fungi,3QQJE@4890|Ascomycota,216GK@147550|Sordariomycetes,3TDAH@5125|Hypocreales,3U048@5129|Hypocreaceae	4751|Fungi	O	IBR domain, a half RING-finger domain	-	-	-	-	-	-	-	-	-	-	-	-	IBR
RA3a_000353-T1	63577.G9P324	6.9e-303	1046.2	29CNW@1|root,2RJSR@2759|Eukaryota,3AQW0@33154|Opisthokonta,3PG1U@4751|Fungi,3R079@4890|Ascomycota,2182F@147550|Sordariomycetes,3TD2Q@5125|Hypocreales,3U03G@5129|Hypocreaceae	4751|Fungi	-	-	-	-	-	-	-	-	-	-	-	-	-	-	-
RA3a_000355-T1	63577.G9P326	0.0	1272.3	COG1112@1|root,KOG1801@2759|Eukaryota,38GCB@33154|Opisthokonta,3NUIU@4751|Fungi,3QJD9@4890|Ascomycota,217KR@147550|Sordariomycetes,3TGVS@5125|Hypocreales,3U13C@5129|Hypocreaceae	4751|Fungi	A	SEN1 N terminal	SEN1	GO:0000228,GO:0000785,GO:0000790,GO:0003674,GO:0003676,GO:0003678,GO:0003723,GO:0003724,GO:0003729,GO:0003824,GO:0004003,GO:0004004,GO:0004386,GO:0005488,GO:0005515,GO:0005575,GO:0005622,GO:0005623,GO:0005634,GO:0005657,GO:0005694,GO:0005737,GO:0006139,GO:0006259,GO:0006260,GO:0006261,GO:0006281,GO:0006283,GO:0006289,GO:0006351,GO:0006353,GO:0006355,GO:0006357,GO:0006359,GO:0006364,GO:0006366,GO:…	-	ko:K10706	-	-	-	-	ko00000,ko01000,ko03021	-	-	-	AAA_11,AAA_12,SEN1_N
RA3a_000356-T1	63577.G9P326	0.0	2519.6	COG1112@1|root,KOG1801@2759|Eukaryota,38GCB@33154|Opisthokonta,3NUIU@4751|Fungi,3QJD9@4890|Ascomycota,217KR@147550|Sordariomycetes,3TGVS@5125|Hypocreales,3U13C@5129|Hypocreaceae	4751|Fungi	A	SEN1 N terminal	SEN1	GO:0000228,GO:0000785,GO:0000790,GO:0003674,GO:0003676,GO:0003678,GO:0003723,GO:0003724,GO:0003729,GO:0003824,GO:0004003,GO:0004004,GO:0004386,GO:0005488,GO:0005515,GO:0005575,GO:0005622,GO:0005623,GO:0005634,GO:0005657,GO:0005694,GO:0005737,GO:0006139,GO:0006259,GO:0006260,GO:0006261,GO:0006281,GO:0006283,GO:0006289,GO:0006351,GO:0006353,GO:0006355,GO:0006357,GO:0006359,GO:0006364,GO:0006366,GO:…	-	ko:K10706	-	-	-	-	ko00000,ko01000,ko03021	-	-	-	AAA_11,AAA_12,SEN1_N
RA3a_000357-T1	63577.G9P328	1.5e-180	639.4	COG0270@1|root,2RYYW@2759|Eukaryota,39Z51@33154|Opisthokonta,3P24E@4751|Fungi,3QSZZ@4890|Ascomycota,217JC@147550|Sordariomycetes,3TG7H@5125|Hypocreales,3U3W8@5129|Hypocreaceae	4751|Fungi	H	C-5 cytosine-specific DNA methylase	-	-	2.1.1.37	ko:K00558	ko00270,ko01100,ko05206,map00270,map01100,map05206	M00035	R04858	RC00003,RC00332	ko00000,ko00001,ko00002,ko01000,ko02048,ko03032,ko03036	-	-	-	DNA_methylase
RA3a_000358-T1	63577.G9P329	0.0	1507.3	COG1112@1|root,KOG1802@2759|Eukaryota,3AHYW@33154|Opisthokonta,3PBW9@4751|Fungi,3QQRQ@4890|Ascomycota,214EE@147550|Sordariomycetes,3TGS4@5125|Hypocreales	4751|Fungi	L	UvrD-like helicase C-terminal domain	-	-	-	ko:K10706,ko:K14326	ko03013,ko03015,map03013,map03015	M00430	-	-	ko00000,ko00001,ko00002,ko01000,ko03019,ko03021	-	-	-	AAA_11,AAA_12
RA3a_000359-T1	63577.G9P330	0.0	1079.3	KOG1721@1|root,KOG1721@2759|Eukaryota,39PIS@33154|Opisthokonta,3Q5VJ@4751|Fungi,3RNXC@4890|Ascomycota,21S51@147550|Sordariomycetes,3TU3H@5125|Hypocreales,3U04W@5129|Hypocreaceae	4751|Fungi	S	C2H2-type zinc finger	-	-	-	-	-	-	-	-	-	-	-	-	zf-C2H2
RA3a_000360-T1	63577.G9P331	5.6e-127	460.3	COG1097@1|root,KOG1004@2759|Eukaryota,38D9X@33154|Opisthokonta,3P0K7@4751|Fungi,3QRJG@4890|Ascomycota,2159I@147550|Sordariomycetes,3TGHR@5125|Hypocreales,3U1SK@5129|Hypocreaceae	4751|Fungi	J	KH domain	RRP40	GO:0000176,GO:0000177,GO:0000178,GO:0000184,GO:0000288,GO:0000291,GO:0000459,GO:0000460,GO:0000466,GO:0000467,GO:0000469,GO:0000956,GO:0003674,GO:0003676,GO:0003723,GO:0005488,GO:0005575,GO:0005622,GO:0005623,GO:0005634,GO:0005737,GO:0006139,GO:0006364,GO:0006396,GO:0006399,GO:0006401,GO:0006402,GO:0006403,GO:0006725,GO:0006807,GO:0008150,GO:0008152,GO:0008298,GO:0009056,GO:0009057,GO:0009892,GO:…	-	ko:K03681	ko03018,map03018	M00391	-	-	ko00000,ko00001,ko00002,ko03019	-	-	-	KH_6
RA3a_000361-T1	63577.G9P332	2.7e-289	1000.7	COG0443@1|root,KOG0101@2759|Eukaryota,38DGS@33154|Opisthokonta,3NWWV@4751|Fungi,3QK2R@4890|Ascomycota,211NW@147550|Sordariomycetes,3TCNP@5125|Hypocreales,3TYVS@5129|Hypocreaceae	4751|Fungi	O	Belongs to the heat shock protein 70 family	SSZ1	GO:0002181,GO:0003674,GO:0005488,GO:0005515,GO:0005575,GO:0005622,GO:0005623,GO:0005737,GO:0005844,GO:0006139,GO:0006364,GO:0006396,GO:0006412,GO:0006414,GO:0006450,GO:0006452,GO:0006457,GO:0006458,GO:0006518,GO:0006725,GO:0006807,GO:0008150,GO:0008152,GO:0009058,GO:0009059,GO:0009987,GO:0010467,GO:0016070,GO:0016072,GO:0019538,GO:0022613,GO:0032991,GO:0034470,GO:0034641,GO:0034645,GO:0034660,GO:…	-	-	-	-	-	-	-	-	-	-	HSP70
RA3a_000362-T1	63577.G9P333	3.6e-203	714.1	2CRXP@1|root,2R9IN@2759|Eukaryota,39QU9@33154|Opisthokonta,3P048@4751|Fungi,3QS87@4890|Ascomycota,214CI@147550|Sordariomycetes,3TF24@5125|Hypocreales,3U0IP@5129|Hypocreaceae	4751|Fungi	S	N-terminal C2 in EEIG1 and EHBP1 proteins	-	-	-	-	-	-	-	-	-	-	-	-	NT-C2
RA3a_000363-T1	63577.G9P334	0.0	1635.5	KOG3322@1|root,KOG3322@2759|Eukaryota,38HEX@33154|Opisthokonta,3NW1U@4751|Fungi,3QMP2@4890|Ascomycota,213K0@147550|Sordariomycetes,3TDX7@5125|Hypocreales,3TWT8@5129|Hypocreaceae	4751|Fungi	A	Ribonucleases P/MRP protein subunit POP1	POP1	GO:0000049,GO:0000171,GO:0000172,GO:0000294,GO:0000447,GO:0000460,GO:0000462,GO:0000466,GO:0000469,GO:0000478,GO:0000479,GO:0000956,GO:0000966,GO:0001682,GO:0003674,GO:0003676,GO:0003723,GO:0003824,GO:0004518,GO:0004519,GO:0004521,GO:0004526,GO:0004540,GO:0004549,GO:0005488,GO:0005575,GO:0005622,GO:0005623,GO:0005634,GO:0005655,GO:0005697,GO:0005730,GO:0005732,GO:0006139,GO:0006364,GO:0006379,GO:…	3.1.26.5	ko:K01164	ko03008,ko03013,map03008,map03013	-	-	-	ko00000,ko00001,ko01000,ko03009,ko03016,ko03029	-	-	-	POP1,POPLD
RA3a_000364-T1	63577.G9P343	3.1e-118	432.2	COG2320@1|root,2SEGQ@2759|Eukaryota,3A21M@33154|Opisthokonta,3P3I0@4751|Fungi,3QV2K@4890|Ascomycota,214V3@147550|Sordariomycetes,3TH2I@5125|Hypocreales,3TYD1@5129|Hypocreaceae	4751|Fungi	S	RNA polymerase II transcription elongation factor	-	-	-	-	-	-	-	-	-	-	-	-	EAF
RA3a_000365-T1	51453.EGR49997	2.3e-152	545.4	28J35@1|root,2QRF7@2759|Eukaryota,38EMQ@33154|Opisthokonta,3NY1T@4751|Fungi,3QN59@4890|Ascomycota,214MH@147550|Sordariomycetes,3TGW6@5125|Hypocreales,3TYP3@5129|Hypocreaceae	4751|Fungi	L	Fibronectin type III domain	-	GO:0000003,GO:0000746,GO:0000747,GO:0005575,GO:0005622,GO:0005623,GO:0005737,GO:0005768,GO:0005769,GO:0005794,GO:0005798,GO:0005802,GO:0006139,GO:0006259,GO:0006260,GO:0006261,GO:0006270,GO:0006725,GO:0006807,GO:0006810,GO:0006892,GO:0006893,GO:0006895,GO:0006896,GO:0007034,GO:0008150,GO:0008152,GO:0009058,GO:0009059,GO:0009987,GO:0012505,GO:0016192,GO:0016482,GO:0019953,GO:0022414,GO:0030133,GO:…	-	ko:K19877	-	-	-	-	ko00000,ko04131	-	-	-	BRCT,CHS5_N,PTCB-BRCT,fn3_2
RA3a_000366-T1	63577.G9P345	1.4e-122	446.0	COG1028@1|root,KOG1611@2759|Eukaryota,39SW8@33154|Opisthokonta,3NWGF@4751|Fungi,3QNDI@4890|Ascomycota,215N2@147550|Sordariomycetes,3TDCD@5125|Hypocreales,3TZC0@5129|Hypocreaceae	4751|Fungi	IQ	short-chain dehydrogenase reductase	-	-	-	-	-	-	-	-	-	-	-	-	adh_short,adh_short_C2
RA3a_000367-T1	29875.EHK22663	8.9e-170	603.2	297WV@1|root,2R9T2@2759|Eukaryota,3AW7A@33154|Opisthokonta,3PQI3@4751|Fungi,3RA0N@4890|Ascomycota,21F6J@147550|Sordariomycetes,3TMSR@5125|Hypocreales,3U4IJ@5129|Hypocreaceae	4751|Fungi	-	-	-	-	-	-	-	-	-	-	-	-	-	-	-
RA3a_000368-T1	63577.G9P347	0.0	1803.9	KOG4711@1|root,KOG4711@2759|Eukaryota,39RYZ@33154|Opisthokonta,3NZ9A@4751|Fungi,3QS00@4890|Ascomycota,2166Q@147550|Sordariomycetes,3TDTZ@5125|Hypocreales,3U0F0@5129|Hypocreaceae	4751|Fungi	S	Aromatic acid exporter family member 2	-	-	-	-	-	-	-	-	-	-	-	-	ArAE_2,ArAE_2_N,FUSC_2
RA3a_000369-T1	63577.G9P349	0.0	1450.6	KOG2381@1|root,KOG2381@2759|Eukaryota,38DFD@33154|Opisthokonta,3NW8X@4751|Fungi,3QNN8@4890|Ascomycota,2116V@147550|Sordariomycetes,3TCWN@5125|Hypocreales,3TYJ5@5129|Hypocreaceae	4751|Fungi	T	Phosphatidylinositol 3- and 4-kinase	lsb6	GO:0000322,GO:0000323,GO:0000324,GO:0000329,GO:0003674,GO:0003824,GO:0004430,GO:0005575,GO:0005622,GO:0005623,GO:0005737,GO:0005764,GO:0005765,GO:0005768,GO:0005773,GO:0005774,GO:0005794,GO:0005802,GO:0005886,GO:0006629,GO:0006644,GO:0006650,GO:0006793,GO:0006796,GO:0006996,GO:0007030,GO:0007032,GO:0008150,GO:0008152,GO:0009987,GO:0010256,GO:0012505,GO:0016020,GO:0016043,GO:0016050,GO:0016301,GO:…	2.7.1.67	ko:K13711	ko00562,ko01100,ko04070,map00562,map01100,map04070	M00130	R03361	RC00002,RC00078	ko00000,ko00001,ko00002,ko01000,ko04131	-	-	-	PI3_PI4_kinase
RA3a_000370-T1	63577.G9P351	7.2e-91	340.1	2E6N1@1|root,2SDB7@2759|Eukaryota,3A47A@33154|Opisthokonta,3P4QH@4751|Fungi,3QW5H@4890|Ascomycota,21AWT@147550|Sordariomycetes,3THZU@5125|Hypocreales	4751|Fungi	S	Yqey-like protein	-	-	-	ko:K09117	-	-	-	-	ko00000	-	-	-	YqeY
RA3a_000371-T1	63577.G9P352	4.8e-64	250.4	COG0251@1|root,KOG2317@2759|Eukaryota,39PIR@33154|Opisthokonta,3Q5VI@4751|Fungi,3RNXB@4890|Ascomycota,21S50@147550|Sordariomycetes,3TUV9@5125|Hypocreales,3U2H0@5129|Hypocreaceae	4751|Fungi	J	Endoribonuclease L-PSP	-	-	-	-	-	-	-	-	-	-	-	-	Ribonuc_L-PSP,YqeY
RA3a_000372-T1	63577.G9P353	2.2e-163	581.6	2ARDE@1|root,2RZM3@2759|Eukaryota,3A162@33154|Opisthokonta,3P2NU@4751|Fungi,3QSRJ@4890|Ascomycota,214HQ@147550|Sordariomycetes,3TE4U@5125|Hypocreales,3U12B@5129|Hypocreaceae	4751|Fungi	S	Sulphur transport	-	-	-	-	-	-	-	-	-	-	-	-	Sulf_transp
RA3a_000373-T1	63577.G9P354	6.2e-199	699.9	COG0604@1|root,KOG1198@2759|Eukaryota,38G7C@33154|Opisthokonta,3NUXG@4751|Fungi,3QKDD@4890|Ascomycota,213AB@147550|Sordariomycetes,3TFV6@5125|Hypocreales,3TZTP@5129|Hypocreaceae	4751|Fungi	C	Zinc-binding dehydrogenase	-	-	-	-	-	-	-	-	-	-	-	-	ADH_zinc_N
RA3a_000374-T1	29875.EHK22653	7e-170	603.2	COG1094@1|root,KOG2874@2759|Eukaryota,38C7I@33154|Opisthokonta,3NTXU@4751|Fungi,3QM8U@4890|Ascomycota,216JB@147550|Sordariomycetes,3TH2R@5125|Hypocreales,3TZ7A@5129|Hypocreaceae	4751|Fungi	J	Required for 40S ribosome biogenesis. Involved in nucleolar processing of pre-18S ribosomal RNA and ribosome assembly	KRR1	GO:0000447,GO:0000460,GO:0000462,GO:0000466,GO:0000469,GO:0000478,GO:0000479,GO:0003674,GO:0003676,GO:0003723,GO:0005488,GO:0005575,GO:0005622,GO:0005623,GO:0005634,GO:0005730,GO:0006139,GO:0006364,GO:0006396,GO:0006725,GO:0006807,GO:0008150,GO:0008152,GO:0009987,GO:0010467,GO:0016070,GO:0016072,GO:0022613,GO:0030490,GO:0030684,GO:0030686,GO:0031974,GO:0031981,GO:0032040,GO:0032991,GO:0034470,GO:…	-	ko:K06961	-	-	-	-	ko00000,ko03009	-	-	-	-
RA3a_000375-T1	63577.G9P356	4.6e-82	310.5	COG0080@1|root,KOG3257@2759|Eukaryota,3A3F4@33154|Opisthokonta,3P428@4751|Fungi,3QU0V@4890|Ascomycota,219AU@147550|Sordariomycetes,3TEHQ@5125|Hypocreales,3TWY1@5129|Hypocreaceae	4751|Fungi	J	Belongs to the universal ribosomal protein uL11 family	MRPL19	GO:0000027,GO:0000313,GO:0000315,GO:0003674,GO:0003676,GO:0003723,GO:0003735,GO:0005198,GO:0005488,GO:0005575,GO:0005622,GO:0005623,GO:0005737,GO:0005739,GO:0005759,GO:0005761,GO:0005762,GO:0005840,GO:0006412,GO:0006518,GO:0006807,GO:0006996,GO:0008150,GO:0008152,GO:0009058,GO:0009059,GO:0009987,GO:0010467,GO:0015934,GO:0016043,GO:0019538,GO:0019843,GO:0022607,GO:0022613,GO:0022618,GO:0031974,GO:…	-	ko:K02867	ko03010,map03010	M00178,M00179	-	-	br01610,ko00000,ko00001,ko00002,ko03011	-	-	-	Ribosomal_L11,Ribosomal_L11_N
RA3a_000376-T1	63577.G9P358	0.0	1321.2	KOG0590@1|root,KOG0590@2759|Eukaryota,39H3B@33154|Opisthokonta,3NVGV@4751|Fungi,3QJKZ@4890|Ascomycota,2156H@147550|Sordariomycetes,3TDT4@5125|Hypocreales,3U0I3@5129|Hypocreaceae	4751|Fungi	D	Protein tyrosine kinase	NPR1	GO:0000122,GO:0000166,GO:0003674,GO:0003824,GO:0004672,GO:0004674,GO:0005488,GO:0005524,GO:0005575,GO:0005622,GO:0005623,GO:0005634,GO:0005737,GO:0005794,GO:0005829,GO:0005886,GO:0006355,GO:0006357,GO:0006464,GO:0006468,GO:0006793,GO:0006796,GO:0006807,GO:0006808,GO:0006873,GO:0007154,GO:0007165,GO:0008144,GO:0008150,GO:0008152,GO:0009373,GO:0009889,GO:0009890,GO:0009892,GO:0009987,GO:0010033,GO:…	-	-	-	-	-	-	-	-	-	-	Pkinase
RA3a_000377-T1	63577.G9P359	2.7e-46	191.0	COG0234@1|root,KOG1641@2759|Eukaryota,3A5MZ@33154|Opisthokonta,3P5D4@4751|Fungi,3QW4M@4890|Ascomycota,21AUT@147550|Sordariomycetes,3TIQH@5125|Hypocreales,3U2TQ@5129|Hypocreaceae	4751|Fungi	O	Belongs to the GroES chaperonin family	hsp10	GO:0003674,GO:0005488,GO:0005515,GO:0005575,GO:0005622,GO:0005623,GO:0005737,GO:0005739,GO:0005759,GO:0006457,GO:0006458,GO:0006605,GO:0006626,GO:0006810,GO:0006839,GO:0006886,GO:0006950,GO:0006986,GO:0006996,GO:0007005,GO:0008104,GO:0008150,GO:0009987,GO:0010033,GO:0015031,GO:0015833,GO:0016043,GO:0017038,GO:0022607,GO:0030150,GO:0031974,GO:0033036,GO:0033365,GO:0034613,GO:0034622,GO:0035966,GO:…	-	ko:K04078	-	-	-	-	ko00000,ko03029,ko03110	-	-	-	Cpn10
RA3a_000378-T1	63577.G9P360	7.8e-197	693.0	2ECWD@1|root,2SM9C@2759|Eukaryota,39UQ9@33154|Opisthokonta,3NYF5@4751|Fungi,3QJPX@4890|Ascomycota,216J7@147550|Sordariomycetes,3TCUN@5125|Hypocreales,3TXPA@5129|Hypocreaceae	4751|Fungi	G	Glycosyl hydrolase family 61	-	-	-	-	-	-	-	-	-	-	-	-	Glyco_hydro_61
RA3a_000379-T1	63577.G9P361	1.5e-112	412.1	KOG0078@1|root,KOG0078@2759|Eukaryota,38GT3@33154|Opisthokonta,3NXRR@4751|Fungi,3QNYK@4890|Ascomycota,21324@147550|Sordariomycetes,3THKX@5125|Hypocreales,3TZI3@5129|Hypocreaceae	4751|Fungi	U	Rab subfamily of small GTPases	SEC4	GO:0000003,GO:0000131,GO:0000166,GO:0000910,GO:0001411,GO:0001882,GO:0001883,GO:0002790,GO:0003006,GO:0003674,GO:0003824,GO:0003924,GO:0005488,GO:0005525,GO:0005575,GO:0005622,GO:0005623,GO:0005628,GO:0005737,GO:0005739,GO:0005740,GO:0005741,GO:0005768,GO:0005783,GO:0005815,GO:0005816,GO:0005856,GO:0005886,GO:0005933,GO:0005934,GO:0005935,GO:0005937,GO:0006810,GO:0006886,GO:0006887,GO:0006892,GO:…	-	ko:K07901,ko:K18158	ko04144,ko04152,ko04530,ko04972,map04144,map04152,map04530,map04972	-	-	-	ko00000,ko00001,ko03029,ko03036,ko04031,ko04131,ko04147	-	-	-	Ras
RA3a_000380-T1	63577.G9P362	1.7e-116	426.4	2EJ1F@1|root,2SPB4@2759|Eukaryota,3A7HQ@33154|Opisthokonta,3P5XN@4751|Fungi,3QYZU@4890|Ascomycota,21B0Y@147550|Sordariomycetes,3TIVT@5125|Hypocreales,3U3XK@5129|Hypocreaceae	4751|Fungi	-	-	-	-	-	-	-	-	-	-	-	-	-	-	-
RA3a_000381-T1	63577.G9P363	0.0	1461.4	COG0464@1|root,KOG0730@2759|Eukaryota,38CYE@33154|Opisthokonta,3NW8H@4751|Fungi,3QP4H@4890|Ascomycota,217B3@147550|Sordariomycetes,3TCYJ@5125|Hypocreales,3TWNG@5129|Hypocreaceae	4751|Fungi	O	ATPase family associated with various cellular activities (AAA)	AFG2	GO:0000166,GO:0003674,GO:0003824,GO:0005488,GO:0005524,GO:0005575,GO:0005622,GO:0005623,GO:0008144,GO:0008150,GO:0016462,GO:0016787,GO:0016817,GO:0016818,GO:0016887,GO:0017076,GO:0017111,GO:0022613,GO:0030554,GO:0030684,GO:0030687,GO:0032553,GO:0032555,GO:0032559,GO:0032991,GO:0035639,GO:0036094,GO:0042221,GO:0042254,GO:0042273,GO:0042493,GO:0043167,GO:0043168,GO:0044085,GO:0044464,GO:0050896,GO:…	-	ko:K14575	ko03008,map03008	-	-	-	ko00000,ko00001,ko03009	-	-	-	AAA
RA3a_000382-T1	63577.G9P364	0.0	1209.1	KOG2175@1|root,KOG2175@2759|Eukaryota,38EYR@33154|Opisthokonta,3NV03@4751|Fungi,3QK2A@4890|Ascomycota,213S4@147550|Sordariomycetes,3TFG5@5125|Hypocreales,3U1D1@5129|Hypocreaceae	4751|Fungi	G	Component of IIS longevity pathway SMK-1	PSY2	GO:0000003,GO:0000075,GO:0000228,GO:0000785,GO:0000790,GO:0003674,GO:0005575,GO:0005622,GO:0005623,GO:0005634,GO:0005694,GO:0006282,GO:0006464,GO:0006470,GO:0006793,GO:0006796,GO:0006807,GO:0006950,GO:0006974,GO:0007049,GO:0007063,GO:0007154,GO:0007165,GO:0008047,GO:0008150,GO:0008152,GO:0008287,GO:0009893,GO:0009966,GO:0009968,GO:0009987,GO:0010564,GO:0010604,GO:0010639,GO:0010646,GO:0010648,GO:…	-	ko:K17491	ko04212,ko04922,map04212,map04922	-	-	-	ko00000,ko00001,ko01009,ko03400	-	-	-	SMK-1
RA3a_000383-T1	80884.CCF42464	2.1e-26	125.6	KOG2175@1|root,KOG2175@2759|Eukaryota,38EYR@33154|Opisthokonta,3NV03@4751|Fungi,3QK2A@4890|Ascomycota,213S4@147550|Sordariomycetes,1EU83@1028384|Glomerellales	4751|Fungi	G	Suppressor of mek1	PSY2	GO:0000003,GO:0000075,GO:0000228,GO:0000785,GO:0000790,GO:0003674,GO:0005575,GO:0005622,GO:0005623,GO:0005634,GO:0005694,GO:0006282,GO:0006464,GO:0006470,GO:0006793,GO:0006796,GO:0006807,GO:0006950,GO:0006974,GO:0007049,GO:0007063,GO:0007154,GO:0007165,GO:0008047,GO:0008150,GO:0008152,GO:0008287,GO:0009893,GO:0009966,GO:0009968,GO:0009987,GO:0010564,GO:0010604,GO:0010639,GO:0010646,GO:0010648,GO:…	-	ko:K17491	ko04212,ko04922,map04212,map04922	-	-	-	ko00000,ko00001,ko01009,ko03400	-	-	-	SMK-1
RA3a_000384-T1	63577.G9P366	1.2e-224	786.6	COG0463@1|root,KOG2977@2759|Eukaryota,38DUD@33154|Opisthokonta,3NTZC@4751|Fungi,3QJQN@4890|Ascomycota,213P8@147550|Sordariomycetes,3TG7P@5125|Hypocreales,3TWQQ@5129|Hypocreaceae	4751|Fungi	I	Glycosyl transferase family 2	ALG5	GO:0003674,GO:0003824,GO:0004581,GO:0005575,GO:0005622,GO:0005623,GO:0005737,GO:0005783,GO:0005789,GO:0006464,GO:0006486,GO:0006487,GO:0006488,GO:0006490,GO:0006629,GO:0006807,GO:0008150,GO:0008152,GO:0008194,GO:0009058,GO:0009059,GO:0009100,GO:0009101,GO:0009987,GO:0012505,GO:0016020,GO:0016021,GO:0016740,GO:0016757,GO:0016758,GO:0018193,GO:0018196,GO:0018279,GO:0019538,GO:0030176,GO:0031224,GO:…	2.4.1.117	ko:K00729	ko00510,ko01100,map00510,map01100	M00055	R01005	RC00005	ko00000,ko00001,ko00002,ko01000,ko01003	-	GT2	-	Glycos_transf_2
RA3a_000385-T1	63577.G9P367	1.6e-282	978.0	COG0654@1|root,KOG1298@2759|Eukaryota,38HUH@33154|Opisthokonta,3NUIZ@4751|Fungi,3QMEH@4890|Ascomycota,211RV@147550|Sordariomycetes,3TE15@5125|Hypocreales,3TWPE@5129|Hypocreaceae	4751|Fungi	I	Squalene epoxidase	ERG1	GO:0003674,GO:0003824,GO:0004497,GO:0004506,GO:0005488,GO:0005575,GO:0005622,GO:0005623,GO:0005737,GO:0005783,GO:0005789,GO:0005811,GO:0005886,GO:0006066,GO:0006629,GO:0006694,GO:0006696,GO:0006950,GO:0007154,GO:0008144,GO:0008150,GO:0008152,GO:0008202,GO:0008204,GO:0008610,GO:0009058,GO:0009267,GO:0009605,GO:0009607,GO:0009987,GO:0009991,GO:0010570,GO:0012505,GO:0016020,GO:0016125,GO:0016126,GO:…	1.14.14.17	ko:K00511	ko00100,ko00909,ko01100,ko01110,ko01130,map00100,map00909,map01100,map01110,map01130	-	R02874	RC00201	ko00000,ko00001,ko01000	-	-	-	DAO,FAD_binding_3,SE
RA3a_000386-T1	63577.G9P368	0.0	1172.1	COG3250@1|root,KOG2024@2759|Eukaryota,39RY3@33154|Opisthokonta,3NUSQ@4751|Fungi,3QN6C@4890|Ascomycota,213JB@147550|Sordariomycetes,3TFSD@5125|Hypocreales,3TYAZ@5129|Hypocreaceae	4751|Fungi	G	Glycosyl hydrolases family 2, sugar binding domain	-	-	-	-	-	-	-	-	-	-	-	-	Glyco_hydro_2,Glyco_hydro_2_C,Glyco_hydro_2_N
RA3a_000387-T1	63577.G9P372	9.1e-66	256.1	2CZTS@1|root,2SBMN@2759|Eukaryota,3A891@33154|Opisthokonta,3P9EU@4751|Fungi,3RJ5X@4890|Ascomycota,21Q2Y@147550|Sordariomycetes,3TTRH@5125|Hypocreales,3U2R1@5129|Hypocreaceae	4751|Fungi	S	Domain of unknown function (DUF1772)	-	-	-	-	-	-	-	-	-	-	-	-	DUF1772
RA3a_000388-T1	63577.G9P374	0.0	1279.6	KOG0590@1|root,KOG0590@2759|Eukaryota,38HNV@33154|Opisthokonta,3NUV7@4751|Fungi,3QP0R@4890|Ascomycota,2154Q@147550|Sordariomycetes,3TDV6@5125|Hypocreales,3TWQ6@5129|Hypocreaceae	4751|Fungi	D	Protein tyrosine kinase	-	GO:0000166,GO:0003674,GO:0003824,GO:0004672,GO:0004674,GO:0004683,GO:0005488,GO:0005515,GO:0005516,GO:0005524,GO:0005575,GO:0005622,GO:0005623,GO:0005634,GO:0005737,GO:0006464,GO:0006468,GO:0006508,GO:0006511,GO:0006793,GO:0006796,GO:0006807,GO:0006873,GO:0007154,GO:0007165,GO:0008144,GO:0008150,GO:0008152,GO:0009056,GO:0009057,GO:0009931,GO:0009987,GO:0010498,GO:0010857,GO:0016301,GO:0016310,GO:…	-	ko:K08286	-	-	-	-	ko00000,ko01000	-	-	-	Pkinase
RA3a_000389-T1	63577.G9P376	2.8e-174	617.8	COG0667@1|root,2R41Z@2759|Eukaryota,39RUK@33154|Opisthokonta,3NUT1@4751|Fungi,3QPJK@4890|Ascomycota,215XM@147550|Sordariomycetes,3TQHN@5125|Hypocreales,3U3H6@5129|Hypocreaceae	4751|Fungi	C	Aldo/keto reductase family	-	-	-	ko:K15303	ko00980,map00980	-	R09412,R09413,R09414,R09415	RC00099	ko00000,ko00001	-	-	-	Aldo_ket_red
RA3a_000390-T1	63577.G9P377	1e-100	372.9	2EHPD@1|root,2SNA9@2759|Eukaryota,39ZVC@33154|Opisthokonta,3P1ZC@4751|Fungi,3QVXW@4890|Ascomycota,213NM@147550|Sordariomycetes,3TM1Y@5125|Hypocreales,3TXHN@5129|Hypocreaceae	4751|Fungi	S	integral membrane protein	-	-	-	-	-	-	-	-	-	-	-	-	-
RA3a_000391-T1	63577.G9P378	8.8e-89	333.6	2CS2A@1|root,2RA3Y@2759|Eukaryota,3AWHM@33154|Opisthokonta,3PWQC@4751|Fungi,3RFPS@4890|Ascomycota,21K8H@147550|Sordariomycetes,3TNQA@5125|Hypocreales	4751|Fungi	-	-	-	-	-	-	-	-	-	-	-	-	-	-	-
RA3a_000392-T1	63577.G9P379	5.6e-250	869.8	28IQU@1|root,2QR24@2759|Eukaryota,38J3U@33154|Opisthokonta,3NUVQ@4751|Fungi,3QNH4@4890|Ascomycota,214C9@147550|Sordariomycetes,3TG9C@5125|Hypocreales,3U23Y@5129|Hypocreaceae	4751|Fungi	F	IMP-specific 5'-nucleotidase involved in IMP (inositol monophosphate) degradation	ISN1	GO:0003674,GO:0003824,GO:0006139,GO:0006166,GO:0006190,GO:0006725,GO:0006793,GO:0006796,GO:0006807,GO:0008150,GO:0008152,GO:0008252,GO:0008253,GO:0009058,GO:0009116,GO:0009119,GO:0009163,GO:0009987,GO:0016311,GO:0016787,GO:0016788,GO:0016791,GO:0018130,GO:0019438,GO:0034404,GO:0034641,GO:0034654,GO:0042278,GO:0042451,GO:0042455,GO:0042578,GO:0043094,GO:0043101,GO:0043174,GO:0044237,GO:0044238,GO:…	3.1.3.99	ko:K18550	ko00230,ko00760,ko01100,map00230,map00760,map01100	-	R01126,R02323,R03346	RC00017	ko00000,ko00001,ko01000	-	-	-	ISN1
RA3a_000393-T1	63577.G9P380	0.0	2003.4	COG4581@1|root,KOG1991@2759|Eukaryota,38C38@33154|Opisthokonta,3NV4X@4751|Fungi,3QP34@4890|Ascomycota,212J8@147550|Sordariomycetes,3TENV@5125|Hypocreales,3TXA5@5129|Hypocreaceae	4751|Fungi	UY	Cse1	NMD5	GO:0000166,GO:0001882,GO:0001883,GO:0003674,GO:0005049,GO:0005215,GO:0005488,GO:0005525,GO:0005575,GO:0005622,GO:0005623,GO:0005634,GO:0005635,GO:0005643,GO:0005737,GO:0005829,GO:0006403,GO:0006405,GO:0006406,GO:0006606,GO:0006611,GO:0006810,GO:0006886,GO:0006913,GO:0008104,GO:0008150,GO:0008152,GO:0008565,GO:0010467,GO:0012505,GO:0015031,GO:0015833,GO:0015931,GO:0016020,GO:0016021,GO:0017038,GO:…	-	ko:K20223	ko04013,map04013	-	-	-	ko00000,ko00001,ko03009	1.I.1	-	-	Cse1,IBN_N,Xpo1
RA3a_000394-T1	63577.G9P384	0.0	1226.5	COG0389@1|root,KOG2095@2759|Eukaryota,38BYF@33154|Opisthokonta,3NW7V@4751|Fungi,3QK7F@4890|Ascomycota,2155D@147550|Sordariomycetes,3TFCE@5125|Hypocreales,3U0UF@5129|Hypocreaceae	4751|Fungi	L	impB/mucB/samB family	RAD30	GO:0000070,GO:0000228,GO:0000278,GO:0000280,GO:0000731,GO:0000785,GO:0000790,GO:0000819,GO:0003674,GO:0003824,GO:0003887,GO:0005575,GO:0005622,GO:0005623,GO:0005634,GO:0005657,GO:0005694,GO:0005737,GO:0005739,GO:0006139,GO:0006259,GO:0006281,GO:0006301,GO:0006725,GO:0006807,GO:0006950,GO:0006974,GO:0006996,GO:0007049,GO:0007059,GO:0007062,GO:0007064,GO:0008080,GO:0008150,GO:0008152,GO:0009058,GO:…	2.7.7.7	ko:K03509	ko01524,ko03460,map01524,map03460	-	-	-	ko00000,ko00001,ko01000,ko03400	-	-	-	IMS,IMS_C
RA3a_000395-T1	63577.G9P385	4.9e-47	193.7	29DYK@1|root,2RM33@2759|Eukaryota,38QS5@33154|Opisthokonta,3PSJ6@4751|Fungi,3RBZY@4890|Ascomycota,21U1N@147550|Sordariomycetes,3TR6U@5125|Hypocreales,3U4JZ@5129|Hypocreaceae	4751|Fungi	-	-	-	-	-	-	-	-	-	-	-	-	-	-	-
RA3a_000397-T1	63577.G9P387	2.3e-39	167.9	2ES87@1|root,2SUV9@2759|Eukaryota,3A9QT@33154|Opisthokonta,3P722@4751|Fungi,3QXP5@4890|Ascomycota,21BAM@147550|Sordariomycetes,3TMZH@5125|Hypocreales,3U37T@5129|Hypocreaceae	4751|Fungi	S	Fungal hydrophobin	-	-	-	-	-	-	-	-	-	-	-	-	Hydrophobin_2
RA3a_000398-T1	29875.EHK22623	2e-268	931.8	COG2940@1|root,KOG1083@2759|Eukaryota,38HZ1@33154|Opisthokonta,3NYRQ@4751|Fungi,3QMGW@4890|Ascomycota,214TN@147550|Sordariomycetes,3TGP3@5125|Hypocreales,3U3EH@5129|Hypocreaceae	4751|Fungi	K	Cysteine-rich motif following a subset of SET domains	-	-	2.1.1.43,2.3.1.225	ko:K06101,ko:K16675	ko00310,ko04391,map00310,map04391	-	R03875,R03938,R04866,R04867	RC00003,RC00060,RC00181,RC00496	ko00000,ko00001,ko01000,ko03036	-	-	-	SET
RA3a_000399-T1	63577.G9P388	3.3e-161	574.3	KOG1471@1|root,KOG1471@2759|Eukaryota,39SE5@33154|Opisthokonta,3P036@4751|Fungi,3QPR1@4890|Ascomycota,212Y7@147550|Sordariomycetes,3TU0N@5125|Hypocreales,3TWH1@5129|Hypocreaceae	4751|Fungi	I	CRAL/TRIO, N-terminal domain	SFH5	GO:0000322,GO:0000323,GO:0000324,GO:0000329,GO:0003674,GO:0005215,GO:0005319,GO:0005548,GO:0005575,GO:0005622,GO:0005623,GO:0005634,GO:0005737,GO:0005773,GO:0005774,GO:0005783,GO:0005829,GO:0005886,GO:0005938,GO:0006629,GO:0006644,GO:0006650,GO:0006793,GO:0006796,GO:0006810,GO:0006811,GO:0006820,GO:0006869,GO:0006892,GO:0006893,GO:0008104,GO:0008150,GO:0008152,GO:0008526,GO:0009987,GO:0010876,GO:…	-	ko:K19996	-	-	-	-	ko00000,ko04131	-	-	-	CRAL_TRIO,CRAL_TRIO_N
RA3a_000400-T1	63577.G9P389	5.1e-67	261.2	KOG1876@1|root,KOG1876@2759|Eukaryota,38GVI@33154|Opisthokonta,3NY5W@4751|Fungi,3QJRU@4890|Ascomycota,213PS@147550|Sordariomycetes,3TDWD@5125|Hypocreales,3U1WR@5129|Hypocreaceae	4751|Fungi	Z	Functions as actin-binding component of the Arp2 3 complex which is involved in regulation of actin polymerization and together with an activating nucleation-promoting factor (NPF) mediates the formation of branched actin networks. Seems to contact the mother actin filament	ARC19	GO:0000001,GO:0000147,GO:0003674,GO:0005198,GO:0005575,GO:0005622,GO:0005623,GO:0005737,GO:0005856,GO:0005885,GO:0005938,GO:0006810,GO:0006897,GO:0006996,GO:0007005,GO:0007010,GO:0007015,GO:0008064,GO:0008150,GO:0009987,GO:0010638,GO:0015629,GO:0016043,GO:0016192,GO:0022607,GO:0030029,GO:0030036,GO:0030479,GO:0030832,GO:0030833,GO:0030838,GO:0030863,GO:0030864,GO:0030865,GO:0030866,GO:0031334,GO:…	-	ko:K05755	ko04144,ko04666,ko04810,ko05100,ko05130,ko05131,ko05132,map04144,map04666,map04810,map05100,map05130,map05131,map05132	-	-	-	ko00000,ko00001,ko04131,ko04812	-	-	-	ARPC4
RA3a_000401-T1	63577.G9P390	1.4e-187	663.3	2DHHG@1|root,2S5WM@2759|Eukaryota,39K3K@33154|Opisthokonta,3NWSI@4751|Fungi,3RMXU@4890|Ascomycota,21R2G@147550|Sordariomycetes,3TTX1@5125|Hypocreales,3TWZ9@5129|Hypocreaceae	4751|Fungi	A	Pfam:RRM_6	-	-	-	-	-	-	-	-	-	-	-	-	-
RA3a_000402-T1	63577.G9P391	4.1e-306	1056.6	KOG1872@1|root,KOG1872@2759|Eukaryota,38F2F@33154|Opisthokonta,3NUIQ@4751|Fungi,3QMX4@4890|Ascomycota,216UQ@147550|Sordariomycetes,3TD0T@5125|Hypocreales,3U1ZQ@5129|Hypocreaceae	4751|Fungi	O	Belongs to the peptidase C19 family	UBP6	GO:0000502,GO:0003674,GO:0003824,GO:0004843,GO:0005575,GO:0005622,GO:0005623,GO:0005838,GO:0006464,GO:0006508,GO:0006511,GO:0006807,GO:0008150,GO:0008152,GO:0008233,GO:0008234,GO:0009056,GO:0009057,GO:0009892,GO:0009894,GO:0009895,GO:0009987,GO:0010498,GO:0010605,GO:0016579,GO:0016787,GO:0019222,GO:0019538,GO:0019783,GO:0019941,GO:0022624,GO:0030162,GO:0030163,GO:0031323,GO:0031324,GO:0031329,GO:…	3.4.19.12	ko:K11843	-	-	-	-	ko00000,ko01000,ko01002,ko04121	-	-	-	UCH,ubiquitin
RA3a_000403-T1	63577.G9P392	4.3e-41	173.7	2EUWV@1|root,2SWZV@2759|Eukaryota,3AAVG@33154|Opisthokonta,3P81F@4751|Fungi,3R0EQ@4890|Ascomycota,21CB1@147550|Sordariomycetes,3TJCB@5125|Hypocreales,3U349@5129|Hypocreaceae	4751|Fungi	-	-	-	-	-	-	-	-	-	-	-	-	-	-	-
RA3a_000404-T1	63577.G9P393	5.8e-143	513.5	COG0588@1|root,KOG0235@2759|Eukaryota,39S6P@33154|Opisthokonta,3P0AY@4751|Fungi,3QMCJ@4890|Ascomycota,214EG@147550|Sordariomycetes,3TF0V@5125|Hypocreales,3TZA5@5129|Hypocreaceae	4751|Fungi	G	Phosphoglycerate mutase family	SHB17	GO:0003674,GO:0003824,GO:0005575,GO:0005622,GO:0005623,GO:0005634,GO:0005737,GO:0006793,GO:0006796,GO:0008150,GO:0008152,GO:0009058,GO:0009987,GO:0016311,GO:0016787,GO:0016788,GO:0016791,GO:0019637,GO:0019693,GO:0042578,GO:0043226,GO:0043227,GO:0043229,GO:0043231,GO:0044237,GO:0044424,GO:0044464,GO:0046390,GO:0050278,GO:0071704,GO:0090407,GO:1901135,GO:1901137,GO:1901576	3.1.3.37	ko:K22315	-	-	-	-	ko00000,ko01000	-	-	-	His_Phos_1
RA3a_000406-T1	63577.G9P395	8.9e-203	713.0	2CF3I@1|root,2S6QC@2759|Eukaryota,3A2PT@33154|Opisthokonta,3P3QB@4751|Fungi,3QVYR@4890|Ascomycota,211VB@147550|Sordariomycetes,3TG6S@5125|Hypocreales,3TXWP@5129|Hypocreaceae	4751|Fungi	S	GAL4-like Zn(II)2Cys6 (or C6 zinc) binuclear cluster DNA-binding domain	-	-	-	-	-	-	-	-	-	-	-	-	Zn_clus
RA3a_000407-T1	63577.G9P397	1.7e-89	335.5	2CYTU@1|root,2S6EM@2759|Eukaryota,3AEB6@33154|Opisthokonta,3PBMA@4751|Fungi,3RMS9@4890|Ascomycota,21S4Y@147550|Sordariomycetes,3TUV8@5125|Hypocreales,3TZ97@5129|Hypocreaceae	4751|Fungi	O	Pregnancy-associated plasma protein-A	-	-	-	-	-	-	-	-	-	-	-	-	Peptidase_M43
RA3a_000408-T1	140110.NechaP34809	1.5e-21	108.6	29GBT@1|root,2RPI0@2759|Eukaryota,38T8K@33154|Opisthokonta,3PUXY@4751|Fungi,3RE5X@4890|Ascomycota,21BUC@147550|Sordariomycetes,3TN1Y@5125|Hypocreales	4751|Fungi	-	-	-	-	-	-	-	-	-	-	-	-	-	-	-
RA3a_000409-T1	63577.G9P398	3.4e-75	288.1	29F3F@1|root,2RN8T@2759|Eukaryota,38RY3@33154|Opisthokonta,3PTPV@4751|Fungi,3RFSA@4890|Ascomycota,21CEX@147550|Sordariomycetes,3TJGZ@5125|Hypocreales	4751|Fungi	-	-	-	-	-	-	-	-	-	-	-	-	-	-	-
RA3a_000410-T1	29875.EHK22611	6.8e-174	617.1	2BT1B@1|root,2S1ZS@2759|Eukaryota,38I1F@33154|Opisthokonta,3NWIB@4751|Fungi,3QQTR@4890|Ascomycota,21205@147550|Sordariomycetes,3TGX5@5125|Hypocreales,3U054@5129|Hypocreaceae	4751|Fungi	U	GAT domain	-	-	-	-	-	-	-	-	-	-	-	-	GAT
RA3a_000411-T1	63577.G9P3A0	2.7e-256	891.0	KOG1363@1|root,KOG1363@2759|Eukaryota,38P9K@33154|Opisthokonta,3NUGG@4751|Fungi,3QKDN@4890|Ascomycota,212MI@147550|Sordariomycetes,3TGAX@5125|Hypocreales,3TWT1@5129|Hypocreaceae	4751|Fungi	T	UAS	ucp10	GO:0000151,GO:0003674,GO:0005488,GO:0005515,GO:0005575,GO:0005622,GO:0005623,GO:0005737,GO:0005783,GO:0006325,GO:0006355,GO:0006357,GO:0006464,GO:0006508,GO:0006511,GO:0006807,GO:0006810,GO:0006897,GO:0006898,GO:0006950,GO:0006984,GO:0006991,GO:0006996,GO:0007154,GO:0007165,GO:0008150,GO:0008152,GO:0009056,GO:0009057,GO:0009889,GO:0009891,GO:0009893,GO:0009987,GO:0010467,GO:0010468,GO:0010498,GO:…	-	ko:K18726	-	-	-	-	ko00000,ko03019	-	-	-	UBA_4,UBX
RA3a_000412-T1	63577.G9P3A4	2.8e-308	1064.3	KOG3741@1|root,KOG3741@2759|Eukaryota,38BJY@33154|Opisthokonta,3NWS9@4751|Fungi,3QM9U@4890|Ascomycota,213CC@147550|Sordariomycetes,3TFIZ@5125|Hypocreales,3U0HK@5129|Hypocreaceae	4751|Fungi	A	Regulatory subunit of the poly(A)-nuclease (PAN) deadenylation complex, one of two cytoplasmic mRNA deadenylases involved in mRNA turnover. PAN specifically shortens poly(A) tails of RNA and the activity is stimulated by poly(A)-binding protein PAB1. PAN deadenylation is followed by rapid degradation of the shortened mRNA tails by the CCR4-NOT complex. Deadenylated mRNAs are then degraded by two …	PAN3	GO:0000288,GO:0000289,GO:0000290,GO:0000932,GO:0000956,GO:0003674,GO:0003676,GO:0003723,GO:0003727,GO:0005488,GO:0005575,GO:0005622,GO:0005623,GO:0005737,GO:0006139,GO:0006259,GO:0006281,GO:0006301,GO:0006401,GO:0006402,GO:0006725,GO:0006807,GO:0006950,GO:0006974,GO:0008143,GO:0008150,GO:0008152,GO:0009056,GO:0009057,GO:0009892,GO:0009987,GO:0010468,GO:0010603,GO:0010605,GO:0010606,GO:0010629,GO:…	-	ko:K12572	ko03018,map03018	-	-	-	ko00000,ko00001,ko03019	-	-	-	Pkinase
RA3a_000413-T1	63577.G9P3A5	7.5e-46	190.3	KOG1781@1|root,KOG1781@2759|Eukaryota,3A654@33154|Opisthokonta,3P56M@4751|Fungi,3QUZ2@4890|Ascomycota,21A24@147550|Sordariomycetes,3TIAC@5125|Hypocreales,3U2Z9@5129|Hypocreaceae	4751|Fungi	A	snRNP Sm proteins	lsm7	GO:0000375,GO:0000377,GO:0000398,GO:0000956,GO:0003674,GO:0003676,GO:0003723,GO:0003727,GO:0005488,GO:0005575,GO:0005622,GO:0005623,GO:0005634,GO:0005681,GO:0005684,GO:0005688,GO:0005689,GO:0005730,GO:0005732,GO:0005737,GO:0006139,GO:0006364,GO:0006396,GO:0006397,GO:0006401,GO:0006402,GO:0006725,GO:0006807,GO:0008150,GO:0008152,GO:0008187,GO:0008266,GO:0008380,GO:0009056,GO:0009057,GO:0009892,GO:…	-	ko:K12626	ko03018,ko03040,map03018,map03040	M00354,M00396,M00397	-	-	ko00000,ko00001,ko00002,ko03019,ko03041	-	-	-	LSM
RA3a_000415-T1	63577.G9P3A6	1.4e-224	785.8	2ECUU@1|root,2SIM3@2759|Eukaryota,39Z4J@33154|Opisthokonta,3NW8S@4751|Fungi,3QKCZ@4890|Ascomycota,21310@147550|Sordariomycetes,3TH3R@5125|Hypocreales,3U0MZ@5129|Hypocreaceae	4751|Fungi	S	GAL4-like Zn(II)2Cys6 (or C6 zinc) binuclear cluster DNA-binding domain	-	-	-	-	-	-	-	-	-	-	-	-	-
RA3a_000416-T1	63577.G9P3A7	6.7e-215	753.1	COG4266@1|root,KOG0757@2759|Eukaryota,39PYS@33154|Opisthokonta,3NV2Q@4751|Fungi,3QKH5@4890|Ascomycota,2135P@147550|Sordariomycetes,3THHR@5125|Hypocreales,3TZCA@5129|Hypocreaceae	4751|Fungi	C	Belongs to the mitochondrial carrier (TC 2.A.29) family	RIM2	GO:0000002,GO:0003674,GO:0005215,GO:0005575,GO:0005622,GO:0005623,GO:0005737,GO:0005739,GO:0005740,GO:0005743,GO:0006810,GO:0006811,GO:0006812,GO:0006839,GO:0006862,GO:0006864,GO:0006996,GO:0007005,GO:0008150,GO:0009987,GO:0015215,GO:0015218,GO:0015605,GO:0015748,GO:0015931,GO:0015932,GO:0016020,GO:0016021,GO:0016043,GO:0019866,GO:0022857,GO:0030001,GO:0031090,GO:0031224,GO:0031966,GO:0031967,GO:…	-	ko:K15116	-	-	-	-	ko00000,ko02000	2.A.29.10.4	-	-	Mito_carr
RA3a_000417-T1	63577.G9P3A8	4.1e-229	800.8	29NJG@1|root,2RVWB@2759|Eukaryota,3AC4F@33154|Opisthokonta,3P9I4@4751|Fungi,3QWZK@4890|Ascomycota,21B71@147550|Sordariomycetes,3TK81@5125|Hypocreales,3TZ6Z@5129|Hypocreaceae	4751|Fungi	-	-	-	-	-	-	-	-	-	-	-	-	-	-	-
RA3a_000418-T1	63577.G9P3A9	1.5e-160	572.0	2EP19@1|root,2SSBB@2759|Eukaryota,3A39N@33154|Opisthokonta,3P31E@4751|Fungi,3QVA4@4890|Ascomycota,21AYB@147550|Sordariomycetes,3TMWK@5125|Hypocreales	4751|Fungi	-	-	-	-	-	-	-	-	-	-	-	-	-	-	-
RA3a_000419-T1	63577.G9P3B0	1.1e-204	719.9	KOG0118@1|root,KOG0118@2759|Eukaryota,38HIT@33154|Opisthokonta,3NZVS@4751|Fungi,3QM3T@4890|Ascomycota,211P1@147550|Sordariomycetes,3TFJQ@5125|Hypocreales,3TWUE@5129|Hypocreaceae	4751|Fungi	A	Pfam:RRM_6	WHI3	GO:0001403,GO:0003674,GO:0003676,GO:0003723,GO:0003729,GO:0005488,GO:0005575,GO:0005622,GO:0005623,GO:0005737,GO:0006417,GO:0007124,GO:0008104,GO:0008150,GO:0008361,GO:0009889,GO:0009890,GO:0009892,GO:0009893,GO:0009894,GO:0009896,GO:0009987,GO:0010468,GO:0010494,GO:0010556,GO:0010558,GO:0010604,GO:0010605,GO:0010608,GO:0010629,GO:0016043,GO:0016049,GO:0017148,GO:0019219,GO:0019222,GO:0030447,GO:…	-	-	-	-	-	-	-	-	-	-	RRM_1
RA3a_000421-T1	63577.G9P3B4	5.8e-85	320.5	COG1100@1|root,KOG0395@2759|Eukaryota,38CKB@33154|Opisthokonta,3P0TN@4751|Fungi,3QR54@4890|Ascomycota,211X8@147550|Sordariomycetes,3TFDB@5125|Hypocreales,3TZTM@5129|Hypocreaceae	4751|Fungi	S	Ras subfamily of RAS small GTPases	RSR1	GO:0000003,GO:0000278,GO:0000281,GO:0000282,GO:0000746,GO:0000747,GO:0000755,GO:0000910,GO:0003674,GO:0003824,GO:0003924,GO:0005575,GO:0005622,GO:0005623,GO:0005737,GO:0005783,GO:0005886,GO:0005933,GO:0005935,GO:0007049,GO:0007114,GO:0007120,GO:0007121,GO:0007154,GO:0007163,GO:0007165,GO:0007264,GO:0008104,GO:0008150,GO:0009987,GO:0012505,GO:0016020,GO:0016462,GO:0016787,GO:0016817,GO:0016818,GO:…	-	ko:K04353,ko:K07836,ko:K07837	ko04010,ko04014,ko04015,ko04024,ko04062,ko04510,ko04530,ko04611,ko04670,ko04720,ko04722,ko04934,ko04972,ko05211,map04010,map04014,map04015,map04024,map04062,map04510,map04530,map04611,map04670,map04720,map04722,map04934,map04972,map05211	-	-	-	ko00000,ko00001,ko04031,ko04147	-	-	-	Ras
RA3a_000422-T1	63577.G9P3B7	5.6e-105	387.1	28JSG@1|root,2QS69@2759|Eukaryota,38K2R@33154|Opisthokonta,3PMY4@4751|Fungi,3R6DM@4890|Ascomycota,21CV8@147550|Sordariomycetes,3TNGI@5125|Hypocreales,3U2D4@5129|Hypocreaceae	4751|Fungi	-	-	-	-	-	-	-	-	-	-	-	-	-	-	-
RA3a_000423-T1	63577.G9P3B8	0.0	2071.6	KOG1877@1|root,KOG1877@2759|Eukaryota,38CK7@33154|Opisthokonta,3NXMZ@4751|Fungi,3QKR7@4890|Ascomycota,215TF@147550|Sordariomycetes,3TGNQ@5125|Hypocreales,3TXHJ@5129|Hypocreaceae	4751|Fungi	S	to Saccharomyces cerevisiae EFR3 (YMR212C)	EFR3	GO:0000278,GO:0000281,GO:0000910,GO:0005575,GO:0005622,GO:0005623,GO:0005737,GO:0005739,GO:0005886,GO:0006996,GO:0007009,GO:0007010,GO:0007016,GO:0007049,GO:0008104,GO:0008150,GO:0009987,GO:0010256,GO:0016020,GO:0016043,GO:0022402,GO:0030029,GO:0030036,GO:0030865,GO:0030866,GO:0031032,GO:0031566,GO:0032187,GO:0032189,GO:0032506,GO:0032507,GO:0032991,GO:0033036,GO:0034613,GO:0036212,GO:0036214,GO:…	-	ko:K21842	-	-	-	-	ko00000,ko04131	-	-	-	-
RA3a_000424-T1	63577.G9P3B9	0.0	1680.6	COG5240@1|root,KOG1078@2759|Eukaryota,38D5J@33154|Opisthokonta,3NW2T@4751|Fungi,3QJT0@4890|Ascomycota,214S0@147550|Sordariomycetes,3TG57@5125|Hypocreales,3U0CK@5129|Hypocreaceae	4751|Fungi	U	The coatomer is a cytosolic protein complex that binds to dilysine motifs and reversibly associates with Golgi non- clathrin-coated vesicles, which further mediate biosynthetic protein transport from the ER, via the Golgi up to the trans Golgi network. Coatomer complex is required for budding from Golgi membranes, and is essential for the retrograde Golgi-to-ER transport of dilysine-tagged protei…	SEC21	GO:0005575,GO:0005622,GO:0005623,GO:0005737,GO:0005794,GO:0005798,GO:0006810,GO:0006886,GO:0006888,GO:0006890,GO:0008104,GO:0008150,GO:0012505,GO:0012506,GO:0015031,GO:0015833,GO:0016020,GO:0016192,GO:0030117,GO:0030120,GO:0030126,GO:0030135,GO:0030137,GO:0030659,GO:0030660,GO:0030662,GO:0030663,GO:0031090,GO:0031410,GO:0031982,GO:0032991,GO:0033036,GO:0034613,GO:0042886,GO:0043226,GO:0043227,GO:…	-	ko:K17267	-	-	-	-	ko00000,ko04131,ko04147	-	-	-	Adaptin_N,COP-gamma_platf,Coatomer_g_Cpla
RA3a_000425-T1	63577.G9P3C0	4.6e-208	730.3	2CW4T@1|root,2RTMK@2759|Eukaryota,39X87@33154|Opisthokonta,3NUMY@4751|Fungi,3RMPV@4890|Ascomycota,21EQ0@147550|Sordariomycetes,3TVWZ@5125|Hypocreales,3TWNS@5129|Hypocreaceae	4751|Fungi	G	Glycosyl hydrolase family 71	-	-	3.2.1.59	ko:K08254	-	-	-	-	ko00000,ko01000	-	-	-	Glyco_hydro_71
RA3a_000426-T1	63577.G9P3C1	0.0	1168.3	2D1Z1@1|root,2SJUN@2759|Eukaryota,39Z7H@33154|Opisthokonta,3P1E8@4751|Fungi,3QN5I@4890|Ascomycota,2123H@147550|Sordariomycetes,3TKEZ@5125|Hypocreales,3U127@5129|Hypocreaceae	4751|Fungi	L	GAL4-like Zn(II)2Cys6 (or C6 zinc) binuclear cluster DNA-binding domain	-	-	-	-	-	-	-	-	-	-	-	-	Fungal_trans,Zn_clus
RA3a_000427-T1	51453.EGR50029	5.2e-101	375.6	2AMCS@1|root,2RZBR@2759|Eukaryota,392TC@33154|Opisthokonta,3NYAU@4751|Fungi,3QKV2@4890|Ascomycota,214UB@147550|Sordariomycetes,3TDUJ@5125|Hypocreales,3U428@5129|Hypocreaceae	4751|Fungi	S	CFEM domain	-	-	-	-	-	-	-	-	-	-	-	-	CFEM
RA3a_000428-T1	63577.G9P3C2	0.0	1118.6	COG0318@1|root,KOG1176@2759|Eukaryota,38D90@33154|Opisthokonta,3NWZC@4751|Fungi,3QQX1@4890|Ascomycota,216GV@147550|Sordariomycetes,3TCZ3@5125|Hypocreales,3U005@5129|Hypocreaceae	4751|Fungi	I	AMP-binding enzyme C-terminal domain	-	-	-	-	-	-	-	-	-	-	-	-	AMP-binding,AMP-binding_C
RA3a_000429-T1	63577.G9P3C3	1.6e-248	865.1	KOG1339@1|root,KOG1339@2759|Eukaryota,3AGGA@33154|Opisthokonta,3PD1H@4751|Fungi,3QU65@4890|Ascomycota,214Y8@147550|Sordariomycetes,3TH3B@5125|Hypocreales,3TX6U@5129|Hypocreaceae	4751|Fungi	O	Belongs to the peptidase A1 family	-	-	-	-	-	-	-	-	-	-	-	-	Asp
RA3a_000430-T1	63577.G9P3C4	1.7e-114	419.1	COG1028@1|root,KOG1201@2759|Eukaryota,39VGB@33154|Opisthokonta,3P171@4751|Fungi,3QR23@4890|Ascomycota,21611@147550|Sordariomycetes,3THS8@5125|Hypocreales,3TYRZ@5129|Hypocreaceae	4751|Fungi	Q	Belongs to the short-chain dehydrogenases reductases (SDR) family	-	-	-	-	-	-	-	-	-	-	-	-	adh_short
RA3a_000431-T1	63577.G9P3C5	5.8e-154	550.4	2C6IS@1|root,2S30A@2759|Eukaryota,3A5GC@33154|Opisthokonta,3Q4SN@4751|Fungi,3QPTW@4890|Ascomycota,218ZP@147550|Sordariomycetes,3TI6H@5125|Hypocreales,3TXG5@5129|Hypocreaceae	4751|Fungi	S	Steryl acetyl hydrolase	-	-	-	-	-	-	-	-	-	-	-	-	Abhydrolase_3
RA3a_000432-T1	63577.G9P3C6	6.2e-194	683.3	COG5387@1|root,KOG3015@2759|Eukaryota,38CS3@33154|Opisthokonta,3NVZS@4751|Fungi,3QMIG@4890|Ascomycota,2149M@147550|Sordariomycetes,3TF34@5125|Hypocreales,3TX21@5129|Hypocreaceae	4751|Fungi	C	ATP12 chaperone protein	atp12	GO:0003674,GO:0005488,GO:0005515,GO:0005575,GO:0005622,GO:0005623,GO:0005737,GO:0005739,GO:0005759,GO:0006996,GO:0007005,GO:0008150,GO:0009987,GO:0016043,GO:0019904,GO:0022607,GO:0031974,GO:0033615,GO:0034622,GO:0043226,GO:0043227,GO:0043229,GO:0043231,GO:0043233,GO:0043461,GO:0043933,GO:0044085,GO:0044422,GO:0044424,GO:0044429,GO:0044444,GO:0044446,GO:0044464,GO:0051082,GO:0065003,GO:0070013,GO:…	-	ko:K07556	-	-	-	-	ko00000,ko03029	-	-	-	ATP12
RA3a_000433-T1	63577.G9P3C7	0.0	1255.4	29CN1@1|root,2RJRW@2759|Eukaryota,395T2@33154|Opisthokonta,3P0BS@4751|Fungi,3QN64@4890|Ascomycota,215WU@147550|Sordariomycetes,3TPWV@5125|Hypocreales,3U2DV@5129|Hypocreaceae	4751|Fungi	K	fungal specific transcription factor	-	-	-	-	-	-	-	-	-	-	-	-	Fungal_trans,Zn_clus
RA3a_000434-T1	63577.G9P3C9	5.9e-255	887.5	KOG0252@1|root,KOG0252@2759|Eukaryota,38DEN@33154|Opisthokonta,3NUIA@4751|Fungi,3QJR5@4890|Ascomycota,216Q9@147550|Sordariomycetes,3TGRW@5125|Hypocreales,3U1RQ@5129|Hypocreaceae	4751|Fungi	P	Sugar (and other) transporter	GIT1	GO:0000322,GO:0000323,GO:0000324,GO:0001406,GO:0001407,GO:0003674,GO:0005215,GO:0005575,GO:0005622,GO:0005623,GO:0005737,GO:0005773,GO:0005886,GO:0005887,GO:0006810,GO:0006811,GO:0006820,GO:0008150,GO:0008509,GO:0008514,GO:0015075,GO:0015169,GO:0015605,GO:0015711,GO:0015748,GO:0015794,GO:0016020,GO:0016021,GO:0022857,GO:0031224,GO:0031226,GO:0034220,GO:0043226,GO:0043227,GO:0043229,GO:0043231,GO:…	-	-	-	-	-	-	-	-	-	-	Sugar_tr
RA3a_000435-T1	63577.G9P3D0	0.0	1097.0	KOG2505@1|root,KOG2505@2759|Eukaryota,39G6A@33154|Opisthokonta,3NUJE@4751|Fungi,3QN31@4890|Ascomycota,211CI@147550|Sordariomycetes,3TDEB@5125|Hypocreales,3TYXG@5129|Hypocreaceae	4751|Fungi	A	zinc finger	-	GO:0005575,GO:0005622,GO:0005623,GO:0005737,GO:0005739,GO:0005740,GO:0005741,GO:0005783,GO:0005789,GO:0005829,GO:0006508,GO:0006511,GO:0006515,GO:0006807,GO:0006950,GO:0008150,GO:0008152,GO:0009056,GO:0009057,GO:0009987,GO:0010033,GO:0010243,GO:0010498,GO:0012505,GO:0016020,GO:0019538,GO:0019867,GO:0019941,GO:0030163,GO:0030433,GO:0031090,GO:0031966,GO:0031967,GO:0031968,GO:0031975,GO:0031984,GO:…	-	-	-	-	-	-	-	-	-	-	Ank_5
RA3a_000436-T1	63577.G9P3D1	5.6e-286	989.6	2C03A@1|root,2RYZC@2759|Eukaryota,39XDI@33154|Opisthokonta,3P88M@4751|Fungi,3RJ51@4890|Ascomycota,21Q2B@147550|Sordariomycetes,3TTR6@5125|Hypocreales,3U1B7@5129|Hypocreaceae	4751|Fungi	I	G protein-coupled glucose receptor regulating Gpa2	-	-	-	-	-	-	-	-	-	-	-	-	Git3
RA3a_000437-T1	63577.G9P3D2	0.0	1286.9	COG1506@1|root,KOG2100@2759|Eukaryota,39CYF@33154|Opisthokonta,3NW9P@4751|Fungi,3QQHQ@4890|Ascomycota,2176N@147550|Sordariomycetes,3TGQ7@5125|Hypocreales,3U1J9@5129|Hypocreaceae	4751|Fungi	O	Prolyl oligopeptidase family	-	-	-	-	-	-	-	-	-	-	-	-	PD40,Peptidase_S9
RA3a_000438-T1	63577.G9P3D3	2.9e-46	191.0	2E2I1@1|root,2S9RM@2759|Eukaryota,3A6GF@33154|Opisthokonta,3P5SA@4751|Fungi,3QXJE@4890|Ascomycota,21B7H@147550|Sordariomycetes,3TIYN@5125|Hypocreales,3U32U@5129|Hypocreaceae	4751|Fungi	-	-	-	-	-	-	-	-	-	-	-	-	-	-	-
RA3a_000439-T1	63577.G9P3D4	8.3e-203	713.0	28MG2@1|root,2QTZH@2759|Eukaryota,38FN4@33154|Opisthokonta,3NUNV@4751|Fungi,3QMKE@4890|Ascomycota,21341@147550|Sordariomycetes,3TG39@5125|Hypocreales,3TWHF@5129|Hypocreaceae	4751|Fungi	S	Major Facilitator Superfamily	-	GO:0000322,GO:0000323,GO:0000324,GO:0000329,GO:0005575,GO:0005622,GO:0005623,GO:0005737,GO:0005773,GO:0005774,GO:0016020,GO:0016021,GO:0031090,GO:0031224,GO:0043226,GO:0043227,GO:0043229,GO:0043231,GO:0044422,GO:0044424,GO:0044425,GO:0044437,GO:0044444,GO:0044446,GO:0044464,GO:0098588,GO:0098805,GO:0098852	-	-	-	-	-	-	-	-	-	-	MFS_1,MFS_2
RA3a_000440-T1	63577.G9P3D5	1.4e-305	1056.2	2EB91@1|root,2SHD6@2759|Eukaryota,39SDD@33154|Opisthokonta,3NZGI@4751|Fungi,3QKBK@4890|Ascomycota,217RW@147550|Sordariomycetes,3TFEP@5125|Hypocreales,3TYK3@5129|Hypocreaceae	4751|Fungi	S	Encoded by	-	-	-	-	-	-	-	-	-	-	-	-	-
RA3a_000442-T1	63577.G9P3E0	9.2e-311	1072.0	COG2079@1|root,2QPZI@2759|Eukaryota,39S6I@33154|Opisthokonta,3NWTN@4751|Fungi,3QQD1@4890|Ascomycota,214J6@147550|Sordariomycetes,3TEI4@5125|Hypocreales,3TXJN@5129|Hypocreaceae	4751|Fungi	S	MmgE/PrpD family	PDH1	GO:0003674,GO:0003824,GO:0005575,GO:0005622,GO:0005623,GO:0005737,GO:0005739,GO:0005740,GO:0005741,GO:0006082,GO:0006629,GO:0006631,GO:0008150,GO:0008152,GO:0009987,GO:0016020,GO:0016829,GO:0016835,GO:0016836,GO:0016999,GO:0017144,GO:0019541,GO:0019679,GO:0019752,GO:0019867,GO:0031090,GO:0031966,GO:0031967,GO:0031968,GO:0031975,GO:0032787,GO:0043226,GO:0043227,GO:0043229,GO:0043231,GO:0043436,GO:…	4.2.1.79	ko:K01720	ko00640,map00640	-	R04424	RC01152	ko00000,ko00001,ko01000	-	-	-	MmgE_PrpD
RA3a_000443-T1	63577.G9P3E1	3.7e-129	467.6	KOG3601@1|root,KOG3601@2759|Eukaryota,3A006@33154|Opisthokonta,3P1V7@4751|Fungi,3QQVU@4890|Ascomycota,214C3@147550|Sordariomycetes,3THPY@5125|Hypocreales,3TZ8M@5129|Hypocreaceae	4751|Fungi	T	Src homology 3 domains	PIN3	GO:0001726,GO:0003674,GO:0003779,GO:0005488,GO:0005515,GO:0005543,GO:0005575,GO:0005622,GO:0005623,GO:0005634,GO:0005737,GO:0005829,GO:0005856,GO:0005886,GO:0005938,GO:0006996,GO:0007010,GO:0007015,GO:0008064,GO:0008092,GO:0008150,GO:0008289,GO:0009987,GO:0010639,GO:0015629,GO:0016020,GO:0016043,GO:0022607,GO:0030029,GO:0030036,GO:0030479,GO:0030832,GO:0030833,GO:0030863,GO:0030864,GO:0031252,GO:…	-	ko:K20522	-	-	-	-	ko00000,ko04131	-	-	-	SH3_1
RA3a_000444-T1	63577.G9P3E2	7.2e-116	423.3	KOG3089@1|root,KOG3089@2759|Eukaryota,395QV@33154|Opisthokonta,3P1I7@4751|Fungi,3QSEZ@4890|Ascomycota,21597@147550|Sordariomycetes,3TH4F@5125|Hypocreales,3U15S@5129|Hypocreaceae	4751|Fungi	S	U3-containing 90S pre-ribosomal complex subunit	cms1	GO:0005575,GO:0005622,GO:0005623,GO:0005634,GO:0008150,GO:0022613,GO:0030684,GO:0030686,GO:0032991,GO:0042254,GO:0042274,GO:0043226,GO:0043227,GO:0043229,GO:0043231,GO:0044085,GO:0044424,GO:0044464,GO:0071840,GO:1990904	-	ko:K14784	-	-	-	-	ko00000,ko03009	-	-	-	CMS1
RA3a_000446-T1	63577.G9P3E3	1.7e-211	741.9	COG0477@1|root,KOG2533@2759|Eukaryota,38FD5@33154|Opisthokonta,3NU7U@4751|Fungi,3QK5I@4890|Ascomycota,214FC@147550|Sordariomycetes,3TDZD@5125|Hypocreales,3U0WQ@5129|Hypocreaceae	4751|Fungi	G	Sugar (and other) transporter	-	-	-	-	-	-	-	-	-	-	-	-	MFS_1
RA3a_000447-T1	63577.G9P3E4	8.9e-112	410.2	KOG0118@1|root,KOG0118@2759|Eukaryota,3A6G8@33154|Opisthokonta,3P5CZ@4751|Fungi,3RKB3@4890|Ascomycota,21A30@147550|Sordariomycetes,3THT5@5125|Hypocreales	4751|Fungi	A	RNA recognition motif	-	-	-	ko:K14789	-	-	-	-	ko00000,ko03009	-	-	-	RRM_1
RA3a_000448-T1	63577.G9P3E5	1.3e-113	415.6	COG1100@1|root,KOG0393@2759|Eukaryota,38BJN@33154|Opisthokonta,3NWUJ@4751|Fungi,3QQJC@4890|Ascomycota,212BC@147550|Sordariomycetes,3THP4@5125|Hypocreales,3TXQW@5129|Hypocreaceae	4751|Fungi	U	Belongs to the small GTPase superfamily. Rho family	-	-	-	ko:K04392,ko:K07861	ko04010,ko04013,ko04014,ko04015,ko04024,ko04062,ko04071,ko04145,ko04151,ko04310,ko04360,ko04370,ko04380,ko04510,ko04520,ko04530,ko04620,ko04650,ko04662,ko04664,ko04666,ko04670,ko04722,ko04810,ko04932,ko04933,ko04972,ko05014,ko05100,ko05120,ko05131,ko05132,ko05167,ko05200,ko05203,ko05205,ko05210,ko05211,ko05212,ko05231,ko05416,ko05418,map04010,map04013,map04014,map04015,map04024,map04062,map04071,…	-	-	-	ko00000,ko00001,ko04031,ko04131,ko04147	-	-	-	Ras
RA3a_000449-T1	51453.EGR50041	1.2e-63	250.4	2ECA5@1|root,2SI6N@2759|Eukaryota,39YCM@33154|Opisthokonta,3P106@4751|Fungi,3QR4N@4890|Ascomycota,211GQ@147550|Sordariomycetes,3TSZF@5125|Hypocreales,3U30U@5129|Hypocreaceae	4751|Fungi	-	-	-	-	-	-	-	-	-	-	-	-	-	-	-
RA3a_000450-T1	63577.G9P3E7	0.0	1124.0	COG2072@1|root,KOG1399@2759|Eukaryota,38FDI@33154|Opisthokonta,3NV34@4751|Fungi,3QK56@4890|Ascomycota,213IX@147550|Sordariomycetes,3TJST@5125|Hypocreales,3U14X@5129|Hypocreaceae	4751|Fungi	Q	FAD-NAD(P)-binding	-	-	1.14.13.8	ko:K00485	ko00982,ko01120,map00982,map01120	-	R08266	RC02233	ko00000,ko00001,ko01000	-	-	-	FMO-like,K_oxygenase
RA3a_000451-T1	63577.G9P3E8	1.2e-184	652.5	KOG1337@1|root,KOG1337@2759|Eukaryota,39SYA@33154|Opisthokonta,3NXBM@4751|Fungi,3QPDA@4890|Ascomycota,212P6@147550|Sordariomycetes,3TF7W@5125|Hypocreales,3U0YH@5129|Hypocreaceae	4751|Fungi	S	SET (Su(var)3-9, Enhancer-of-zeste, Trithorax) domain	-	GO:0003674,GO:0003824,GO:0005575,GO:0005622,GO:0005623,GO:0005634,GO:0005730,GO:0005737,GO:0006464,GO:0006479,GO:0006807,GO:0008150,GO:0008152,GO:0008168,GO:0008170,GO:0008213,GO:0008276,GO:0008757,GO:0009987,GO:0016278,GO:0016279,GO:0016740,GO:0016741,GO:0018022,GO:0018023,GO:0018026,GO:0018193,GO:0018205,GO:0019538,GO:0022613,GO:0031974,GO:0031981,GO:0032259,GO:0036211,GO:0042254,GO:0043170,GO:…	-	-	-	-	-	-	-	-	-	-	SET
RA3a_000452-T1	51453.EGR50043	2.8e-88	333.2	2CDCF@1|root,2S7DD@2759|Eukaryota,39WVJ@33154|Opisthokonta,3NYXK@4751|Fungi,3QMCA@4890|Ascomycota,21739@147550|Sordariomycetes,3TD52@5125|Hypocreales,3U29C@5129|Hypocreaceae	4751|Fungi	A	RRM domain-containing protein	-	-	-	-	-	-	-	-	-	-	-	-	RRM_1
RA3a_000453-T1	63577.G9P3F0	1.7e-300	1038.1	KOG0266@1|root,KOG0266@2759|Eukaryota,39TSB@33154|Opisthokonta,3NY2P@4751|Fungi,3QJSU@4890|Ascomycota,217IM@147550|Sordariomycetes,3TFRK@5125|Hypocreales,3TZDC@5129|Hypocreaceae	4751|Fungi	S	WD domain, G-beta repeat	-	-	-	ko:K11801	-	-	-	-	ko00000,ko04121	-	-	-	WD40
RA3a_000454-T1	63577.G9P3F1	1.6e-152	545.4	2EN1E@1|root,2SRJD@2759|Eukaryota,3A7JK@33154|Opisthokonta,3P5XY@4751|Fungi,3QZEX@4890|Ascomycota,21C8X@147550|Sordariomycetes,3TJCC@5125|Hypocreales,3U4I1@5129|Hypocreaceae	4751|Fungi	-	-	-	-	-	-	-	-	-	-	-	-	-	-	-
RA3a_000455-T1	63577.G9P3F2	2e-166	592.4	COG1893@1|root,2QPT5@2759|Eukaryota,39W61@33154|Opisthokonta,3P5PQ@4751|Fungi,3QXMU@4890|Ascomycota,215FR@147550|Sordariomycetes,3TGXF@5125|Hypocreales,3TZNC@5129|Hypocreaceae	4751|Fungi	H	Ketopantoate reductase PanE/ApbA C terminal	-	-	-	ko:K17665	-	-	-	-	ko00000,ko03029	-	-	-	ApbA,ApbA_C
RA3a_000456-T1	63577.G9P3F3	8e-39	166.4	KOG4835@1|root,KOG4835@2759|Eukaryota,3A4YV@33154|Opisthokonta,3P4G2@4751|Fungi,3QW9G@4890|Ascomycota,21A7H@147550|Sordariomycetes,3TIH6@5125|Hypocreales,3U2JQ@5129|Hypocreaceae	4751|Fungi	L	Sas10/Utp3/C1D family	-	-	-	ko:K12592	ko03018,map03018	-	-	-	ko00000,ko00001,ko03019	-	-	-	Sas10_Utp3
RA3a_000457-T1	63577.G9P3F4	4e-56	224.2	KOG4090@1|root,KOG4090@2759|Eukaryota,3A5YP@33154|Opisthokonta,3P5MG@4751|Fungi,3QWH9@4890|Ascomycota,21AR7@147550|Sordariomycetes,3TIW9@5125|Hypocreales,3U2DD@5129|Hypocreaceae	4751|Fungi	S	CHCH domain protein	-	GO:0005575,GO:0005622,GO:0005623,GO:0005634,GO:0005737,GO:0005739,GO:0005740,GO:0005758,GO:0006091,GO:0006996,GO:0007005,GO:0008150,GO:0008152,GO:0009060,GO:0009987,GO:0015980,GO:0016043,GO:0031967,GO:0031970,GO:0031974,GO:0031975,GO:0043226,GO:0043227,GO:0043229,GO:0043231,GO:0043233,GO:0044237,GO:0044422,GO:0044424,GO:0044429,GO:0044444,GO:0044446,GO:0044464,GO:0045333,GO:0055114,GO:0070013,GO:…	-	-	-	-	-	-	-	-	-	-	DUF2076
RA3a_000458-T1	63577.G9P3F5	7.4e-187	660.2	KOG2507@1|root,KOG2507@2759|Eukaryota,38FBT@33154|Opisthokonta,3Q4C1@4751|Fungi,3RMI3@4890|Ascomycota,211W5@147550|Sordariomycetes,3TFDC@5125|Hypocreales,3TWKE@5129|Hypocreaceae	4751|Fungi	S	Domain present in ubiquitin-regulatory proteins	-	-	-	-	-	-	-	-	-	-	-	-	UBX
RA3a_000459-T1	63577.G9P3F6	7.1e-135	486.5	COG3346@1|root,KOG1563@2759|Eukaryota,39DSM@33154|Opisthokonta,3NU6X@4751|Fungi,3QPH9@4890|Ascomycota,214XP@147550|Sordariomycetes,3THDQ@5125|Hypocreales,3TX6Y@5129|Hypocreaceae	4751|Fungi	C	Probably involved in the biogenesis of the COX complex	SHY1	GO:0003674,GO:0005488,GO:0005515,GO:0005575,GO:0005622,GO:0005623,GO:0005737,GO:0005739,GO:0005740,GO:0005743,GO:0006996,GO:0007005,GO:0008150,GO:0008535,GO:0009987,GO:0016020,GO:0016021,GO:0016043,GO:0017004,GO:0019866,GO:0022607,GO:0031090,GO:0031224,GO:0031966,GO:0031967,GO:0031975,GO:0033108,GO:0033617,GO:0034622,GO:0043226,GO:0043227,GO:0043229,GO:0043231,GO:0043933,GO:0044085,GO:0044422,GO:…	-	ko:K14998	-	-	-	-	ko00000,ko03029	3.D.4.8	-	-	SURF1
RA3a_000460-T1	63577.G9P3F7	0.0	1137.1	COG2036@1|root,2S8G5@2759|Eukaryota,3A37I@33154|Opisthokonta,3NZWE@4751|Fungi,3QQI4@4890|Ascomycota,212I7@147550|Sordariomycetes,3TFFI@5125|Hypocreales,3U2H7@5129|Hypocreaceae	4751|Fungi	B	Centromere kinetochore component CENP-T histone fold	-	GO:0000070,GO:0000228,GO:0000278,GO:0000280,GO:0000775,GO:0000776,GO:0000777,GO:0000778,GO:0000779,GO:0000780,GO:0000785,GO:0000786,GO:0000788,GO:0000790,GO:0000793,GO:0000794,GO:0000819,GO:0003674,GO:0003676,GO:0003677,GO:0005488,GO:0005515,GO:0005575,GO:0005622,GO:0005623,GO:0005634,GO:0005694,GO:0006996,GO:0007049,GO:0007059,GO:0008104,GO:0008150,GO:0009987,GO:0016043,GO:0022402,GO:0022607,GO:…	-	-	-	-	-	-	-	-	-	-	CENP-T_C
RA3a_000461-T1	63577.G9P3F8	3.2e-152	544.7	KOG0440@1|root,KOG0440@2759|Eukaryota,39TK8@33154|Opisthokonta,3NYA6@4751|Fungi,3RJQ6@4890|Ascomycota,21CWR@147550|Sordariomycetes,3TK17@5125|Hypocreales,3U0VB@5129|Hypocreaceae	4751|Fungi	D	Mob1/phocein family	MOB2	GO:0000003,GO:0000920,GO:0001411,GO:0001932,GO:0001934,GO:0002831,GO:0002833,GO:0003674,GO:0005575,GO:0005622,GO:0005623,GO:0005634,GO:0005737,GO:0005933,GO:0005934,GO:0005935,GO:0005937,GO:0005938,GO:0006950,GO:0006996,GO:0007010,GO:0007114,GO:0007117,GO:0007118,GO:0007154,GO:0007163,GO:0007165,GO:0008047,GO:0008150,GO:0008360,GO:0009267,GO:0009268,GO:0009605,GO:0009607,GO:0009628,GO:0009893,GO:…	-	-	-	-	-	-	-	-	-	-	Mob1_phocein
RA3a_000462-T1	63577.G9P3F9	2.7e-222	778.1	COG0154@1|root,KOG1211@2759|Eukaryota,38E38@33154|Opisthokonta,3NXMQ@4751|Fungi,3RJWJ@4890|Ascomycota,2119H@147550|Sordariomycetes,3TG74@5125|Hypocreales,3TXRU@5129|Hypocreaceae	4751|Fungi	J	Amidase	-	-	3.5.1.4	ko:K01426	ko00330,ko00360,ko00380,ko00627,ko00643,ko01120,map00330,map00360,map00380,map00627,map00643,map01120	-	R02540,R03096,R03180,R03909,R05551,R05590	RC00010,RC00100,RC00950,RC01025	ko00000,ko00001,ko01000	-	-	-	Amidase
RA3a_000463-T1	63577.G9P3G0	2.3e-45	188.3	COG2118@1|root,KOG3431@2759|Eukaryota,3A8F3@33154|Opisthokonta,3P4UU@4751|Fungi,3QY94@4890|Ascomycota,21QH2@147550|Sordariomycetes,3TITJ@5125|Hypocreales,3U4GK@5129|Hypocreaceae	4751|Fungi	D	Double-stranded DNA-binding domain	-	GO:0000302,GO:0005575,GO:0005622,GO:0005623,GO:0005634,GO:0005737,GO:0005829,GO:0006950,GO:0006979,GO:0008150,GO:0008219,GO:0009636,GO:0009987,GO:0010035,GO:0010421,GO:0012501,GO:0033554,GO:0034599,GO:0034614,GO:0035690,GO:0036473,GO:0036474,GO:0042221,GO:0042493,GO:0042542,GO:0043226,GO:0043227,GO:0043229,GO:0043231,GO:0044424,GO:0044444,GO:0044464,GO:0046677,GO:0050896,GO:0051716,GO:0070301,GO:…	-	ko:K06875	-	-	-	-	ko00000	-	-	-	dsDNA_bind
RA3a_000464-T1	63577.G9P3G1	1.2e-138	499.2	COG5031@1|root,KOG3244@2759|Eukaryota,38HS6@33154|Opisthokonta,3NU03@4751|Fungi,3QK7T@4890|Ascomycota,212YK@147550|Sordariomycetes,3TD1V@5125|Hypocreales,3U0FZ@5129|Hypocreaceae	4751|Fungi	H	Component of the coenzyme Q biosynthetic pathway. May play a role in organizing a multi-subunit COQ enzyme complex required for coenzyme Q biosynthesis. Required for steady-state levels of other COQ polypeptides	COQ4	GO:0005575,GO:0005622,GO:0005623,GO:0005737,GO:0005739,GO:0005740,GO:0005743,GO:0006732,GO:0006733,GO:0006743,GO:0006744,GO:0008150,GO:0008152,GO:0009058,GO:0009108,GO:0009987,GO:0016020,GO:0019866,GO:0031090,GO:0031966,GO:0031967,GO:0031975,GO:0042180,GO:0042181,GO:0043226,GO:0043227,GO:0043229,GO:0043231,GO:0044237,GO:0044249,GO:0044281,GO:0044283,GO:0044422,GO:0044424,GO:0044429,GO:0044444,GO:…	-	ko:K18586	-	-	-	-	ko00000	-	-	-	Coq4
RA3a_000465-T1	63577.G9P3G2	6.6e-157	560.1	2CV17@1|root,2RQB4@2759|Eukaryota,38K5U@33154|Opisthokonta,3PN16@4751|Fungi,3R71D@4890|Ascomycota,21T11@147550|Sordariomycetes,3TNW3@5125|Hypocreales,3U036@5129|Hypocreaceae	4751|Fungi	-	-	-	-	-	-	-	-	-	-	-	-	-	-	-
RA3a_000466-T1	63577.G9P3G3	2.5e-253	880.9	KOG2504@1|root,KOG2504@2759|Eukaryota,38DIR@33154|Opisthokonta,3NZKN@4751|Fungi,3QQCW@4890|Ascomycota,212X1@147550|Sordariomycetes,3TG8Q@5125|Hypocreales,3TZ2X@5129|Hypocreaceae	4751|Fungi	G	Major Facilitator Superfamily	-	-	-	-	-	-	-	-	-	-	-	-	MFS_1
RA3a_000467-T1	63577.G9P3G4	7.1e-252	876.3	COG2119@1|root,KOG2881@2759|Eukaryota,38BRD@33154|Opisthokonta,3NV4V@4751|Fungi,3QK0C@4890|Ascomycota,212IH@147550|Sordariomycetes,3TDA4@5125|Hypocreales,3TZIF@5129|Hypocreaceae	4751|Fungi	U	Uncharacterized protein family UPF0016	GDT1	GO:0000041,GO:0000322,GO:0000323,GO:0000324,GO:0000329,GO:0003674,GO:0005215,GO:0005384,GO:0005575,GO:0005622,GO:0005623,GO:0005737,GO:0005773,GO:0005774,GO:0005794,GO:0005795,GO:0005797,GO:0005801,GO:0006810,GO:0006811,GO:0006812,GO:0006816,GO:0006828,GO:0006873,GO:0006874,GO:0006875,GO:0008150,GO:0008324,GO:0009987,GO:0012505,GO:0015075,GO:0015077,GO:0015078,GO:0015085,GO:0015291,GO:0015297,GO:…	-	-	-	-	-	-	-	-	-	-	UPF0016
RA3a_000468-T1	63577.G9P3G6	6.3e-124	451.4	COG0666@1|root,KOG0504@2759|Eukaryota,39YNX@33154|Opisthokonta,3Q5VH@4751|Fungi,3RNXA@4890|Ascomycota,21S4X@147550|Sordariomycetes,3TUV7@5125|Hypocreales,3U2PS@5129|Hypocreaceae	4751|Fungi	S	Ankyrin repeats (many copies)	-	-	-	-	-	-	-	-	-	-	-	-	Ank_2
RA3a_000471-T1	63577.G9P3H0	0.0	1130.9	COG2046@1|root,KOG0636@2759|Eukaryota,38EMA@33154|Opisthokonta,3NUAT@4751|Fungi,3QJXC@4890|Ascomycota,212GS@147550|Sordariomycetes,3TF7Y@5125|Hypocreales,3U1U9@5129|Hypocreaceae	4751|Fungi	P	Catalyzes the first intracellular reaction of sulfate assimilation, forming adenosine-5'-phosphosulfate (APS) from inorganic sulfate and ATP. Plays an important role in sulfate activation as a component of the biosynthesis pathway of sulfur- containing amino acids	MET3	GO:0000096,GO:0000103,GO:0003674,GO:0003824,GO:0004779,GO:0004781,GO:0005575,GO:0005622,GO:0005623,GO:0005737,GO:0005739,GO:0006082,GO:0006520,GO:0006790,GO:0006807,GO:0008150,GO:0008152,GO:0009987,GO:0010134,GO:0016740,GO:0016772,GO:0016779,GO:0019379,GO:0019419,GO:0019752,GO:0043226,GO:0043227,GO:0043229,GO:0043231,GO:0043436,GO:0044237,GO:0044238,GO:0044281,GO:0044424,GO:0044444,GO:0044464,GO:…	2.7.7.4	ko:K00958	ko00230,ko00261,ko00450,ko00920,ko01100,ko01120,ko01130,map00230,map00261,map00450,map00920,map01100,map01120,map01130	M00176,M00596	R00529,R04929	RC02809,RC02889	ko00000,ko00001,ko00002,ko01000	-	-	-	APS_kinase,ATP-sulfurylase,PUA_2
RA3a_000472-T1	63577.G9P3H1	0.0	1382.5	2CYCN@1|root,2S3KS@2759|Eukaryota,39IBV@33154|Opisthokonta,3NVCT@4751|Fungi,3QQMS@4890|Ascomycota,21291@147550|Sordariomycetes,3TGXH@5125|Hypocreales,3TXNZ@5129|Hypocreaceae	4751|Fungi	S	5-Methylcytosine G T mismatch-specific DNA glycosylase	-	-	-	-	-	-	-	-	-	-	-	-	-
RA3a_000473-T1	63577.G9P3H2	9.3e-170	602.8	COG1028@1|root,KOG1208@2759|Eukaryota,39FKM@33154|Opisthokonta,3NY9I@4751|Fungi,3QPNN@4890|Ascomycota,215DN@147550|Sordariomycetes,3THN3@5125|Hypocreales,3TYBD@5129|Hypocreaceae	4751|Fungi	Q	Belongs to the short-chain dehydrogenases reductases (SDR) family	-	-	-	-	-	-	-	-	-	-	-	-	adh_short
RA3a_000474-T1	63577.G9P3H3	2.7e-310	1070.5	KOG0254@1|root,KOG0254@2759|Eukaryota,3998G@33154|Opisthokonta,3P0AU@4751|Fungi,3RJAR@4890|Ascomycota,2134Z@147550|Sordariomycetes,3TG26@5125|Hypocreales,3TXK4@5129|Hypocreaceae	4751|Fungi	P	Belongs to the major facilitator superfamily. Sugar transporter (TC 2.A.1.1) family	-	-	-	-	-	-	-	-	-	-	-	-	Sugar_tr
RA3a_000475-T1	29875.EHK22542	6.2e-310	1069.7	2EC0P@1|root,2SHZM@2759|Eukaryota,39U2F@33154|Opisthokonta,3NZ0T@4751|Fungi,3QNBV@4890|Ascomycota,214JE@147550|Sordariomycetes,3TFVZ@5125|Hypocreales,3TY8F@5129|Hypocreaceae	4751|Fungi	B	Fungal specific transcription factor domain	-	-	-	-	-	-	-	-	-	-	-	-	Fungal_trans,Zn_clus
RA3a_000476-T1	63577.G9P3H6	6.6e-79	300.1	COG1986@1|root,2S3KM@2759|Eukaryota,3A77F@33154|Opisthokonta,3PFNG@4751|Fungi,3R36W@4890|Ascomycota,21A3K@147550|Sordariomycetes,3TIX0@5125|Hypocreales,3U41Q@5129|Hypocreaceae	4751|Fungi	F	Protein of unknown function DUF84	-	-	-	-	-	-	-	-	-	-	-	-	NTPase_I-T
RA3a_000477-T1	63577.G9P3I1	0.0	1360.5	2CAZZ@1|root,2QSVZ@2759|Eukaryota,38C9U@33154|Opisthokonta,3NW1I@4751|Fungi,3QM3A@4890|Ascomycota,215DY@147550|Sordariomycetes,3TF0W@5125|Hypocreales,3TY58@5129|Hypocreaceae	4751|Fungi	S	ML-like domain	FLC3	GO:0000322,GO:0000323,GO:0000324,GO:0003674,GO:0005215,GO:0005216,GO:0005261,GO:0005262,GO:0005575,GO:0005622,GO:0005623,GO:0005737,GO:0005739,GO:0005773,GO:0005783,GO:0005886,GO:0005887,GO:0005933,GO:0005935,GO:0006457,GO:0006629,GO:0006643,GO:0006665,GO:0006807,GO:0006810,GO:0006811,GO:0006812,GO:0006816,GO:0006820,GO:0006862,GO:0006873,GO:0006874,GO:0006875,GO:0006950,GO:0006970,GO:0006971,GO:…	-	-	-	-	-	-	-	-	-	-	TRP,TRP_N
RA3a_000478-T1	63577.G9P3I2	1e-112	412.9	2EW4D@1|root,2SY0D@2759|Eukaryota,3AN32@33154|Opisthokonta,3PF8M@4751|Fungi,3R35T@4890|Ascomycota,21B0A@147550|Sordariomycetes,3TJ43@5125|Hypocreales,3TYGH@5129|Hypocreaceae	4751|Fungi	-	-	-	-	-	-	-	-	-	-	-	-	-	-	-
RA3a_000479-T1	63577.G9P3I3	1.2e-286	991.9	KOG3790@1|root,KOG3790@2759|Eukaryota,38H1T@33154|Opisthokonta,3NUA3@4751|Fungi,3QN0X@4890|Ascomycota,211ES@147550|Sordariomycetes,3TDSS@5125|Hypocreales,3U1ZJ@5129|Hypocreaceae	4751|Fungi	S	Predicted AdoMet-dependent methyltransferase	TRM44	GO:0001510,GO:0003674,GO:0003824,GO:0005575,GO:0005622,GO:0005623,GO:0005737,GO:0006139,GO:0006396,GO:0006399,GO:0006400,GO:0006725,GO:0006807,GO:0008033,GO:0008150,GO:0008152,GO:0008168,GO:0008173,GO:0008175,GO:0009451,GO:0009987,GO:0010467,GO:0016070,GO:0016300,GO:0016740,GO:0016741,GO:0030488,GO:0032259,GO:0034470,GO:0034641,GO:0034660,GO:0043170,GO:0043412,GO:0043414,GO:0044237,GO:0044238,GO:…	2.1.1.211	ko:K15447	-	-	-	-	ko00000,ko01000,ko03016	-	-	-	AdoMet_MTase
RA3a_000480-T1	63577.G9P3I4	9.4e-40	169.5	COG3485@1|root,2QWDJ@2759|Eukaryota,38CCW@33154|Opisthokonta,3NVIC@4751|Fungi,3QMK2@4890|Ascomycota,217XV@147550|Sordariomycetes,3TEQ4@5125|Hypocreales,3TXGI@5129|Hypocreaceae	4751|Fungi	E	Catechol dioxygenase N terminus	-	-	-	-	-	-	-	-	-	-	-	-	Dioxygenase_C,Dioxygenase_N
RA3a_000481-T1	63577.G9P3I4	7.9e-137	493.0	COG3485@1|root,2QWDJ@2759|Eukaryota,38CCW@33154|Opisthokonta,3NVIC@4751|Fungi,3QMK2@4890|Ascomycota,217XV@147550|Sordariomycetes,3TEQ4@5125|Hypocreales,3TXGI@5129|Hypocreaceae	4751|Fungi	E	Catechol dioxygenase N terminus	-	-	-	-	-	-	-	-	-	-	-	-	Dioxygenase_C,Dioxygenase_N
RA3a_000482-T1	63577.G9P3I5	0.0	1204.9	2D1JS@1|root,2SICY@2759|Eukaryota,38WCI@33154|Opisthokonta,3Q0J7@4751|Fungi,3RDBS@4890|Ascomycota,21UNS@147550|Sordariomycetes,3TV6S@5125|Hypocreales,3U07Z@5129|Hypocreaceae	4751|Fungi	S	Heterokaryon incompatibility protein (HET)	-	-	-	-	-	-	-	-	-	-	-	-	HET
RA3a_000483-T1	63577.G9P3I7	3.3e-166	590.9	2C4IK@1|root,2S2W1@2759|Eukaryota,38F6G@33154|Opisthokonta,3P0D3@4751|Fungi,3QQTW@4890|Ascomycota,212CE@147550|Sordariomycetes,3TE7T@5125|Hypocreales,3TZMQ@5129|Hypocreaceae	4751|Fungi	O	Glycosyl hydrolase catalytic core	-	-	-	-	-	-	-	-	-	-	-	-	Glyco_hydro_cc
RA3a_000484-T1	63577.G9P3I8	3.8e-35	153.7	COG0023@1|root,KOG1770@2759|Eukaryota,3A5KV@33154|Opisthokonta,3P3DF@4751|Fungi,3QV1W@4890|Ascomycota,21ADU@147550|Sordariomycetes,3TIK2@5125|Hypocreales,3U2K3@5129|Hypocreaceae	4751|Fungi	J	Translation initiation factor SUI1	SUI1	GO:0001731,GO:0002181,GO:0002183,GO:0003674,GO:0003676,GO:0003723,GO:0003743,GO:0005488,GO:0005515,GO:0005575,GO:0005622,GO:0005623,GO:0005737,GO:0006412,GO:0006413,GO:0006518,GO:0006807,GO:0008135,GO:0008150,GO:0008152,GO:0009058,GO:0009059,GO:0009987,GO:0010467,GO:0016043,GO:0016282,GO:0019538,GO:0022607,GO:0022613,GO:0022618,GO:0031369,GO:0032991,GO:0034622,GO:0034641,GO:0034645,GO:0043021,GO:…	-	ko:K03113	ko03013,map03013	-	-	-	ko00000,ko00001,ko03012	-	-	-	SUI1
RA3a_000485-T1	63577.G9P3I9	4.9e-50	204.5	28MCX@1|root,2QTWB@2759|Eukaryota,3A4TY@33154|Opisthokonta,3P4RI@4751|Fungi,3QUMJ@4890|Ascomycota,218UX@147550|Sordariomycetes,3TCZ7@5125|Hypocreales,3U0XZ@5129|Hypocreaceae	4751|Fungi	S	N-glycosylation protein	-	-	-	-	-	-	-	-	-	-	-	-	EOS1
RA3a_000486-T1	63577.G9P3J0	3.3e-209	734.2	COG0591@1|root,KOG2348@2759|Eukaryota,39JJM@33154|Opisthokonta,3Q3WU@4751|Fungi,3RM01@4890|Ascomycota	4751|Fungi	E	Belongs to the sodium solute symporter (SSF) (TC 2.A.21) family	-	-	-	-	-	-	-	-	-	-	-	-	SSF
RA3a_000487-T1	63577.G9P3K4	0.0	1590.9	KOG2238@1|root,KOG2238@2759|Eukaryota,38FKV@33154|Opisthokonta,3NVSI@4751|Fungi,3QMN3@4890|Ascomycota,2143W@147550|Sordariomycetes,3TDJS@5125|Hypocreales,3TY77@5129|Hypocreaceae	4751|Fungi	S	PH domain-containing protein	-	GO:0003674,GO:0005488,GO:0005575,GO:0005622,GO:0005623,GO:0005737,GO:0005783,GO:0008150,GO:0008289,GO:0009987,GO:0012505,GO:0016043,GO:0022406,GO:0043226,GO:0043227,GO:0043229,GO:0043231,GO:0044232,GO:0044422,GO:0044424,GO:0044444,GO:0044464,GO:0051179,GO:0051235,GO:0051640,GO:0051641,GO:0051643,GO:0051651,GO:0051657,GO:0051685,GO:0065007,GO:0065008,GO:0071561,GO:0071840,GO:0071944,GO:0140056,GO:…	-	-	-	-	-	-	-	-	-	-	MMM1,PH_11
RA3a_000488-T1	63577.G9P3K3	0.0	2570.4	COG0417@1|root,KOG0968@2759|Eukaryota,3A01E@33154|Opisthokonta,3NW07@4751|Fungi,3QMA4@4890|Ascomycota,215BV@147550|Sordariomycetes,3THQ8@5125|Hypocreales,3TYDQ@5129|Hypocreaceae	4751|Fungi	L	DNA polymerase type-B family	REV3	GO:0000002,GO:0000228,GO:0000731,GO:0003674,GO:0003676,GO:0003677,GO:0003824,GO:0003887,GO:0005488,GO:0005575,GO:0005622,GO:0005623,GO:0005634,GO:0005657,GO:0005694,GO:0005737,GO:0005739,GO:0006139,GO:0006259,GO:0006281,GO:0006301,GO:0006725,GO:0006807,GO:0006950,GO:0006974,GO:0006996,GO:0007005,GO:0008150,GO:0008152,GO:0009058,GO:0009059,GO:0009987,GO:0016035,GO:0016043,GO:0016740,GO:0016772,GO:…	2.7.7.7	ko:K02350	ko01100,ko01524,ko03460,map01100,map01524,map03460	M00293	-	-	ko00000,ko00001,ko00002,ko01000,ko03400	-	-	-	DNA_pol_B,DNA_pol_B_exo1,zf-C4pol
RA3a_000489-T1	63577.G9P3K2	2.3e-254	884.4	KOG2560@1|root,KOG2560@2759|Eukaryota,38GPQ@33154|Opisthokonta,3NWMQ@4751|Fungi,3QMCY@4890|Ascomycota,216S9@147550|Sordariomycetes,3TGQP@5125|Hypocreales,3TZ0U@5129|Hypocreaceae	4751|Fungi	A	Pre-mRNA splicing Prp18-interacting factor	SLU7	GO:0000350,GO:0000375,GO:0000377,GO:0000393,GO:0000398,GO:0005575,GO:0005622,GO:0005623,GO:0005634,GO:0005681,GO:0005684,GO:0006139,GO:0006396,GO:0006397,GO:0006725,GO:0006807,GO:0008150,GO:0008152,GO:0008380,GO:0009987,GO:0010467,GO:0016043,GO:0016070,GO:0016071,GO:0022607,GO:0022613,GO:0022618,GO:0032991,GO:0034622,GO:0034641,GO:0043170,GO:0043226,GO:0043227,GO:0043229,GO:0043231,GO:0043933,GO:…	-	ko:K12819	ko03040,map03040	-	-	-	ko00000,ko00001,ko03041	-	-	-	Slu7
RA3a_000490-T1	29875.EHK22520	6.4e-86	323.6	COG0522@1|root,KOG3301@2759|Eukaryota,38B77@33154|Opisthokonta,3NU1W@4751|Fungi,3QN05@4890|Ascomycota,2144B@147550|Sordariomycetes,3TECE@5125|Hypocreales,3U0DP@5129|Hypocreaceae	4751|Fungi	J	Belongs to the universal ribosomal protein uS4 family	RPS9B	GO:0000462,GO:0002181,GO:0003674,GO:0003676,GO:0003723,GO:0003735,GO:0005198,GO:0005488,GO:0005575,GO:0005622,GO:0005623,GO:0005737,GO:0005829,GO:0005840,GO:0006139,GO:0006364,GO:0006396,GO:0006412,GO:0006417,GO:0006450,GO:0006518,GO:0006725,GO:0006807,GO:0008150,GO:0008152,GO:0009058,GO:0009059,GO:0009889,GO:0009891,GO:0009893,GO:0009987,GO:0010467,GO:0010468,GO:0010556,GO:0010557,GO:0010604,GO:…	-	ko:K02997	ko03010,map03010	M00177	-	-	br01610,ko00000,ko00001,ko00002,ko03011	-	-	-	Ribosomal_S4,S4
RA3a_000491-T1	63577.G9P3K0	4e-81	307.4	COG2139@1|root,KOG1732@2759|Eukaryota,39YIF@33154|Opisthokonta,3P285@4751|Fungi,3QM2X@4890|Ascomycota,213E1@147550|Sordariomycetes,3TG86@5125|Hypocreales,3TXFD@5129|Hypocreaceae	4751|Fungi	J	Ribosomal protein L21e	RPL21A	GO:0002181,GO:0003674,GO:0003735,GO:0005198,GO:0005575,GO:0005622,GO:0005623,GO:0005737,GO:0005829,GO:0005840,GO:0006412,GO:0006518,GO:0006807,GO:0008150,GO:0008152,GO:0009058,GO:0009059,GO:0009987,GO:0010467,GO:0015934,GO:0019538,GO:0022625,GO:0022626,GO:0032991,GO:0034641,GO:0034645,GO:0043043,GO:0043170,GO:0043226,GO:0043228,GO:0043229,GO:0043232,GO:0043603,GO:0043604,GO:0044237,GO:0044238,GO:…	-	ko:K02889	ko03010,map03010	M00177,M00179	-	-	br01610,ko00000,ko00001,ko00002,ko03011	-	-	-	Ribosomal_L21e
RA3a_000492-T1	63577.G9P3J9	0.0	1750.3	KOG0980@1|root,KOG0980@2759|Eukaryota,38H1K@33154|Opisthokonta,3Q3C0@4751|Fungi,3QKN1@4890|Ascomycota,2165T@147550|Sordariomycetes,3TEBP@5125|Hypocreales,3U0Y3@5129|Hypocreaceae	4751|Fungi	Z	I/LWEQ domain	SLA2	GO:0000003,GO:0000131,GO:0000147,GO:0000278,GO:0000281,GO:0000282,GO:0000910,GO:0003674,GO:0003779,GO:0005488,GO:0005515,GO:0005543,GO:0005546,GO:0005575,GO:0005622,GO:0005623,GO:0005737,GO:0005856,GO:0005933,GO:0005935,GO:0005937,GO:0005938,GO:0006810,GO:0006887,GO:0006897,GO:0006996,GO:0007010,GO:0007015,GO:0007049,GO:0007114,GO:0007121,GO:0007163,GO:0008092,GO:0008104,GO:0008150,GO:0008289,GO:…	-	ko:K20040	-	-	-	-	ko00000,ko04131	-	-	-	ANTH,I_LWEQ
RA3a_000493-T1	63577.G9P3J8	0.0	1288.1	KOG4322@1|root,KOG4322@2759|Eukaryota,39EQR@33154|Opisthokonta,3NYVY@4751|Fungi,3QN25@4890|Ascomycota,215C4@147550|Sordariomycetes,3TFWX@5125|Hypocreales,3TZD4@5129|Hypocreaceae	4751|Fungi	DO	Anaphase-promoting complex subunit 5	apc5	GO:0000151,GO:0000152,GO:0005575,GO:0005622,GO:0005623,GO:0005634,GO:0005680,GO:0006508,GO:0006511,GO:0006807,GO:0007088,GO:0007346,GO:0008150,GO:0008152,GO:0009056,GO:0009057,GO:0009896,GO:0009987,GO:0010498,GO:0010564,GO:0010638,GO:0010965,GO:0019538,GO:0019941,GO:0030071,GO:0030163,GO:0031331,GO:0031461,GO:0032270,GO:0032436,GO:0032991,GO:0033043,GO:0033044,GO:0033045,GO:0033047,GO:0043161,GO:…	-	ko:K03352	ko04110,ko04111,ko04113,ko04114,ko04120,ko04657,ko04914,ko05166,map04110,map04111,map04113,map04114,map04120,map04657,map04914,map05166	M00389	-	-	ko00000,ko00001,ko00002,ko03036,ko04121	-	-	-	ANAPC5
RA3a_000494-T1	63577.G9P3J7	8.7e-63	246.1	KOG3469@1|root,KOG3469@2759|Eukaryota,3A3WN@33154|Opisthokonta,3P4PR@4751|Fungi,3QW8D@4890|Ascomycota,21A17@147550|Sordariomycetes,3TIN0@5125|Hypocreales,3U2GX@5129|Hypocreaceae	4751|Fungi	C	Cytochrome c oxidase subunit 6A, mitochondrial	-	-	-	ko:K02266	ko00190,ko01100,ko04260,ko04714,ko04932,ko05010,ko05012,ko05016,map00190,map01100,map04260,map04714,map04932,map05010,map05012,map05016	M00154	-	-	ko00000,ko00001,ko00002	3.D.4.11,3.D.4.8	-	-	COX6A
RA3a_000495-T1	63577.G9P3J6	4.4e-140	504.2	COG0708@1|root,KOG1294@2759|Eukaryota,38G0C@33154|Opisthokonta,3NUNY@4751|Fungi,3QR3G@4890|Ascomycota,2119Y@147550|Sordariomycetes,3TFY4@5125|Hypocreales,3TWZI@5129|Hypocreaceae	4751|Fungi	L	Endonuclease/Exonuclease/phosphatase family	APN2	GO:0000302,GO:0003674,GO:0003824,GO:0003906,GO:0004518,GO:0004527,GO:0004528,GO:0004529,GO:0004536,GO:0005575,GO:0005622,GO:0005623,GO:0005634,GO:0006139,GO:0006259,GO:0006281,GO:0006284,GO:0006725,GO:0006807,GO:0006950,GO:0006974,GO:0006979,GO:0008081,GO:0008150,GO:0008152,GO:0008296,GO:0008309,GO:0008311,GO:0008408,GO:0009987,GO:0016787,GO:0016788,GO:0016796,GO:0016895,GO:0033554,GO:0034599,GO:…	4.2.99.18	ko:K10772	ko03410,map03410	M00296	-	-	ko00000,ko00001,ko00002,ko01000,ko03400	-	-	-	Exo_endo_phos,zf-GRF
RA3a_000496-T1	73501.XP_006672503.1	5.5e-32	144.8	2F699@1|root,2T7B7@2759|Eukaryota,391JJ@33154|Opisthokonta,3PXW6@4751|Fungi,3RGXU@4890|Ascomycota,21F75@147550|Sordariomycetes,3TMV6@5125|Hypocreales	4751|Fungi	S	Mating type protein 1-1-2 of unknown function	-	-	-	-	-	-	-	-	-	-	-	-	MAT1-1-2
RA3a_000497-T1	63577.G9P3J2	8.2e-121	440.7	2BXDZ@1|root,2SAX9@2759|Eukaryota,3A42V@33154|Opisthokonta,3P4A7@4751|Fungi,3QY01@4890|Ascomycota,216IQ@147550|Sordariomycetes,3TFZ8@5125|Hypocreales,3TZA1@5129|Hypocreaceae	4751|Fungi	S	Tim44-like domain	-	-	-	ko:K17801	-	-	-	-	ko00000,ko03029	-	-	-	MBA1,Tim44
RA3a_000499-T1	29875.EHK22530	2.1e-92	346.7	28MXU@1|root,2QUGB@2759|Eukaryota,39EVQ@33154|Opisthokonta,3NTVJ@4751|Fungi,3QMPB@4890|Ascomycota,219IE@147550|Sordariomycetes,3TEQR@5125|Hypocreales,3U1Y5@5129|Hypocreaceae	4751|Fungi	A	RNA recognition motif	-	GO:0000003,GO:0000280,GO:0003674,GO:0003676,GO:0003723,GO:0005488,GO:0005575,GO:0005622,GO:0005623,GO:0005737,GO:0006139,GO:0006259,GO:0006260,GO:0006261,GO:0006279,GO:0006310,GO:0006725,GO:0006807,GO:0006996,GO:0007049,GO:0007127,GO:0007131,GO:0008150,GO:0008152,GO:0009058,GO:0009059,GO:0009653,GO:0009987,GO:0016043,GO:0022402,GO:0022414,GO:0030154,GO:0030435,GO:0031135,GO:0031137,GO:0031138,GO:…	-	-	-	-	-	-	-	-	-	-	RRM_1
RA3a_000500-T1	63577.G9P3K9	1.7e-224	785.0	COG0673@1|root,KOG2741@2759|Eukaryota,38GH5@33154|Opisthokonta,3NXSK@4751|Fungi,3QVBB@4890|Ascomycota,21PNN@147550|Sordariomycetes	4751|Fungi	GQ	Oxidoreductase family, NAD-binding Rossmann fold	-	-	-	-	-	-	-	-	-	-	-	-	GFO_IDH_MocA
RA3a_000501-T1	29875.EHK16509	3.5e-224	785.0	COG2272@1|root,KOG1516@2759|Eukaryota,38D2A@33154|Opisthokonta,3Q5US@4751|Fungi,3RNWC@4890|Ascomycota,21K9U@147550|Sordariomycetes,3TQFK@5125|Hypocreales,3U3EB@5129|Hypocreaceae	4751|Fungi	G	Carboxylesterase family	-	-	-	-	-	-	-	-	-	-	-	-	COesterase
RA3a_000503-T1	63577.G9P3L3	1.4e-97	362.5	2E1V7@1|root,2S952@2759|Eukaryota,3A4CY@33154|Opisthokonta,3P4BX@4751|Fungi,3QWSZ@4890|Ascomycota,2152N@147550|Sordariomycetes,3TDT0@5125|Hypocreales,3U4GQ@5129|Hypocreaceae	4751|Fungi	-	-	-	-	-	-	-	-	-	-	-	-	-	-	-
RA3a_000505-T1	63577.G9P3L5	3e-276	958.0	KOG2029@1|root,KOG2029@2759|Eukaryota,3AG4A@33154|Opisthokonta,3PB7I@4751|Fungi,3R16F@4890|Ascomycota,21DEP@147550|Sordariomycetes,3TSD7@5125|Hypocreales,3U3D9@5129|Hypocreaceae	4751|Fungi	S	phosphatidylglycerol acyl-chain remodeling	-	-	-	-	-	-	-	-	-	-	-	-	-
RA3a_000506-T1	63577.G9P3L6	3.9e-189	667.5	2CRZQ@1|root,2R9T1@2759|Eukaryota,3ADQ6@33154|Opisthokonta,3P9DR@4751|Fungi,3R0RF@4890|Ascomycota,21CME@147550|Sordariomycetes,3TNJF@5125|Hypocreales	4751|Fungi	-	-	-	-	-	-	-	-	-	-	-	-	-	-	-
RA3a_000508-T1	63577.G9P3L8	1.5e-144	518.8	2CRZQ@1|root,2R9T1@2759|Eukaryota,3ADQ6@33154|Opisthokonta,3P9DR@4751|Fungi,3R0RF@4890|Ascomycota,21CME@147550|Sordariomycetes,3TNJF@5125|Hypocreales	4751|Fungi	-	-	-	-	-	-	-	-	-	-	-	-	-	-	-
RA3a_000509-T1	63577.G9P3L9	0.0	2783.1	28PRR@1|root,2QWE7@2759|Eukaryota,38HGG@33154|Opisthokonta,3NZET@4751|Fungi,3QNTA@4890|Ascomycota,217F5@147550|Sordariomycetes,3TDJD@5125|Hypocreales,3U0S7@5129|Hypocreaceae	4751|Fungi	U	Meiotic cell cortex C-terminal pleckstrin homology	-	GO:0000001,GO:0000003,GO:0000226,GO:0000266,GO:0000280,GO:0003674,GO:0005488,GO:0005515,GO:0005575,GO:0005622,GO:0005623,GO:0005737,GO:0005739,GO:0005856,GO:0005938,GO:0006810,GO:0006928,GO:0006996,GO:0007005,GO:0007010,GO:0007017,GO:0007018,GO:0007049,GO:0007097,GO:0007127,GO:0008092,GO:0008104,GO:0008150,GO:0009987,GO:0010970,GO:0015630,GO:0015631,GO:0016043,GO:0022402,GO:0022414,GO:0030473,GO:…	-	ko:K17978	-	-	-	-	ko00000,ko03029	-	-	-	Mcp5_PH
RA3a_000510-T1	63577.G9P3M1	2.6e-120	438.3	COG5152@1|root,KOG1813@2759|Eukaryota,38BQR@33154|Opisthokonta,3NWD2@4751|Fungi,3QSB8@4890|Ascomycota,211E7@147550|Sordariomycetes,3TFFN@5125|Hypocreales,3U157@5129|Hypocreaceae	4751|Fungi	O	RING-type zinc-finger	CWC24	GO:0000349,GO:0000375,GO:0000377,GO:0000393,GO:0000398,GO:0003674,GO:0003824,GO:0004842,GO:0005488,GO:0005575,GO:0005622,GO:0005623,GO:0005634,GO:0005681,GO:0005684,GO:0006139,GO:0006396,GO:0006397,GO:0006464,GO:0006725,GO:0006807,GO:0008080,GO:0008150,GO:0008152,GO:0008270,GO:0008380,GO:0009987,GO:0010467,GO:0016043,GO:0016070,GO:0016071,GO:0016074,GO:0016407,GO:0016410,GO:0016567,GO:0016740,GO:…	2.3.1.258	ko:K13127,ko:K20793	-	-	-	-	ko00000,ko01000,ko03036,ko03041	-	-	-	zf-C3HC4,zf-C3HC4_2,zf-C3HC4_3,zf-CCCH,zf-RING_UBOX
RA3a_000511-T1	63577.G9P3M2	1.5e-194	685.3	KOG2981@1|root,KOG2981@2759|Eukaryota,38DPR@33154|Opisthokonta,3NXTG@4751|Fungi,3QKA1@4890|Ascomycota,214ZC@147550|Sordariomycetes,3TDUR@5125|Hypocreales,3U0PT@5129|Hypocreaceae	4751|Fungi	U	Autophagocytosis associated protein (Atg3), N-terminal domain	ATG3	GO:0000045,GO:0000151,GO:0000153,GO:0000422,GO:0003674,GO:0003824,GO:0005575,GO:0005622,GO:0005623,GO:0005737,GO:0005829,GO:0006464,GO:0006497,GO:0006501,GO:0006807,GO:0006914,GO:0006996,GO:0007005,GO:0007033,GO:0008104,GO:0008150,GO:0008152,GO:0009056,GO:0009058,GO:0009059,GO:0009987,GO:0016043,GO:0016236,GO:0016237,GO:0016740,GO:0018410,GO:0019538,GO:0019776,GO:0022411,GO:0022607,GO:0032258,GO:…	-	ko:K08343	ko04136,ko04138,ko04140,ko05167,map04136,map04138,map04140,map05167	-	-	-	ko00000,ko00001,ko03029,ko04121,ko04131	-	-	-	Autophagy_C,Autophagy_N,Autophagy_act_C
RA3a_000512-T1	63577.G9P3M3	5.4e-155	554.3	2D419@1|root,2STGX@2759|Eukaryota,3AQG9@33154|Opisthokonta,3PG2B@4751|Fungi,3QZH8@4890|Ascomycota,21CST@147550|Sordariomycetes,3TPMW@5125|Hypocreales,3U1SG@5129|Hypocreaceae	4751|Fungi	-	-	-	-	-	-	-	-	-	-	-	-	-	-	-
RA3a_000513-T1	63577.G9P3M4	1.6e-198	699.5	2EUQJ@1|root,2SWUH@2759|Eukaryota,3A7WR@33154|Opisthokonta,3P61I@4751|Fungi,3QJN6@4890|Ascomycota,213GC@147550|Sordariomycetes,3THMI@5125|Hypocreales,3U4SC@5129|Hypocreaceae	4751|Fungi	-	-	-	-	-	-	-	-	-	-	-	-	-	-	-
RA3a_000514-T1	63577.G9P3M5	0.0	1172.1	2D2AH@1|root,2SM4H@2759|Eukaryota,38KQ5@33154|Opisthokonta,3Q0J6@4751|Fungi,3RE7T@4890|Ascomycota,21KEB@147550|Sordariomycetes,3TQP2@5125|Hypocreales,3U3QN@5129|Hypocreaceae	4751|Fungi	S	zinc finger	-	-	-	-	-	-	-	-	-	-	-	-	Fungal_trans
RA3a_000518-T1	63577.G9P3M8	5.8e-258	897.9	KOG0274@1|root,KOG0274@2759|Eukaryota,39KYU@33154|Opisthokonta,3Q5NZ@4751|Fungi,3RNR1@4890|Ascomycota,21S3D@147550|Sordariomycetes,3TUT7@5125|Hypocreales	4751|Fungi	S	NACHT domain	-	-	-	-	-	-	-	-	-	-	-	-	NACHT,WD40
RA3a_000519-T1	63577.G9P3N1	9.5e-50	202.6	2CHZI@1|root,2RKBK@2759|Eukaryota,38Q0N@33154|Opisthokonta,3PRUU@4751|Fungi,3RGS2@4890|Ascomycota,21HNG@147550|Sordariomycetes,3TQ8D@5125|Hypocreales,3U332@5129|Hypocreaceae	4751|Fungi	-	-	-	-	-	-	-	-	-	-	-	-	-	-	-
RA3a_000520-T1	63577.G9P3N2	1e-177	630.6	2EG8T@1|root,2SM8S@2759|Eukaryota,3ADYN@33154|Opisthokonta,3P8GD@4751|Fungi,3QMJD@4890|Ascomycota,217UN@147550|Sordariomycetes,3THKW@5125|Hypocreales,3TYEJ@5129|Hypocreaceae	4751|Fungi	S	Fungal specific transcription factor domain	-	-	-	-	-	-	-	-	-	-	-	-	Fungal_trans_2,Zn_clus
RA3a_000521-T1	63577.G9P3N3	1.7e-297	1028.1	COG2132@1|root,KOG1263@2759|Eukaryota,38CZM@33154|Opisthokonta,3NVC3@4751|Fungi,3QP6Y@4890|Ascomycota,215J2@147550|Sordariomycetes,3TH8P@5125|Hypocreales,3TXQH@5129|Hypocreaceae	4751|Fungi	Q	Multicopper oxidase	-	-	1.10.3.3	ko:K00423	ko00053,ko01100,map00053,map01100	-	R00068	RC00092	ko00000,ko00001,ko01000	-	-	-	Cu-oxidase,Cu-oxidase_2,Cu-oxidase_3
RA3a_000522-T1	63577.G9P3N4	7.5e-146	523.1	COG1471@1|root,KOG0378@2759|Eukaryota,38DSV@33154|Opisthokonta,3NTXF@4751|Fungi,3QMRN@4890|Ascomycota,21551@147550|Sordariomycetes,3TGJA@5125|Hypocreales,3U1WK@5129|Hypocreaceae	4751|Fungi	J	Belongs to the eukaryotic ribosomal protein eS4 family	RPS4	GO:0002181,GO:0003674,GO:0003676,GO:0003723,GO:0003735,GO:0005198,GO:0005488,GO:0005575,GO:0005622,GO:0005623,GO:0005737,GO:0005829,GO:0005840,GO:0006412,GO:0006518,GO:0006807,GO:0008150,GO:0008152,GO:0009058,GO:0009059,GO:0009987,GO:0010467,GO:0015935,GO:0019538,GO:0022626,GO:0022627,GO:0030684,GO:0030686,GO:0032991,GO:0034641,GO:0034645,GO:0043043,GO:0043170,GO:0043226,GO:0043228,GO:0043229,GO:…	-	ko:K02987	ko03010,map03010	M00177,M00179	-	-	br01610,ko00000,ko00001,ko00002,ko03011	-	-	-	40S_S4_C,KOW,RS4NT,Ribosomal_S4e,S4
RA3a_000523-T1	63577.G9P3N5	4.5e-279	966.8	2E4ZS@1|root,2SBUF@2759|Eukaryota,39JNJ@33154|Opisthokonta,3Q4XQ@4751|Fungi,3RN9E@4890|Ascomycota,21RNE@147550|Sordariomycetes,3TUY1@5125|Hypocreales,3TXR1@5129|Hypocreaceae	4751|Fungi	K	Myb-like DNA-binding domain	-	-	-	-	-	-	-	-	-	-	-	-	Myb_DNA-bind_6,Myb_DNA-binding
RA3a_000524-T1	63577.G9P3N6	1.3e-64	252.7	2CGYX@1|root,2S8N7@2759|Eukaryota,3A4JV@33154|Opisthokonta,3P4B0@4751|Fungi,3QWSQ@4890|Ascomycota,21ANT@147550|Sordariomycetes,3TIW1@5125|Hypocreales,3U2JB@5129|Hypocreaceae	4751|Fungi	-	-	-	-	-	-	-	-	-	-	-	-	-	-	-
RA3a_000525-T1	63577.G9P3N7	1e-122	447.2	2EEIS@1|root,2SJYB@2759|Eukaryota,39UA8@33154|Opisthokonta,3NXT3@4751|Fungi,3QNAN@4890|Ascomycota,211JI@147550|Sordariomycetes,3TD46@5125|Hypocreales	4751|Fungi	-	-	-	-	-	-	-	-	-	-	-	-	-	-	-
RA3a_000526-T1	63577.G9P3N8	2.7e-234	818.1	2E952@1|root,2SFIP@2759|Eukaryota,3AAQR@33154|Opisthokonta,3P74G@4751|Fungi,3QYBI@4890|Ascomycota,21BJM@147550|Sordariomycetes,3TJ54@5125|Hypocreales,3TXUP@5129|Hypocreaceae	4751|Fungi	S	Myb DNA-binding domain protein	-	-	-	-	-	-	-	-	-	-	-	-	-
RA3a_000527-T1	63577.G9P3N8	7.6e-86	323.6	2E952@1|root,2SFIP@2759|Eukaryota,3AAQR@33154|Opisthokonta,3P74G@4751|Fungi,3QYBI@4890|Ascomycota,21BJM@147550|Sordariomycetes,3TJ54@5125|Hypocreales,3TXUP@5129|Hypocreaceae	4751|Fungi	S	Myb DNA-binding domain protein	-	-	-	-	-	-	-	-	-	-	-	-	-
RA3a_000528-T1	63577.G9P3P0	2.3e-249	867.8	COG5019@1|root,KOG3859@2759|Eukaryota,39KA1@33154|Opisthokonta,3Q4NT@4751|Fungi,3RMXX@4890|Ascomycota,211MR@147550|Sordariomycetes,3TG2A@5125|Hypocreales,3U1CN@5129|Hypocreaceae	4751|Fungi	D	Belongs to the TRAFAC class TrmE-Era-EngA-EngB-Septin- like GTPase superfamily. Septin GTPase family	-	-	-	-	-	-	-	-	-	-	-	-	Septin
RA3a_000529-T1	63577.G9PAU9	2.4e-74	285.0	KOG2352@1|root,KOG2352@2759|Eukaryota,39Y14@33154|Opisthokonta,3NXHQ@4751|Fungi,3QU4G@4890|Ascomycota,214AZ@147550|Sordariomycetes,3TM09@5125|Hypocreales,3U2N8@5129|Hypocreaceae	4751|Fungi	E	Methyltransferase domain	-	-	-	-	-	-	-	-	-	-	-	-	Methyltransf_11,Methyltransf_25
RA3a_000530-T1	29875.EHK22478	0.0	1135.6	COG0661@1|root,KOG1235@2759|Eukaryota,38HCG@33154|Opisthokonta,3NWUW@4751|Fungi,3QQ17@4890|Ascomycota,212WD@147550|Sordariomycetes,3TGIQ@5125|Hypocreales,3TZ4J@5129|Hypocreaceae	4751|Fungi	S	ABC1 family	-	GO:0003674,GO:0003824,GO:0005575,GO:0005622,GO:0005623,GO:0005737,GO:0005739,GO:0006793,GO:0006796,GO:0008150,GO:0008152,GO:0009987,GO:0016301,GO:0016310,GO:0016740,GO:0016772,GO:0043226,GO:0043227,GO:0043229,GO:0043231,GO:0044237,GO:0044424,GO:0044444,GO:0044464	-	ko:K08869	-	-	-	-	ko00000,ko01001	-	-	-	ABC1
RA3a_000531-T1	29875.EHK22429	9.1e-111	407.1	2E1V7@1|root,2S952@2759|Eukaryota,3A4CY@33154|Opisthokonta,3P4BX@4751|Fungi,3QWSZ@4890|Ascomycota,2152N@147550|Sordariomycetes,3TDT0@5125|Hypocreales,3U4GQ@5129|Hypocreaceae	4751|Fungi	-	-	-	-	-	-	-	-	-	-	-	-	-	-	-
RA3a_000532-T1	63577.G9P3P2	0.0	1203.7	2BKQC@1|root,2S1J0@2759|Eukaryota,39GCY@33154|Opisthokonta,3NVK9@4751|Fungi,3QQX8@4890|Ascomycota,212UG@147550|Sordariomycetes,3TGJ8@5125|Hypocreales,3U0XU@5129|Hypocreaceae	4751|Fungi	S	SUR7/PalI family	RIM9	GO:0000003,GO:0000278,GO:0000280,GO:0000281,GO:0000910,GO:0003006,GO:0005575,GO:0005623,GO:0005886,GO:0006996,GO:0007049,GO:0007127,GO:0008150,GO:0009653,GO:0009987,GO:0016020,GO:0016021,GO:0016043,GO:0019953,GO:0022402,GO:0022413,GO:0022414,GO:0030154,GO:0030427,GO:0030428,GO:0030435,GO:0030437,GO:0031224,GO:0032153,GO:0032502,GO:0032505,GO:0034293,GO:0035838,GO:0043934,GO:0043935,GO:0044425,GO:…	-	-	-	-	-	-	-	-	-	-	SUR7
RA3a_000533-T1	63577.G9P3P3	1.3e-249	869.0	29GEG@1|root,2RPKN@2759|Eukaryota,3ANPS@33154|Opisthokonta,3PF3A@4751|Fungi,3QXVA@4890|Ascomycota,21AIF@147550|Sordariomycetes,3TIG0@5125|Hypocreales,3U2JT@5129|Hypocreaceae	4751|Fungi	-	-	-	-	-	-	-	-	-	-	-	-	-	-	-
RA3a_000534-T1	63577.G9P3P5	2.3e-229	801.2	COG5050@1|root,KOG2877@2759|Eukaryota,38ERC@33154|Opisthokonta,3NUD8@4751|Fungi,3QR2W@4890|Ascomycota,2162P@147550|Sordariomycetes,3TCS0@5125|Hypocreales,3TWTE@5129|Hypocreaceae	4751|Fungi	I	Belongs to the CDP-alcohol phosphatidyltransferase class-I family	EPT1	GO:0003674,GO:0003824,GO:0004142,GO:0004307,GO:0005575,GO:0005622,GO:0005623,GO:0005737,GO:0005739,GO:0005740,GO:0005741,GO:0005783,GO:0005789,GO:0005794,GO:0006629,GO:0006644,GO:0006646,GO:0006650,GO:0006656,GO:0006657,GO:0006793,GO:0006796,GO:0006807,GO:0008150,GO:0008152,GO:0008610,GO:0008654,GO:0009058,GO:0009987,GO:0012505,GO:0016020,GO:0016021,GO:0016740,GO:0016772,GO:0016780,GO:0017169,GO:…	2.7.8.1,2.7.8.2	ko:K00993,ko:K00994	ko00440,ko00564,ko00565,ko01100,ko01110,ko05231,map00440,map00564,map00565,map01100,map01110,map05231	M00090,M00092	R01321,R02057,R04321,R04920,R04922,R06364,R07384,R07389	RC00002,RC00017,RC02894	ko00000,ko00001,ko00002,ko01000	-	-	-	CDP-OH_P_transf
RA3a_000536-T1	63577.G9P3P6	2.6e-164	584.7	2BVJ1@1|root,2S2AN@2759|Eukaryota,39JKH@33154|Opisthokonta,3Q3XS@4751|Fungi,3R9W2@4890|Ascomycota,21SC8@147550|Sordariomycetes,3TUXZ@5125|Hypocreales,3U13H@5129|Hypocreaceae	4751|Fungi	S	bZIP transcription factor	-	-	-	ko:K09043	-	-	-	-	ko00000,ko03000	-	-	-	PAP1,bZIP_1
RA3a_000537-T1	63577.G9P3P7	9.3e-243	845.9	2D3U4@1|root,2SSR5@2759|Eukaryota,3AA3A@33154|Opisthokonta,3P8B8@4751|Fungi,3QZ3Z@4890|Ascomycota,21BKX@147550|Sordariomycetes,3TMZ3@5125|Hypocreales,3U2FZ@5129|Hypocreaceae	4751|Fungi	S	F-box domain protein	-	-	-	-	-	-	-	-	-	-	-	-	F-box
RA3a_000538-T1	63577.G9P3P8	0.0	1150.6	COG2303@1|root,KOG1238@2759|Eukaryota,38UEK@33154|Opisthokonta,3NWDN@4751|Fungi,3QJNB@4890|Ascomycota,216R9@147550|Sordariomycetes,3TNVK@5125|Hypocreales,3U00Y@5129|Hypocreaceae	4751|Fungi	E	GMC oxidoreductase	-	-	-	-	-	-	-	-	-	-	-	-	GMC_oxred_C,GMC_oxred_N
RA3a_000539-T1	63577.G9P3Q0	1.2e-244	852.0	2B6GH@1|root,2S0M5@2759|Eukaryota,39V1T@33154|Opisthokonta,3NYW3@4751|Fungi,3QQHD@4890|Ascomycota,212QV@147550|Sordariomycetes,3THD9@5125|Hypocreales,3U02W@5129|Hypocreaceae	4751|Fungi	-	-	-	-	-	-	-	-	-	-	-	-	-	-	RGS
RA3a_000540-T1	29875.EHK22468	1.7e-169	602.1	29DN9@1|root,2RKSG@2759|Eukaryota,38QF3@33154|Opisthokonta,3PS8W@4751|Fungi,3RQ9W@4890|Ascomycota,21TWC@147550|Sordariomycetes,3TQS1@5125|Hypocreales,3U3UQ@5129|Hypocreaceae	4751|Fungi	-	-	-	-	-	-	-	-	-	-	-	-	-	-	-
RA3a_000541-T1	63577.G9P3Q3	1.6e-229	802.0	COG5146@1|root,KOG2201@2759|Eukaryota,38BIM@33154|Opisthokonta,3NWGY@4751|Fungi,3QNDP@4890|Ascomycota,2153C@147550|Sordariomycetes,3TGED@5125|Hypocreales,3U17K@5129|Hypocreaceae	4751|Fungi	H	Fumble	-	GO:0003674,GO:0003824,GO:0004594,GO:0005575,GO:0005622,GO:0005623,GO:0005634,GO:0005737,GO:0006139,GO:0006163,GO:0006164,GO:0006725,GO:0006732,GO:0006753,GO:0006793,GO:0006796,GO:0006807,GO:0008150,GO:0008152,GO:0009058,GO:0009108,GO:0009117,GO:0009150,GO:0009152,GO:0009165,GO:0009259,GO:0009260,GO:0009987,GO:0015936,GO:0015937,GO:0016301,GO:0016310,GO:0016740,GO:0016772,GO:0016773,GO:0018130,GO:…	2.7.1.33	ko:K09680	ko00770,ko01100,map00770,map01100	M00120	R02971,R03018,R04391	RC00002,RC00017	ko00000,ko00001,ko00002,ko01000	-	-	-	Fumble
RA3a_000542-T1	63577.G9P3Q4	1.7e-88	332.0	2CIYN@1|root,2S3SI@2759|Eukaryota,3A6RV@33154|Opisthokonta,3P5BX@4751|Fungi,3QXMC@4890|Ascomycota,21BEZ@147550|Sordariomycetes,3TJ5W@5125|Hypocreales,3U2K5@5129|Hypocreaceae	4751|Fungi	-	-	-	-	-	-	-	-	-	-	-	-	-	-	-
RA3a_000543-T1	63577.G9P3Q6	0.0	2218.0	KOG0988@1|root,KOG0988@2759|Eukaryota,38HE1@33154|Opisthokonta,3NV3Z@4751|Fungi,3QJP9@4890|Ascomycota,2152M@147550|Sordariomycetes,3TEZU@5125|Hypocreales,3U00K@5129|Hypocreaceae	4751|Fungi	H	RNA dependent RNA polymerase	-	GO:0000003,GO:0000228,GO:0000280,GO:0000775,GO:0000785,GO:0000790,GO:0000792,GO:0001172,GO:0003674,GO:0003824,GO:0003968,GO:0005575,GO:0005622,GO:0005623,GO:0005634,GO:0005694,GO:0005720,GO:0005721,GO:0005737,GO:0006139,GO:0006325,GO:0006342,GO:0006355,GO:0006396,GO:0006725,GO:0006807,GO:0006996,GO:0007049,GO:0007059,GO:0007127,GO:0008104,GO:0008150,GO:0008152,GO:0009058,GO:0009059,GO:0009889,GO:…	2.7.7.48	ko:K11699	-	-	-	-	ko00000,ko01000,ko03036	-	-	-	RdRP
RA3a_000544-T1	63577.G9P3Q7	2.6e-253	880.9	COG0277@1|root,KOG1231@2759|Eukaryota,38FXH@33154|Opisthokonta,3NUBF@4751|Fungi,3QKU6@4890|Ascomycota,212ID@147550|Sordariomycetes,3TEDV@5125|Hypocreales,3TWXN@5129|Hypocreaceae	4751|Fungi	C	FAD linked oxidases, C-terminal domain	DLD1	GO:0003674,GO:0003824,GO:0004457,GO:0004458,GO:0005575,GO:0005622,GO:0005623,GO:0005737,GO:0005739,GO:0005740,GO:0005743,GO:0005759,GO:0006082,GO:0006089,GO:0008150,GO:0008152,GO:0009056,GO:0009987,GO:0016020,GO:0016054,GO:0016491,GO:0016614,GO:0016898,GO:0019752,GO:0019866,GO:0031090,GO:0031966,GO:0031967,GO:0031974,GO:0031975,GO:0032787,GO:0043226,GO:0043227,GO:0043229,GO:0043231,GO:0043233,GO:…	1.1.2.4	ko:K00102	ko00620,map00620	-	R00197	RC00044	ko00000,ko00001,ko01000	-	-	iMM904.YDL174C,iND750.YDL174C	FAD-oxidase_C,FAD_binding_4
RA3a_000545-T1	63577.G9P3Q8	7.8e-88	329.7	COG0678@1|root,KOG0541@2759|Eukaryota,3A3P9@33154|Opisthokonta,3P4XY@4751|Fungi,3QV9P@4890|Ascomycota,219YA@147550|Sordariomycetes,3TIAH@5125|Hypocreales,3TX8P@5129|Hypocreaceae	4751|Fungi	O	Redoxin	AHP1	GO:0003674,GO:0003824,GO:0004601,GO:0005575,GO:0005622,GO:0005623,GO:0005737,GO:0005829,GO:0005886,GO:0006950,GO:0006979,GO:0008150,GO:0008152,GO:0008379,GO:0009636,GO:0009987,GO:0010035,GO:0010038,GO:0016020,GO:0016209,GO:0016491,GO:0016684,GO:0019725,GO:0033554,GO:0034599,GO:0042221,GO:0042592,GO:0044424,GO:0044444,GO:0044464,GO:0045454,GO:0050789,GO:0050794,GO:0050896,GO:0051716,GO:0051920,GO:…	1.11.1.15	ko:K11187,ko:K14171	ko04122,ko04146,map04122,map04146	-	-	-	ko00000,ko00001,ko01000	-	-	-	Redoxin
RA3a_000546-T1	63577.G9P3Q9	7.7e-75	286.6	KOG2240@1|root,KOG2240@2759|Eukaryota,38BQN@33154|Opisthokonta,3P2BQ@4751|Fungi,3QU44@4890|Ascomycota,219DF@147550|Sordariomycetes,3TI4A@5125|Hypocreales,3TYWN@5129|Hypocreaceae	4751|Fungi	K	NAC domain	EGD1	GO:0003674,GO:0005488,GO:0005515,GO:0005575,GO:0005622,GO:0005623,GO:0005634,GO:0005737,GO:0005829,GO:0005840,GO:0005844,GO:0005854,GO:0006457,GO:0006458,GO:0006605,GO:0006612,GO:0006613,GO:0006620,GO:0006810,GO:0006886,GO:0006914,GO:0008104,GO:0008150,GO:0008152,GO:0009056,GO:0009987,GO:0015031,GO:0015833,GO:0016236,GO:0030014,GO:0030015,GO:0032991,GO:0033036,GO:0033365,GO:0034613,GO:0042788,GO:…	-	ko:K01527	ko04214,map04214	-	-	-	ko00000,ko00001	-	-	-	NAC
RA3a_000547-T1	63577.G9P3R0	5.1e-213	746.9	KOG2777@1|root,KOG2777@2759|Eukaryota,38ECJ@33154|Opisthokonta,3NXM6@4751|Fungi,3QJYD@4890|Ascomycota,21400@147550|Sordariomycetes,3THY1@5125|Hypocreales,3TZ27@5129|Hypocreaceae	4751|Fungi	A	Adenosine-deaminase (editase) domain	-	GO:0002097,GO:0002100,GO:0003674,GO:0003824,GO:0004000,GO:0005575,GO:0005622,GO:0005623,GO:0005634,GO:0006139,GO:0006382,GO:0006396,GO:0006399,GO:0006400,GO:0006725,GO:0006807,GO:0008033,GO:0008150,GO:0008152,GO:0008251,GO:0009451,GO:0009987,GO:0010467,GO:0016070,GO:0016553,GO:0016787,GO:0016810,GO:0016814,GO:0019239,GO:0034470,GO:0034641,GO:0034660,GO:0043170,GO:0043226,GO:0043227,GO:0043229,GO:…	3.5.4.34	ko:K15440	-	-	R10231	RC00477	ko00000,ko01000,ko03016	-	-	-	A_deamin
RA3a_000548-T1	51453.EGR51875	1.3e-55	222.6	COG2075@1|root,KOG1722@2759|Eukaryota,3A053@33154|Opisthokonta,3P28W@4751|Fungi,3QU0Z@4890|Ascomycota,219BM@147550|Sordariomycetes,3TI42@5125|Hypocreales,3U1A7@5129|Hypocreaceae	4751|Fungi	J	Ribosomal protein L24e	RPL24	GO:0000027,GO:0002181,GO:0003674,GO:0003676,GO:0003723,GO:0003735,GO:0005198,GO:0005488,GO:0005575,GO:0005622,GO:0005623,GO:0005737,GO:0005829,GO:0005840,GO:0006412,GO:0006518,GO:0006807,GO:0006996,GO:0008150,GO:0008152,GO:0009058,GO:0009059,GO:0009987,GO:0010467,GO:0015934,GO:0016043,GO:0019538,GO:0022607,GO:0022613,GO:0022618,GO:0022625,GO:0022626,GO:0032991,GO:0034622,GO:0034641,GO:0034645,GO:…	-	ko:K02896	ko03010,map03010	M00177,M00179	-	-	br01610,ko00000,ko00001,ko00002,ko03011	-	-	-	Ribosomal_L24e
RA3a_000549-T1	63577.G9P3R2	0.0	1585.5	KOG2262@1|root,KOG2262@2759|Eukaryota,3AFR5@33154|Opisthokonta,3PCCG@4751|Fungi,3R1JA@4890|Ascomycota,21DT7@147550|Sordariomycetes,3TFZ3@5125|Hypocreales,3TZK6@5129|Hypocreaceae	4751|Fungi	T	OPT oligopeptide transporter protein	-	-	-	-	-	-	-	-	-	-	-	-	OPT
RA3a_000550-T1	29875.EHK22456	7e-54	216.5	2BXZ1@1|root,2S2G8@2759|Eukaryota,3A61Y@33154|Opisthokonta,3P5A6@4751|Fungi,3QXJR@4890|Ascomycota,21BQS@147550|Sordariomycetes,3TISM@5125|Hypocreales,3U2W7@5129|Hypocreaceae	4751|Fungi	A	CBP4	cbp4	GO:0005575,GO:0005622,GO:0005623,GO:0005737,GO:0005739,GO:0005740,GO:0006996,GO:0007005,GO:0008150,GO:0009987,GO:0016020,GO:0016021,GO:0016043,GO:0017004,GO:0017062,GO:0022607,GO:0031090,GO:0031224,GO:0031300,GO:0031301,GO:0031966,GO:0031967,GO:0031975,GO:0032592,GO:0033108,GO:0034551,GO:0034622,GO:0043226,GO:0043227,GO:0043229,GO:0043231,GO:0043933,GO:0044085,GO:0044422,GO:0044424,GO:0044425,GO:…	-	-	-	-	-	-	-	-	-	-	CBP4
RA3a_000551-T1	63577.G9P3R6	0.0	1078.5	COG0790@1|root,KOG1550@2759|Eukaryota,38DRF@33154|Opisthokonta,3NWWI@4751|Fungi,3QMRE@4890|Ascomycota,211IE@147550|Sordariomycetes,3THSW@5125|Hypocreales,3TYU0@5129|Hypocreaceae	4751|Fungi	MOT	Sel1-like repeats.	-	-	-	-	-	-	-	-	-	-	-	-	Sel1
RA3a_000553-T1	63577.G9P3R7	5e-85	320.5	2DHH5@1|root,2S5WK@2759|Eukaryota,3A62U@33154|Opisthokonta,3P54Z@4751|Fungi,3QUUW@4890|Ascomycota,21992@147550|Sordariomycetes,3TIUY@5125|Hypocreales,3U4ET@5129|Hypocreaceae	4751|Fungi	S	Thioredoxin	-	-	-	-	-	-	-	-	-	-	-	-	Thioredoxin
RA3a_000555-T1	63577.G9P3R9	0.0	1330.5	KOG0255@1|root,KOG0255@2759|Eukaryota,38CPM@33154|Opisthokonta,3NTX3@4751|Fungi,3QJZT@4890|Ascomycota,212BT@147550|Sordariomycetes,3TGCA@5125|Hypocreales,3U0RB@5129|Hypocreaceae	4751|Fungi	S	Fungal trichothecene efflux pump (TRI12)	-	-	-	-	-	-	-	-	-	-	-	-	MFS_1
RA3a_000556-T1	63577.G9P3S0	3e-137	494.6	2CZMM@1|root,2SAXJ@2759|Eukaryota,3A0PT@33154|Opisthokonta,3Q3HU@4751|Fungi,3QX62@4890|Ascomycota,21QYR@147550|Sordariomycetes,3TU81@5125|Hypocreales	4751|Fungi	-	-	-	-	-	ko:K11377	-	-	-	-	ko00000,ko03016,ko03036	-	-	-	ELP6
RA3a_000557-T1	63577.G9P3S3	0.0	1598.6	KOG2262@1|root,KOG2262@2759|Eukaryota,38D6E@33154|Opisthokonta,3NUA6@4751|Fungi,3QJQX@4890|Ascomycota,216N1@147550|Sordariomycetes,3TE9P@5125|Hypocreales,3TY6N@5129|Hypocreaceae	4751|Fungi	T	OPT oligopeptide transporter protein	-	GO:0003674,GO:0005215,GO:0005575,GO:0005622,GO:0005623,GO:0005737,GO:0005794,GO:0005886,GO:0005887,GO:0006810,GO:0006857,GO:0008150,GO:0012505,GO:0015833,GO:0016020,GO:0016021,GO:0022857,GO:0031224,GO:0031226,GO:0035672,GO:0035673,GO:0042886,GO:0042887,GO:0043226,GO:0043227,GO:0043229,GO:0043231,GO:0044424,GO:0044425,GO:0044444,GO:0044459,GO:0044464,GO:0051179,GO:0051234,GO:0055085,GO:0071702,GO:…	-	-	-	-	-	-	-	-	-	-	OPT
RA3a_000558-T1	63577.G9P3S5	1.5e-141	508.8	2EGXJ@1|root,2SMRJ@2759|Eukaryota,3AMBS@33154|Opisthokonta,3PE34@4751|Fungi,3R4DI@4890|Ascomycota,218XP@147550|Sordariomycetes,3TF4Z@5125|Hypocreales,3TZW0@5129|Hypocreaceae	4751|Fungi	S	Glutathione S-transferase, N-terminal domain	-	-	-	-	-	-	-	-	-	-	-	-	GST_N_3
RA3a_000559-T1	63577.G9P3S6	0.0	1332.0	COG1893@1|root,2QT3Z@2759|Eukaryota,38MKV@33154|Opisthokonta,3NWNV@4751|Fungi,3QJC2@4890|Ascomycota,212MN@147550|Sordariomycetes,3TCPR@5125|Hypocreales,3U0MS@5129|Hypocreaceae	4751|Fungi	H	Ketopantoate reductase PanE/ApbA C terminal	-	GO:0005575,GO:0005622,GO:0005623,GO:0005737,GO:0005933,GO:0005934,GO:0005935,GO:0006810,GO:0006897,GO:0007124,GO:0008150,GO:0009987,GO:0016049,GO:0016192,GO:0030427,GO:0030447,GO:0040007,GO:0044182,GO:0044424,GO:0044464,GO:0051179,GO:0051234,GO:0070783,GO:0071944,GO:0098657	-	-	-	-	-	-	-	-	-	-	ApbA,ApbA_C
RA3a_000560-T1	63577.G9P3S9	2.7e-76	291.6	2E5M4@1|root,2SCED@2759|Eukaryota,3A6EG@33154|Opisthokonta,3P5BW@4751|Fungi,3QX6U@4890|Ascomycota,21B66@147550|Sordariomycetes,3TIS6@5125|Hypocreales,3U2MK@5129|Hypocreaceae	4751|Fungi	S	RNAse P Rpr2/Rpp21/SNM1 subunit domain	-	-	3.1.26.5	ko:K03540	ko03013,map03013	-	-	-	ko00000,ko00001,ko01000,ko03016	-	-	-	Rpr2
RA3a_000561-T1	63577.G9P3T0	1.6e-246	858.2	COG0513@1|root,KOG0329@2759|Eukaryota,38BRK@33154|Opisthokonta,3NU8C@4751|Fungi,3QP43@4890|Ascomycota,212U2@147550|Sordariomycetes,3TG70@5125|Hypocreales,3TWT3@5129|Hypocreaceae	4751|Fungi	A	helicase superfamily c-terminal domain	SUB2	GO:0000346,GO:0000375,GO:0000377,GO:0000398,GO:0000781,GO:0003674,GO:0003724,GO:0003824,GO:0004004,GO:0004386,GO:0005575,GO:0005622,GO:0005623,GO:0005634,GO:0005681,GO:0005694,GO:0005730,GO:0005737,GO:0006139,GO:0006259,GO:0006281,GO:0006283,GO:0006289,GO:0006325,GO:0006342,GO:0006348,GO:0006351,GO:0006354,GO:0006355,GO:0006366,GO:0006368,GO:0006396,GO:0006397,GO:0006403,GO:0006405,GO:0006406,GO:…	3.6.4.13	ko:K12812	ko03013,ko03015,ko03040,ko05164,map03013,map03015,map03040,map05164	M00406,M00430	-	-	ko00000,ko00001,ko00002,ko01000,ko03019,ko03041	-	-	-	DEAD,Helicase_C
RA3a_000562-T1	63577.G9P3T3	0.0	1175.6	KOG1674@1|root,KOG1674@2759|Eukaryota,38YM7@33154|Opisthokonta,3NYVQ@4751|Fungi,3QR53@4890|Ascomycota,216SX@147550|Sordariomycetes,3TD06@5125|Hypocreales,3TYH1@5129|Hypocreaceae	4751|Fungi	S	Cyclin	PCL5	GO:0000082,GO:0000083,GO:0000278,GO:0000307,GO:0001932,GO:0003674,GO:0005575,GO:0005622,GO:0005623,GO:0005634,GO:0006355,GO:0007049,GO:0007089,GO:0007154,GO:0007165,GO:0007346,GO:0008150,GO:0009889,GO:0009891,GO:0009892,GO:0009893,GO:0009894,GO:0009895,GO:0009987,GO:0010468,GO:0010506,GO:0010507,GO:0010556,GO:0010557,GO:0010564,GO:0010604,GO:0010628,GO:0010948,GO:0010958,GO:0010963,GO:0016241,GO:…	-	ko:K21197	ko04138,map04138	-	-	-	ko00000,ko00001	-	-	-	Cyclin,Cyclin_N
RA3a_000563-T1	63577.G9P3T5	5.7e-197	693.3	2EZKV@1|root,2T0X6@2759|Eukaryota,3ACJQ@33154|Opisthokonta,3P9CH@4751|Fungi,3QXPA@4890|Ascomycota,21B83@147550|Sordariomycetes,3TI7X@5125|Hypocreales,3TXHG@5129|Hypocreaceae	4751|Fungi	-	-	-	-	-	-	-	-	-	-	-	-	-	-	-
RA3a_000564-T1	63577.G9P3T6	2e-294	1017.7	KOG2662@1|root,KOG2662@2759|Eukaryota,38EKJ@33154|Opisthokonta,3NWQA@4751|Fungi,3QJBT@4890|Ascomycota,21504@147550|Sordariomycetes,3THMH@5125|Hypocreales,3TX43@5129|Hypocreaceae	4751|Fungi	P	CorA-like Mg2+ transporter protein	MRS2	GO:0003674,GO:0005215,GO:0005575,GO:0005622,GO:0005623,GO:0005737,GO:0005739,GO:0005740,GO:0005743,GO:0006810,GO:0006811,GO:0006812,GO:0006839,GO:0008150,GO:0008324,GO:0015075,GO:0015095,GO:0015318,GO:0015693,GO:0016020,GO:0016021,GO:0019866,GO:0022857,GO:0022890,GO:0030001,GO:0031090,GO:0031224,GO:0031966,GO:0031967,GO:0031975,GO:0034220,GO:0043226,GO:0043227,GO:0043229,GO:0043231,GO:0044422,GO:…	-	ko:K16075	-	-	-	-	ko00000,ko02000	1.A.35.5	-	-	CorA
RA3a_000565-T1	63577.G9P3T7	2.5e-19	100.9	29EAV@1|root,2RMFS@2759|Eukaryota,38R4X@33154|Opisthokonta,3PSXY@4751|Fungi,3QYN6@4890|Ascomycota,21CRW@147550|Sordariomycetes,3TR9E@5125|Hypocreales,3U4PC@5129|Hypocreaceae	4751|Fungi	-	-	-	-	-	-	-	-	-	-	-	-	-	-	-
RA3a_000566-T1	63577.G9P3T8	0.0	1759.6	COG1948@1|root,KOG0442@2759|Eukaryota,38DUG@33154|Opisthokonta,3NWVW@4751|Fungi,3QMFY@4890|Ascomycota,2174U@147550|Sordariomycetes,3TGDQ@5125|Hypocreales,3TXR6@5129|Hypocreaceae	4751|Fungi	L	ERCC4 domain	rad16	GO:0000003,GO:0000014,GO:0000109,GO:0000110,GO:0000280,GO:0000710,GO:0000712,GO:0000724,GO:0000725,GO:0000726,GO:0000735,GO:0000736,GO:0003006,GO:0003674,GO:0003676,GO:0003677,GO:0003684,GO:0003697,GO:0003824,GO:0004518,GO:0004519,GO:0004520,GO:0004536,GO:0005488,GO:0005575,GO:0005622,GO:0005623,GO:0005634,GO:0006139,GO:0006259,GO:0006277,GO:0006281,GO:0006289,GO:0006296,GO:0006298,GO:0006302,GO:…	-	ko:K10848	ko03420,ko03460,map03420,map03460	-	-	-	ko00000,ko00001,ko01000,ko03032,ko03400	-	-	-	ERCC4
RA3a_000567-T1	63577.G9P3T9	1.3e-22	111.7	2F3FD@1|root,2T4EQ@2759|Eukaryota,38Y5Q@33154|Opisthokonta,3PXS0@4751|Fungi,3R0C7@4890|Ascomycota,21CEY@147550|Sordariomycetes,3TJFT@5125|Hypocreales,3U34X@5129|Hypocreaceae	4751|Fungi	-	-	-	-	-	-	-	-	-	-	-	-	-	-	-
RA3a_000568-T1	51453.EGR51628	2.7e-150	539.3	KOG3671@1|root,KOG3671@2759|Eukaryota,38DM5@33154|Opisthokonta,3NWMY@4751|Fungi,3QKYU@4890|Ascomycota,212FK@147550|Sordariomycetes,3TD9V@5125|Hypocreales,3TZ5Q@5129|Hypocreaceae	4751|Fungi	TZ	WASP homology region 1	-	GO:0000147,GO:0000278,GO:0000281,GO:0000910,GO:0000912,GO:0000915,GO:0000916,GO:0005575,GO:0005622,GO:0005623,GO:0005737,GO:0005856,GO:0005937,GO:0005938,GO:0006810,GO:0006897,GO:0006996,GO:0007010,GO:0007015,GO:0007049,GO:0007163,GO:0008064,GO:0008150,GO:0008154,GO:0008360,GO:0009987,GO:0010638,GO:0015629,GO:0016043,GO:0016192,GO:0022402,GO:0022603,GO:0022604,GO:0022607,GO:0030029,GO:0030036,GO:…	-	ko:K05747	ko04062,ko04144,ko04520,ko04530,ko04666,ko04810,ko05100,ko05130,ko05131,ko05132,ko05231,map04062,map04144,map04520,map04530,map04666,map04810,map05100,map05130,map05131,map05132,map05231	-	-	-	ko00000,ko00001,ko04131,ko04812	-	-	-	PBD,WH1,WH2
RA3a_000569-T1	63577.G9P3U2	7.8e-74	283.1	COG0361@1|root,KOG3403@2759|Eukaryota,3A1R5@33154|Opisthokonta,3P2UG@4751|Fungi,3QU1M@4890|Ascomycota,219D3@147550|Sordariomycetes,3TFNF@5125|Hypocreales,3U2FR@5129|Hypocreaceae	4751|Fungi	J	eukaryotic translation initiation factor 1A	TIF11	GO:0001731,GO:0001732,GO:0002181,GO:0002183,GO:0003674,GO:0003676,GO:0003723,GO:0003725,GO:0003727,GO:0003743,GO:0005488,GO:0005515,GO:0005575,GO:0005622,GO:0005623,GO:0005737,GO:0006412,GO:0006413,GO:0006518,GO:0006807,GO:0008135,GO:0008150,GO:0008152,GO:0009058,GO:0009059,GO:0009987,GO:0010467,GO:0010494,GO:0016043,GO:0016282,GO:0019538,GO:0022607,GO:0022613,GO:0022618,GO:0031369,GO:0032991,GO:…	-	ko:K03236	ko03013,map03013	-	-	-	ko00000,ko00001,ko03012	-	-	-	eIF-1a
RA3a_000570-T1	29875.EHK19114	4.5e-36	159.1	COG0666@1|root,KOG0502@2759|Eukaryota	2759|Eukaryota	J	nerve growth factor signaling pathway	ANKRA2	GO:0003674,GO:0003676,GO:0003677,GO:0003700,GO:0003712,GO:0005102,GO:0005488,GO:0005515,GO:0005575,GO:0005576,GO:0005622,GO:0005623,GO:0005634,GO:0005654,GO:0005737,GO:0005829,GO:0006355,GO:0006357,GO:0007154,GO:0007165,GO:0007264,GO:0007265,GO:0008150,GO:0009889,GO:0009891,GO:0009893,GO:0009987,GO:0010468,GO:0010556,GO:0010557,GO:0010604,GO:0010628,GO:0016020,GO:0019219,GO:0019222,GO:0019899,GO:…	-	ko:K08062,ko:K21486	ko04612,ko05152,ko05340,map04612,map05152,map05340	-	-	-	ko00000,ko00001,ko03036	-	-	-	Ank_2,Ank_3,Ank_4,Ank_5
RA3a_000571-T1	63577.G9P3U3	1.4e-160	572.4	COG0666@1|root,KOG4177@2759|Eukaryota,38BVK@33154|Opisthokonta,3NW9Q@4751|Fungi,3QJDH@4890|Ascomycota,216IE@147550|Sordariomycetes	4751|Fungi	M	ankyrin repeat protein	-	-	-	-	-	-	-	-	-	-	-	-	Ank_2,Ank_4,NACHT,PNP_UDP_1
RA3a_000572-T1	63577.G9P3U4	1.4e-85	322.8	2F0FJ@1|root,2T1M6@2759|Eukaryota,3AU90@33154|Opisthokonta,3P9C0@4751|Fungi,3R03F@4890|Ascomycota,21ATD@147550|Sordariomycetes,3TISX@5125|Hypocreales,3U2JE@5129|Hypocreaceae	4751|Fungi	-	-	-	-	-	-	-	-	-	-	-	-	-	-	-
RA3a_000573-T1	63577.G9P3U5	0.0	1945.2	28KTI@1|root,2QU70@2759|Eukaryota,38F2K@33154|Opisthokonta,3NXEX@4751|Fungi,3QKB2@4890|Ascomycota,214MT@147550|Sordariomycetes,3TEHF@5125|Hypocreales,3TXXE@5129|Hypocreaceae	4751|Fungi	S	Ion transport protein	-	-	-	-	-	-	-	-	-	-	-	-	Ion_trans
RA3a_000574-T1	63577.G9P3U6	1.9e-175	622.1	2E5VD@1|root,2SCMH@2759|Eukaryota,390QH@33154|Opisthokonta,3P11Q@4751|Fungi,3QQ2N@4890|Ascomycota,21IMF@147550|Sordariomycetes,3TR56@5125|Hypocreales,3U4HI@5129|Hypocreaceae	4751|Fungi	S	Encoded by	-	-	-	-	-	-	-	-	-	-	-	-	HNH_2
RA3a_000575-T1	63577.G9P3U7	0.0	1270.8	KOG4436@1|root,KOG4436@2759|Eukaryota,3AM61@33154|Opisthokonta,3NYPT@4751|Fungi,3QNZ4@4890|Ascomycota,21239@147550|Sordariomycetes,3TDGN@5125|Hypocreales,3U0FQ@5129|Hypocreaceae	4751|Fungi	S	Domain in Tre-2, BUB2p, and Cdc16p. Probable Rab-GAPs.	-	-	-	-	-	-	-	-	-	-	-	-	RabGAP-TBC
RA3a_000576-T1	63577.G9P3U8	1.3e-112	412.5	KOG1792@1|root,KOG1792@2759|Eukaryota,38CZR@33154|Opisthokonta,3NWDZ@4751|Fungi,3QJKA@4890|Ascomycota,216A9@147550|Sordariomycetes,3TU7B@5125|Hypocreales,3TWR2@5129|Hypocreaceae	4751|Fungi	U	Reticulon	-	GO:0005575,GO:0005622,GO:0005623,GO:0005634,GO:0005737,GO:0005739,GO:0005783,GO:0005789,GO:0005794,GO:0005938,GO:0006950,GO:0006996,GO:0006997,GO:0006999,GO:0007029,GO:0007031,GO:0008150,GO:0009987,GO:0010256,GO:0012505,GO:0016020,GO:0016021,GO:0016043,GO:0022607,GO:0030176,GO:0031224,GO:0031227,GO:0031984,GO:0032153,GO:0032541,GO:0032581,GO:0033554,GO:0034622,GO:0034976,GO:0042175,GO:0043226,GO:…	-	-	-	-	-	-	-	-	-	-	Reticulon
RA3a_000577-T1	63577.G9P3U9	0.0	1998.0	COG5192@1|root,KOG1951@2759|Eukaryota,38WKY@33154|Opisthokonta,3NXR7@4751|Fungi,3QJNK@4890|Ascomycota,216A1@147550|Sordariomycetes,3TEQZ@5125|Hypocreales,3U2BT@5129|Hypocreaceae	4751|Fungi	J	AARP2CN (NUC121) domain	BMS1	GO:0000166,GO:0000462,GO:0000469,GO:0000472,GO:0000478,GO:0000479,GO:0000480,GO:0000966,GO:0000967,GO:0001882,GO:0001883,GO:0003674,GO:0003676,GO:0003723,GO:0003729,GO:0003824,GO:0003924,GO:0005488,GO:0005525,GO:0005575,GO:0005622,GO:0005623,GO:0005634,GO:0005730,GO:0005737,GO:0005739,GO:0006139,GO:0006364,GO:0006396,GO:0006725,GO:0006807,GO:0006996,GO:0008150,GO:0008152,GO:0009987,GO:0010467,GO:…	-	ko:K14569	ko03008,map03008	-	-	-	ko00000,ko00001,ko03009	-	-	-	AAA,AARP2CN,RIBIOP_C
RA3a_000578-T1	63577.G9P3V0	3.1e-47	194.5	29DAK@1|root,2RKEG@2759|Eukaryota,38Q3C@33154|Opisthokonta,3PRXG@4751|Fungi,3RBCU@4890|Ascomycota,21HPX@147550|Sordariomycetes,3TQA2@5125|Hypocreales,3U36C@5129|Hypocreaceae	4751|Fungi	-	-	-	-	-	-	-	-	-	-	-	-	-	-	-
RA3a_000579-T1	63577.G9P3V1	3e-154	551.2	2F51K@1|root,2T61Z@2759|Eukaryota,3AM1V@33154|Opisthokonta,3PEBS@4751|Fungi,3QWDP@4890|Ascomycota,21TWX@147550|Sordariomycetes,3TQU0@5125|Hypocreales,3U3XC@5129|Hypocreaceae	4751|Fungi	-	-	-	-	-	-	-	-	-	-	-	-	-	-	-
RA3a_000580-T1	63577.G9P3V2	1.5e-228	798.5	2ASTZ@1|root,2RZQN@2759|Eukaryota,38H0W@33154|Opisthokonta,3P0J4@4751|Fungi,3QMQK@4890|Ascomycota,213YV@147550|Sordariomycetes,3TG9A@5125|Hypocreales,3TY0M@5129|Hypocreaceae	4751|Fungi	S	DASH complex subunit Ask1	ASK1	GO:0000003,GO:0000070,GO:0000226,GO:0000228,GO:0000278,GO:0000280,GO:0000775,GO:0000776,GO:0000777,GO:0000778,GO:0000779,GO:0000780,GO:0000793,GO:0000794,GO:0000819,GO:0000922,GO:0000940,GO:0000942,GO:0003674,GO:0005488,GO:0005515,GO:0005575,GO:0005622,GO:0005623,GO:0005634,GO:0005694,GO:0005815,GO:0005816,GO:0005819,GO:0005827,GO:0005828,GO:0005856,GO:0005874,GO:0005876,GO:0005880,GO:0006996,GO:…	-	ko:K11566	-	-	-	-	ko00000,ko03036	-	-	-	DASH_Ask1
RA3a_000581-T1	63577.G9P3V3	0.0	1425.2	KOG2000@1|root,KOG2000@2759|Eukaryota,39UG0@33154|Opisthokonta,3NYBZ@4751|Fungi,3QPJA@4890|Ascomycota,212QM@147550|Sordariomycetes,3TF4D@5125|Hypocreales,3TYSQ@5129|Hypocreaceae	4751|Fungi	Z	Spc97 / Spc98 family	-	-	-	-	-	-	-	-	-	-	-	-	Spc97_Spc98
RA3a_000582-T1	63577.G9P3V4	1.7e-104	386.0	KOG4051@1|root,KOG4051@2759|Eukaryota,3A76P@33154|Opisthokonta,3P4RK@4751|Fungi,3RJYB@4890|Ascomycota,21QKC@147550|Sordariomycetes,3TU1K@5125|Hypocreales,3TYV8@5129|Hypocreaceae	4751|Fungi	S	Chromatin modification-related protein EAF7	-	-	-	-	-	-	-	-	-	-	-	-	Eaf7
RA3a_000583-T1	29875.EHK22414	7.3e-235	820.1	2DYDT@1|root,2S6UJ@2759|Eukaryota,3A11F@33154|Opisthokonta,3P1SV@4751|Fungi,3QS8B@4890|Ascomycota,215MD@147550|Sordariomycetes,3TF2U@5125|Hypocreales,3U2MA@5129|Hypocreaceae	4751|Fungi	-	-	-	-	-	-	-	-	-	-	-	-	-	-	Zn_clus
RA3a_000584-T1	63577.G9P3V6	0.0	1159.4	COG1061@1|root,2QT4U@2759|Eukaryota,38GE0@33154|Opisthokonta,3NWXY@4751|Fungi,3QQHS@4890|Ascomycota,2144C@147550|Sordariomycetes,3TETK@5125|Hypocreales,3TYM2@5129|Hypocreaceae	4751|Fungi	A	helicase superfamily c-terminal domain	irc3	GO:0000002,GO:0003674,GO:0003724,GO:0003824,GO:0004004,GO:0004386,GO:0005575,GO:0005622,GO:0005623,GO:0005634,GO:0005730,GO:0005737,GO:0005739,GO:0005759,GO:0006139,GO:0006259,GO:0006364,GO:0006396,GO:0006725,GO:0006807,GO:0006996,GO:0007005,GO:0008026,GO:0008094,GO:0008150,GO:0008152,GO:0008186,GO:0009987,GO:0010467,GO:0010501,GO:0016043,GO:0016070,GO:0016072,GO:0016462,GO:0016787,GO:0016817,GO:…	-	ko:K17677	-	-	-	-	ko00000,ko01000,ko03029	-	-	-	Helicase_C,ResIII
RA3a_000585-T1	63577.G9P3V7	0.0	1917.9	KOG2208@1|root,KOG2208@2759|Eukaryota,38GK3@33154|Opisthokonta,3NVGC@4751|Fungi,3QPDG@4890|Ascomycota,211DW@147550|Sordariomycetes,3THT4@5125|Hypocreales,3U164@5129|Hypocreaceae	4751|Fungi	I	Pfam:KH_3	-	GO:0003674,GO:0003676,GO:0003723,GO:0003729,GO:0005488,GO:0005575,GO:0005622,GO:0005623,GO:0005737,GO:0044424,GO:0044464,GO:0097159,GO:1901363	-	-	-	-	-	-	-	-	-	-	KH_1
RA3a_000586-T1	63577.G9P3V9	0.0	1374.8	2EDDI@1|root,2SJ1Q@2759|Eukaryota,3A528@33154|Opisthokonta,3P4MZ@4751|Fungi,3QJGV@4890|Ascomycota,216AD@147550|Sordariomycetes,3TD9E@5125|Hypocreales,3TWZM@5129|Hypocreaceae	4751|Fungi	-	-	-	-	-	-	-	-	-	-	-	-	-	-	-
RA3a_000587-T1	63577.G9P3W0	2.8e-131	474.6	COG1011@1|root,KOG3109@2759|Eukaryota,38HP9@33154|Opisthokonta,3NZRZ@4751|Fungi,3QM6C@4890|Ascomycota,213TA@147550|Sordariomycetes,3TE3X@5125|Hypocreales,3TZBW@5129|Hypocreaceae	4751|Fungi	S	Haloacid dehalogenase-like hydrolase	SDT1	GO:0003674,GO:0003824,GO:0005575,GO:0005622,GO:0005623,GO:0005634,GO:0005737,GO:0006139,GO:0006206,GO:0006725,GO:0006753,GO:0006793,GO:0006796,GO:0006807,GO:0006950,GO:0007154,GO:0008150,GO:0008152,GO:0008252,GO:0008253,GO:0009056,GO:0009058,GO:0009112,GO:0009117,GO:0009166,GO:0009267,GO:0009605,GO:0009987,GO:0009991,GO:0016036,GO:0016311,GO:0016787,GO:0016788,GO:0016791,GO:0018130,GO:0019438,GO:…	-	ko:K07025,ko:K18551	ko00760,map00760	-	R02323,R03346	RC00017	ko00000,ko00001,ko01000	-	-	-	HAD_2,Hydrolase
RA3a_000588-T1	63577.G9P3W1	4.1e-64	250.8	KOG1510@1|root,KOG1510@2759|Eukaryota,3A5ER@33154|Opisthokonta,3P37G@4751|Fungi,3QVA2@4890|Ascomycota,21A2D@147550|Sordariomycetes,3TIC9@5125|Hypocreales,3U2MI@5129|Hypocreaceae	4751|Fungi	K	Subunit 21 of Mediator complex	SRB7	GO:0000122,GO:0000428,GO:0001085,GO:0001103,GO:0003674,GO:0003712,GO:0003713,GO:0005488,GO:0005515,GO:0005575,GO:0005622,GO:0005623,GO:0005634,GO:0005654,GO:0005667,GO:0006355,GO:0006357,GO:0008134,GO:0008150,GO:0009889,GO:0009890,GO:0009891,GO:0009892,GO:0009893,GO:0010468,GO:0010556,GO:0010557,GO:0010558,GO:0010604,GO:0010605,GO:0010628,GO:0010629,GO:0016591,GO:0016592,GO:0019219,GO:0019222,GO:…	-	ko:K15152	-	-	-	-	ko00000,ko03021	-	-	-	Med21
RA3a_000589-T1	63577.G9P3W2	2.7e-179	634.8	COG5232@1|root,KOG2927@2759|Eukaryota,38EPK@33154|Opisthokonta,3NXZB@4751|Fungi,3QP06@4890|Ascomycota,2122Y@147550|Sordariomycetes,3TDQJ@5125|Hypocreales,3U0AV@5129|Hypocreaceae	4751|Fungi	U	Translocation protein Sec62	SEC62	GO:0003674,GO:0005215,GO:0005575,GO:0005622,GO:0005623,GO:0005737,GO:0005783,GO:0005789,GO:0005791,GO:0005886,GO:0006605,GO:0006612,GO:0006620,GO:0006810,GO:0006886,GO:0008104,GO:0008150,GO:0008565,GO:0012505,GO:0015031,GO:0015833,GO:0016020,GO:0016021,GO:0030867,GO:0031090,GO:0031204,GO:0031205,GO:0031207,GO:0031224,GO:0031984,GO:0032991,GO:0033036,GO:0033365,GO:0034613,GO:0042175,GO:0042886,GO:…	-	ko:K12275	ko03060,ko04141,map03060,map04141	-	-	-	ko00000,ko00001,ko02044	1.A.15.1,1.A.15.2	-	-	Sec62
RA3a_000590-T1	63577.G9P3W3	1e-152	546.2	KOG1642@1|root,KOG1642@2759|Eukaryota,39RGM@33154|Opisthokonta,3NXW8@4751|Fungi,3QRZW@4890|Ascomycota,213KR@147550|Sordariomycetes,3THUJ@5125|Hypocreales,3U0ZS@5129|Hypocreaceae	4751|Fungi	A	Belongs to the RNase T2 family	-	-	3.1.27.1	ko:K01166	-	-	-	-	ko00000,ko01000,ko03016	-	-	-	Ribonuclease_T2
RA3a_000591-T1	63577.G9P3W4	3.9e-96	357.5	2E7B4@1|root,2SDXU@2759|Eukaryota,3A7WY@33154|Opisthokonta,3P5W5@4751|Fungi,3QUYJ@4890|Ascomycota,219DK@147550|Sordariomycetes,3THYG@5125|Hypocreales,3U13S@5129|Hypocreaceae	4751|Fungi	S	FR47-like protein	-	-	-	-	-	-	-	-	-	-	-	-	Acetyltransf_1,Acetyltransf_10,FR47
RA3a_000593-T1	63577.G9P3W5	0.0	1596.6	COG1502@1|root,KOG1329@2759|Eukaryota,38G6H@33154|Opisthokonta,3NX5P@4751|Fungi,3QJSM@4890|Ascomycota,2189D@147550|Sordariomycetes,3TFT2@5125|Hypocreales,3TXSP@5129|Hypocreaceae	4751|Fungi	I	Phospholipase D. Active site motifs.	-	-	3.1.4.4	ko:K01115	ko00564,ko00565,ko01100,ko01110,ko04014,ko04024,ko04071,ko04072,ko04144,ko04666,ko04724,ko04912,ko05231,map00564,map00565,map01100,map01110,map04014,map04024,map04071,map04072,map04144,map04666,map04724,map04912,map05231	-	R01310,R02051,R07385	RC00017,RC00425	ko00000,ko00001,ko01000,ko04131	-	-	-	PLDc,PLDc_2
RA3a_000594-T1	63577.G9P3W6	0.0	1263.1	COG0526@1|root,KOG0191@2759|Eukaryota,38HAB@33154|Opisthokonta,3NWMI@4751|Fungi,3QPMQ@4890|Ascomycota,2122S@147550|Sordariomycetes,3TGDU@5125|Hypocreales,3U09G@5129|Hypocreaceae	4751|Fungi	O	Thioredoxin	-	GO:0003674,GO:0003756,GO:0003824,GO:0005488,GO:0005515,GO:0005575,GO:0005622,GO:0005623,GO:0005737,GO:0005783,GO:0005789,GO:0006457,GO:0006508,GO:0006511,GO:0006621,GO:0006807,GO:0006950,GO:0008104,GO:0008150,GO:0008152,GO:0009056,GO:0009057,GO:0009987,GO:0010033,GO:0010243,GO:0010498,GO:0012505,GO:0016020,GO:0016491,GO:0016667,GO:0016671,GO:0016853,GO:0016860,GO:0016864,GO:0019153,GO:0019538,GO:…	5.3.4.1	ko:K13984,ko:K13996	ko04141,map04141	-	-	-	ko00000,ko00001,ko01000,ko03110,ko04131	-	-	-	Thioredoxin,Thioredoxin_6
RA3a_000595-T1	72228.T5A4D0	9.8e-13	79.3	KOG2031@1|root,KOG2031@2759|Eukaryota,38CZE@33154|Opisthokonta,3NV0H@4751|Fungi,3QJM8@4890|Ascomycota,212ZW@147550|Sordariomycetes,3TFGC@5125|Hypocreales	4751|Fungi	L	tyrosyl-DNA phosphodiesterase	-	GO:0000012,GO:0003674,GO:0003676,GO:0003677,GO:0003690,GO:0003697,GO:0003824,GO:0005488,GO:0005575,GO:0005622,GO:0005623,GO:0005634,GO:0006139,GO:0006259,GO:0006281,GO:0006302,GO:0006725,GO:0006807,GO:0006950,GO:0006974,GO:0008081,GO:0008150,GO:0008152,GO:0009987,GO:0016787,GO:0016788,GO:0017005,GO:0033554,GO:0034641,GO:0042578,GO:0043170,GO:0043226,GO:0043227,GO:0043229,GO:0043231,GO:0044237,GO:…	-	ko:K10862	-	-	-	-	ko00000,ko01000,ko03400	-	-	-	Tyr-DNA_phospho
RA3a_000596-T1	63577.G9P3W7	0.0	1217.2	COG0534@1|root,KOG2031@1|root,KOG1347@2759|Eukaryota,KOG2031@2759|Eukaryota,38BY6@33154|Opisthokonta,3NUM1@4751|Fungi,3QM90@4890|Ascomycota,215BW@147550|Sordariomycetes,3TGFU@5125|Hypocreales,3U1KA@5129|Hypocreaceae	4751|Fungi	L	Tyrosyl-DNA phosphodiesterase	-	-	-	ko:K03327	-	-	-	-	ko00000,ko02000	2.A.66.1	-	-	MatE,Pex2_Pex12,Tyr-DNA_phospho
RA3a_000597-T1	63577.G9P3W8	0.0	1310.0	COG5277@1|root,KOG0676@2759|Eukaryota,38GWS@33154|Opisthokonta,3NWPF@4751|Fungi,3QN1J@4890|Ascomycota,211C1@147550|Sordariomycetes,3TCY0@5125|Hypocreales,3TXX0@5129|Hypocreaceae	4751|Fungi	Z	Actin	ARP9	GO:0000228,GO:0000785,GO:0000790,GO:0000988,GO:0000990,GO:0000991,GO:0003674,GO:0005575,GO:0005622,GO:0005623,GO:0005634,GO:0005694,GO:0006139,GO:0006323,GO:0006325,GO:0006333,GO:0006337,GO:0006338,GO:0006351,GO:0006354,GO:0006355,GO:0006357,GO:0006366,GO:0006368,GO:0006725,GO:0006807,GO:0006996,GO:0008150,GO:0008152,GO:0009058,GO:0009059,GO:0009889,GO:0009891,GO:0009893,GO:0009987,GO:0010467,GO:…	3.1.1.73	ko:K09252,ko:K11768	-	-	-	-	ko00000,ko01000,ko03021,ko03036	-	-	-	Actin
RA3a_000598-T1	63577.G9P3X0	0.0	1223.8	COG2930@1|root,KOG1843@2759|Eukaryota,39VGG@33154|Opisthokonta,3NY7A@4751|Fungi,3QNSW@4890|Ascomycota,2139M@147550|Sordariomycetes,3TFMF@5125|Hypocreales,3TYVW@5129|Hypocreaceae	4751|Fungi	S	Las17-binding protein actin regulator	-	-	-	-	-	-	-	-	-	-	-	-	Ysc84
RA3a_000599-T1	63577.G9P3X4	5.1e-235	820.1	KOG1721@1|root,KOG1721@2759|Eukaryota,39SZD@33154|Opisthokonta,3NWFS@4751|Fungi,3QQXM@4890|Ascomycota,215WT@147550|Sordariomycetes,3TE0X@5125|Hypocreales,3U21H@5129|Hypocreaceae	4751|Fungi	S	zinc finger	-	-	-	-	-	-	-	-	-	-	-	-	Fungal_trans,Zn_clus
RA3a_000600-T1	63577.G9P3X7	1.8e-115	422.2	KOG3331@1|root,KOG3331@2759|Eukaryota,3A0M2@33154|Opisthokonta,3P2HC@4751|Fungi,3QVI2@4890|Ascomycota,219RN@147550|Sordariomycetes,3THRJ@5125|Hypocreales,3U0BV@5129|Hypocreaceae	4751|Fungi	J	Mitochondrial 39-S ribosomal protein L47 (MRP-L47)	MRPL4	GO:0000313,GO:0000315,GO:0003674,GO:0003735,GO:0005198,GO:0005575,GO:0005622,GO:0005623,GO:0005737,GO:0005739,GO:0005759,GO:0005761,GO:0005762,GO:0005840,GO:0006412,GO:0006518,GO:0006807,GO:0008150,GO:0008152,GO:0009058,GO:0009059,GO:0009987,GO:0010467,GO:0015934,GO:0019538,GO:0031974,GO:0032543,GO:0032991,GO:0034641,GO:0034645,GO:0043043,GO:0043170,GO:0043226,GO:0043227,GO:0043228,GO:0043229,GO:…	-	ko:K17428	-	-	-	-	br01610,ko00000,ko03011	-	-	-	MRP-L47
RA3a_000601-T1	63577.G9P3X8	2.6e-266	924.1	COG5044@1|root,KOG1439@2759|Eukaryota,38CZK@33154|Opisthokonta,3NU8W@4751|Fungi,3QK3P@4890|Ascomycota,21275@147550|Sordariomycetes,3TD78@5125|Hypocreales,3TZ17@5129|Hypocreaceae	4751|Fungi	O	Belongs to the Rab GDI family	GDI1	GO:0003674,GO:0005092,GO:0005093,GO:0005575,GO:0005622,GO:0005623,GO:0005737,GO:0005829,GO:0006810,GO:0006886,GO:0007154,GO:0007165,GO:0007264,GO:0007265,GO:0007275,GO:0007399,GO:0008104,GO:0008150,GO:0009987,GO:0010721,GO:0010769,GO:0010771,GO:0010975,GO:0010977,GO:0015031,GO:0015833,GO:0016192,GO:0022008,GO:0022603,GO:0022604,GO:0023052,GO:0030154,GO:0030234,GO:0030695,GO:0031344,GO:0031345,GO:…	-	ko:K17255	-	-	-	-	ko00000,ko04147	-	-	-	GDI
RA3a_000602-T1	63577.G9P3Y0	0.0	1194.1	COG1084@1|root,KOG1490@2759|Eukaryota,39M2V@33154|Opisthokonta,3NUDD@4751|Fungi,3QJQP@4890|Ascomycota,211RP@147550|Sordariomycetes,3TH34@5125|Hypocreales,3TZWH@5129|Hypocreaceae	4751|Fungi	S	Involved in the biogenesis of the 60S ribosomal subunit	NOG1	GO:0000054,GO:0000166,GO:0001882,GO:0001883,GO:0003674,GO:0005488,GO:0005525,GO:0005575,GO:0005622,GO:0005623,GO:0005634,GO:0005730,GO:0006139,GO:0006364,GO:0006396,GO:0006403,GO:0006405,GO:0006611,GO:0006725,GO:0006807,GO:0006810,GO:0006886,GO:0006913,GO:0008104,GO:0008150,GO:0008152,GO:0009987,GO:0010467,GO:0015031,GO:0015833,GO:0015931,GO:0016043,GO:0016070,GO:0016072,GO:0017076,GO:0019001,GO:…	-	ko:K06943	ko03008,map03008	-	-	-	ko00000,ko00001,ko03009	-	-	-	NOG1,NOGCT
RA3a_000603-T1	63577.G9P3Y1	7.8e-126	456.4	COG0461@1|root,KOG1377@2759|Eukaryota,39WUY@33154|Opisthokonta,3NY1H@4751|Fungi,3QR2R@4890|Ascomycota,217AF@147550|Sordariomycetes,3THU5@5125|Hypocreales,3TZX2@5129|Hypocreaceae	4751|Fungi	F	Phosphoribosyl transferase domain	URA5	GO:0003674,GO:0003824,GO:0004588,GO:0005575,GO:0005622,GO:0005623,GO:0005634,GO:0005737,GO:0006139,GO:0006206,GO:0006207,GO:0006213,GO:0006725,GO:0006807,GO:0008150,GO:0008152,GO:0009058,GO:0009112,GO:0009116,GO:0009119,GO:0009163,GO:0009987,GO:0016740,GO:0016757,GO:0016763,GO:0018130,GO:0019438,GO:0019856,GO:0034404,GO:0034641,GO:0034654,GO:0042455,GO:0043226,GO:0043227,GO:0043229,GO:0043231,GO:…	2.4.2.10	ko:K00762	ko00240,ko01100,map00240,map01100	M00051	R01870	RC00611	ko00000,ko00001,ko00002,ko01000	-	-	-	Pribosyltran
RA3a_000604-T1	63577.G9P3Y2	3.4e-117	427.9	COG0454@1|root,KOG4144@2759|Eukaryota,394XE@33154|Opisthokonta,3NZFY@4751|Fungi,3QS75@4890|Ascomycota,217N0@147550|Sordariomycetes,3TKJH@5125|Hypocreales,3TZCP@5129|Hypocreaceae	4751|Fungi	K	Acetyltransferase (GNAT) family	-	GO:0003674,GO:0003824,GO:0004059,GO:0004145,GO:0005575,GO:0005622,GO:0005623,GO:0005737,GO:0006325,GO:0006996,GO:0008080,GO:0008150,GO:0009987,GO:0016043,GO:0016407,GO:0016410,GO:0016740,GO:0016746,GO:0016747,GO:0044424,GO:0044464,GO:0051276,GO:0071840	-	ko:K19952	-	-	-	-	ko00000,ko04131	-	-	-	Acetyltransf_1,Acetyltransf_10,Mss4
RA3a_000605-T1	117187.FVEG_06120T0	2.2e-161	575.5	KOG0012@1|root,KOG0012@2759|Eukaryota,38HDU@33154|Opisthokonta,3NWPK@4751|Fungi,3QNMC@4890|Ascomycota,211JD@147550|Sordariomycetes,3TCVQ@5125|Hypocreales,1FPJG@110618|Nectriaceae	4751|Fungi	L	gag-polyprotein putative aspartyl protease	DDI1	GO:0000149,GO:0002790,GO:0003674,GO:0005488,GO:0005515,GO:0005575,GO:0005623,GO:0005886,GO:0006508,GO:0006511,GO:0006807,GO:0006810,GO:0008104,GO:0008150,GO:0008152,GO:0009056,GO:0009057,GO:0009306,GO:0009987,GO:0010498,GO:0015031,GO:0015833,GO:0016020,GO:0016192,GO:0017157,GO:0019538,GO:0019941,GO:0030163,GO:0031593,GO:0032182,GO:0032879,GO:0032940,GO:0033036,GO:0042886,GO:0043130,GO:0043161,GO:…	-	ko:K11885	-	-	-	-	ko00000,ko03051	-	-	-	Asp_protease,UBA,ubiquitin
RA3a_000606-T1	63577.G9P3Y5	5.4e-241	840.1	KOG3045@1|root,KOG3045@2759|Eukaryota,38G3Q@33154|Opisthokonta,3NYW7@4751|Fungi,3QNE7@4890|Ascomycota,21815@147550|Sordariomycetes,3TCRU@5125|Hypocreales,3TYPV@5129|Hypocreaceae	4751|Fungi	A	Hypothetical methyltransferase	RRP8	GO:0000154,GO:0001510,GO:0003674,GO:0003824,GO:0005575,GO:0005622,GO:0005623,GO:0005634,GO:0005730,GO:0006139,GO:0006364,GO:0006396,GO:0006725,GO:0006807,GO:0008150,GO:0008152,GO:0008168,GO:0008173,GO:0008649,GO:0008757,GO:0009451,GO:0009987,GO:0010467,GO:0016070,GO:0016072,GO:0016433,GO:0016740,GO:0016741,GO:0022613,GO:0030684,GO:0030686,GO:0030687,GO:0030688,GO:0031167,GO:0031974,GO:0031981,GO:…	2.1.1.287	ko:K14850	-	-	-	-	ko00000,ko01000,ko03009	-	-	-	Methyltransf_8
RA3a_000607-T1	63577.G9P3Y7	9.9e-115	419.9	2D546@1|root,2SXAD@2759|Eukaryota,3AMBZ@33154|Opisthokonta,3PE69@4751|Fungi,3R486@4890|Ascomycota,21S5B@147550|Sordariomycetes,3TQN9@5125|Hypocreales,3U3PR@5129|Hypocreaceae	4751|Fungi	-	-	-	-	-	-	-	-	-	-	-	-	-	-	-
RA3a_000608-T1	63577.G9P3Y8	0.0	1310.4	28KTM@1|root,2QT9U@2759|Eukaryota,39I2M@33154|Opisthokonta,3NV2W@4751|Fungi,3QQ51@4890|Ascomycota,216CC@147550|Sordariomycetes,3TGSX@5125|Hypocreales,3U0EM@5129|Hypocreaceae	4751|Fungi	S	Fungal specific transcription factor domain	-	-	-	-	-	-	-	-	-	-	-	-	Fungal_trans_2,Zn_clus
RA3a_000609-T1	29875.EHK22382	1.2e-126	459.5	COG0638@1|root,KOG0176@2759|Eukaryota,38CVS@33154|Opisthokonta,3NWYW@4751|Fungi,3QJKC@4890|Ascomycota,2126I@147550|Sordariomycetes,3TDQV@5125|Hypocreales,3TYCC@5129|Hypocreaceae	4751|Fungi	O	Proteasome subunit A N-terminal signature Add an annotation	PUP2	GO:0000502,GO:0005575,GO:0005622,GO:0005623,GO:0005634,GO:0005737,GO:0005829,GO:0005839,GO:0006508,GO:0006511,GO:0006807,GO:0007088,GO:0007346,GO:0008150,GO:0008152,GO:0009056,GO:0009057,GO:0009896,GO:0009987,GO:0010498,GO:0010499,GO:0010564,GO:0010638,GO:0010965,GO:0012505,GO:0016020,GO:0019538,GO:0019773,GO:0019941,GO:0030071,GO:0030163,GO:0031331,GO:0031597,GO:0032270,GO:0032436,GO:0032991,GO:…	3.4.25.1	ko:K02729	ko03050,map03050	M00337,M00340	-	-	ko00000,ko00001,ko00002,ko01000,ko01002,ko03051	-	-	-	Proteasome,Proteasome_A_N
RA3a_000610-T1	63577.G9P3Z0	0.0	1716.8	KOG2001@1|root,KOG2001@2759|Eukaryota,38DYI@33154|Opisthokonta,3NWIP@4751|Fungi,3QJMD@4890|Ascomycota,212CK@147550|Sordariomycetes,3TFWR@5125|Hypocreales,3U178@5129|Hypocreaceae	4751|Fungi	Z	Spc97 / Spc98 family	alp4	GO:0000003,GO:0000226,GO:0000278,GO:0000280,GO:0000923,GO:0000928,GO:0000930,GO:0003674,GO:0005198,GO:0005200,GO:0005488,GO:0005515,GO:0005575,GO:0005622,GO:0005623,GO:0005737,GO:0005815,GO:0005816,GO:0005822,GO:0005824,GO:0005825,GO:0005856,GO:0006810,GO:0006928,GO:0006996,GO:0007010,GO:0007017,GO:0007018,GO:0007020,GO:0007049,GO:0007051,GO:0007052,GO:0007097,GO:0007163,GO:0008092,GO:0008150,GO:…	-	ko:K16569	-	-	-	-	ko00000,ko03036,ko04147,ko04812	-	-	-	Spc97_Spc98
RA3a_000611-T1	63577.G9P3Z1	0.0	1928.7	COG0553@1|root,KOG1001@2759|Eukaryota,38E02@33154|Opisthokonta,3NVHM@4751|Fungi,3QJJ0@4890|Ascomycota,214AB@147550|Sordariomycetes,3THAI@5125|Hypocreales,3U03H@5129|Hypocreaceae	4751|Fungi	A	SNF2 family N-terminal domain	-	-	2.7.1.67	ko:K13711	ko00562,ko01100,ko04070,map00562,map01100,map04070	M00130	R03361	RC00002,RC00078	ko00000,ko00001,ko00002,ko01000,ko04131	-	-	-	Helicase_C,SNF2_N,zf-RING_5
RA3a_000612-T1	63577.G9P3Z2	0.0	1106.7	KOG2460@1|root,KOG2460@2759|Eukaryota,38E9N@33154|Opisthokonta,3NWNZ@4751|Fungi,3QP8R@4890|Ascomycota,215JC@147550|Sordariomycetes,3TFNK@5125|Hypocreales,3U1AY@5129|Hypocreaceae	4751|Fungi	J	Signal-recognition-particle assembly has a crucial role in targeting secretory proteins to the rough endoplasmic reticulum membrane	SRP68	GO:0003674,GO:0005047,GO:0005488,GO:0005575,GO:0005622,GO:0005623,GO:0005634,GO:0005737,GO:0005783,GO:0005786,GO:0006605,GO:0006612,GO:0006613,GO:0006614,GO:0006616,GO:0006617,GO:0006810,GO:0006886,GO:0008104,GO:0008150,GO:0009987,GO:0012505,GO:0015031,GO:0015833,GO:0016043,GO:0022607,GO:0031974,GO:0031981,GO:0032991,GO:0033036,GO:0033365,GO:0034399,GO:0034613,GO:0034622,GO:0042886,GO:0043021,GO:…	-	ko:K03107	ko03060,map03060	-	-	-	ko00000,ko00001,ko02044	3.A.5.9	-	-	SRP68
RA3a_000613-T1	63577.G9P3Z4	0.0	1258.0	COG0443@1|root,KOG0102@2759|Eukaryota,38EJA@33154|Opisthokonta,3NVS1@4751|Fungi,3QP9J@4890|Ascomycota,2133A@147550|Sordariomycetes,3TFCK@5125|Hypocreales,3TY3P@5129|Hypocreaceae	4751|Fungi	O	Belongs to the heat shock protein 70 family	SSC1	GO:0001405,GO:0003674,GO:0003824,GO:0005488,GO:0005515,GO:0005575,GO:0005576,GO:0005618,GO:0005622,GO:0005623,GO:0005737,GO:0005739,GO:0005740,GO:0005743,GO:0005744,GO:0005759,GO:0005886,GO:0006457,GO:0006605,GO:0006626,GO:0006790,GO:0006810,GO:0006839,GO:0006886,GO:0006950,GO:0006970,GO:0006996,GO:0007005,GO:0008104,GO:0008150,GO:0008152,GO:0009277,GO:0009295,GO:0009628,GO:0009847,GO:0009893,GO:…	-	ko:K04043	ko03018,ko04212,ko05152,map03018,map04212,map05152	-	-	-	ko00000,ko00001,ko03019,ko03029,ko03110,ko04147	1.A.33.1	-	-	HSP70
RA3a_000614-T1	63577.G9P3Z5	0.0	1214.9	KOG4532@1|root,KOG4532@2759|Eukaryota,39W51@33154|Opisthokonta,3P11F@4751|Fungi,3QRGG@4890|Ascomycota,212XC@147550|Sordariomycetes,3THMU@5125|Hypocreales,3TXXM@5129|Hypocreaceae	4751|Fungi	S	Uncharacterised protein domain (DUF2415)	-	-	-	-	-	-	-	-	-	-	-	-	DUF2415
RA3a_000615-T1	63577.G9P3Z6	3.5e-225	787.3	COG0579@1|root,KOG2665@2759|Eukaryota,397NY@33154|Opisthokonta,3Q36B@4751|Fungi,3RK7N@4890|Ascomycota,214XY@147550|Sordariomycetes,3TGR3@5125|Hypocreales,3TY87@5129|Hypocreaceae	4751|Fungi	S	FAD dependent oxidoreductase	-	-	-	ko:K20298	-	-	-	-	ko00000,ko04131	-	-	-	DAO
RA3a_000616-T1	63577.G9P3Z7	1.8e-144	518.8	2E1S9@1|root,2S92C@2759|Eukaryota,3A34Y@33154|Opisthokonta,3NU96@4751|Fungi,3QS21@4890|Ascomycota,215GH@147550|Sordariomycetes,3TG18@5125|Hypocreales,3U28T@5129|Hypocreaceae	4751|Fungi	-	-	-	-	-	-	-	-	-	-	-	-	-	-	-
RA3a_000617-T1	63577.G9P3Z8	1.4e-60	240.0	COG1917@1|root,2SDZY@2759|Eukaryota,3A534@33154|Opisthokonta,3P3WB@4751|Fungi,3QX2W@4890|Ascomycota,21AXH@147550|Sordariomycetes,3TIP8@5125|Hypocreales,3U2S4@5129|Hypocreaceae	4751|Fungi	S	Cupin domain	-	-	-	-	-	-	-	-	-	-	-	-	Cupin_1,Cupin_2
RA3a_000618-T1	63577.G9P3Z9	0.0	1560.8	2CYH0@1|root,2S4CD@2759|Eukaryota,3A2M4@33154|Opisthokonta,3P2TH@4751|Fungi,3QMYS@4890|Ascomycota,2144X@147550|Sordariomycetes,3TU9B@5125|Hypocreales,3U1NZ@5129|Hypocreaceae	4751|Fungi	S	Peptidase family m20 m25 m40 protein	-	-	-	-	-	-	-	-	-	-	-	-	-
RA3a_000619-T1	29875.EHK16833	7.9e-84	318.5	COG0666@1|root,KOG0504@2759|Eukaryota,39YNX@33154|Opisthokonta,3PHTC@4751|Fungi,3R54F@4890|Ascomycota,21R6B@147550|Sordariomycetes	4751|Fungi	S	Ankyrin repeats (3 copies)	-	-	-	-	-	-	-	-	-	-	-	-	Ank_2,Ank_3,Ank_4,Ank_5,NACHT,PNP_UDP_1
RA3a_000620-T1	5127.CCT72939	2.3e-105	389.4	COG1404@1|root,2S0RE@2759|Eukaryota,38BFW@33154|Opisthokonta,3P0MU@4751|Fungi,3QM9X@4890|Ascomycota,21A9T@147550|Sordariomycetes,3TKJG@5125|Hypocreales	4751|Fungi	O	Subtilase family	-	-	-	-	-	-	-	-	-	-	-	-	Peptidase_S8
RA3a_000622-T1	63577.G9P412	4.1e-195	687.2	2E2FM@1|root,2S9PF@2759|Eukaryota,39YHJ@33154|Opisthokonta,3P1F3@4751|Fungi,3QN7Y@4890|Ascomycota,218J2@147550|Sordariomycetes,3TJ3T@5125|Hypocreales	4751|Fungi	G	Belongs to the glycosyl hydrolase 43 family	-	-	-	-	-	-	-	-	-	-	-	-	Glyco_hydro_43
RA3a_000624-T1	63577.G9P415	1.1e-159	569.3	COG3836@1|root,2SJMS@2759|Eukaryota,39SS0@33154|Opisthokonta,3NZUP@4751|Fungi,3QNB3@4890|Ascomycota,2194V@147550|Sordariomycetes,3TMD2@5125|Hypocreales,3U01Q@5129|Hypocreaceae	4751|Fungi	G	HpcH/HpaI aldolase/citrate lyase family	-	-	4.1.2.52	ko:K02510	ko00350,ko01120,map00350,map01120	-	R01645,R01647	RC00307,RC00572,RC00574,RC03057	ko00000,ko00001,ko01000	-	-	-	HpcH_HpaI
RA3a_000625-T1	63577.G9P0C8	3.7e-129	468.0	COG2940@1|root,KOG2084@2759|Eukaryota,3AAWC@33154|Opisthokonta,3P7WN@4751|Fungi,3QSI6@4890|Ascomycota	4751|Fungi	B	SET (Su(var)3-9, Enhancer-of-zeste, Trithorax) domain	-	-	-	-	-	-	-	-	-	-	-	-	SET
RA3a_000626-T1	63577.G9P0D1	4e-87	327.8	2D3U3@1|root,2SSR4@2759|Eukaryota,3A8WB@33154|Opisthokonta,3P7GN@4751|Fungi,3QXVB@4890|Ascomycota,21B8N@147550|Sordariomycetes,3TJIU@5125|Hypocreales,3TZQH@5129|Hypocreaceae	4751|Fungi	-	-	-	-	-	-	-	-	-	-	-	-	-	-	-
RA3a_000627-T1	63577.G9P0D2	0.0	1875.5	28IQG@1|root,2QR1M@2759|Eukaryota,39S98@33154|Opisthokonta,3NX6Y@4751|Fungi,3QJR7@4890|Ascomycota,213YW@147550|Sordariomycetes,3THH7@5125|Hypocreales,3TWWA@5129|Hypocreaceae	4751|Fungi	B	Fungal specific transcription factor domain	-	GO:0003674,GO:0003676,GO:0003677,GO:0003700,GO:0005488,GO:0006139,GO:0006144,GO:0006145,GO:0006355,GO:0006725,GO:0006807,GO:0008150,GO:0008152,GO:0009056,GO:0009112,GO:0009889,GO:0009987,GO:0010468,GO:0010556,GO:0019219,GO:0019222,GO:0019439,GO:0031323,GO:0031326,GO:0034641,GO:0043565,GO:0044237,GO:0044238,GO:0044248,GO:0044270,GO:0044281,GO:0046113,GO:0046483,GO:0046700,GO:0050789,GO:0050794,GO:…	-	-	-	-	-	-	-	-	-	-	Fungal_trans,Zn_clus
RA3a_000628-T1	63577.G9P0D3	1.1e-282	978.8	KOG2615@1|root,KOG2615@2759|Eukaryota,38FGP@33154|Opisthokonta,3NVFU@4751|Fungi,3QPSM@4890|Ascomycota,214BJ@147550|Sordariomycetes,3TGS7@5125|Hypocreales,3TWN5@5129|Hypocreaceae	4751|Fungi	S	Sugar (and other) transporter	-	GO:0000322,GO:0000323,GO:0000324,GO:0000329,GO:0003674,GO:0005215,GO:0005575,GO:0005622,GO:0005623,GO:0005737,GO:0005773,GO:0005774,GO:0006810,GO:0008150,GO:0016020,GO:0016021,GO:0031090,GO:0031224,GO:0043226,GO:0043227,GO:0043229,GO:0043231,GO:0044422,GO:0044424,GO:0044425,GO:0044437,GO:0044444,GO:0044446,GO:0044464,GO:0051179,GO:0051234,GO:0055085,GO:0098588,GO:0098805,GO:0098852	-	-	-	-	-	-	-	-	-	-	MFS_1
RA3a_000629-T1	63577.G9P0D7	1.8e-71	275.8	KOG3223@1|root,KOG3223@2759|Eukaryota,38EMG@33154|Opisthokonta,3P2NW@4751|Fungi,3QQ3E@4890|Ascomycota,213NT@147550|Sordariomycetes,3TEXI@5125|Hypocreales,3U0ZX@5129|Hypocreaceae	4751|Fungi	S	Coiled-coil domain-containing protein 124	-	GO:0003674,GO:0003712,GO:0003713,GO:0005575,GO:0005622,GO:0005623,GO:0005634,GO:0005737,GO:0006139,GO:0006351,GO:0006366,GO:0006725,GO:0006807,GO:0006950,GO:0006979,GO:0008150,GO:0008152,GO:0009058,GO:0009059,GO:0009889,GO:0009891,GO:0009893,GO:0009987,GO:0010467,GO:0010556,GO:0010557,GO:0010604,GO:0016070,GO:0018130,GO:0019219,GO:0019222,GO:0019438,GO:0031323,GO:0031325,GO:0031326,GO:0031328,GO:…	-	ko:K02357	-	-	-	-	ko00000,ko03012,ko03029	-	-	-	Ccdc124
RA3a_000630-T1	63577.G9P0D8	1.2e-145	522.7	2CZSZ@1|root,2SBJJ@2759|Eukaryota,39PIQ@33154|Opisthokonta,3Q5VG@4751|Fungi,3RNX9@4890|Ascomycota,21S4W@147550|Sordariomycetes,3TUV6@5125|Hypocreales,3U0VG@5129|Hypocreaceae	4751|Fungi	O	Belongs to the ubiquitin-conjugating enzyme family	-	-	-	-	-	-	-	-	-	-	-	-	UQ_con
RA3a_000631-T1	63577.G9P0E0	8e-166	589.7	COG0524@1|root,KOG2855@2759|Eukaryota,38FCH@33154|Opisthokonta,3NX2B@4751|Fungi,3QRGU@4890|Ascomycota,215I2@147550|Sordariomycetes,3TGYS@5125|Hypocreales,3TX86@5129|Hypocreaceae	4751|Fungi	G	Catalyzes the phosphorylation of ribose at O-5 in a reaction requiring ATP and magnesium. The resulting D-ribose-5- phosphate can then be used either for sythesis of nucleotides, histidine, and tryptophan, or as a component of the pentose phosphate pathway	RBK1	GO:0000166,GO:0003674,GO:0003824,GO:0004747,GO:0005488,GO:0005524,GO:0005575,GO:0005622,GO:0005623,GO:0005634,GO:0005737,GO:0005975,GO:0005996,GO:0006014,GO:0006793,GO:0006796,GO:0008144,GO:0008150,GO:0008152,GO:0009987,GO:0016301,GO:0016310,GO:0016740,GO:0016772,GO:0016773,GO:0017076,GO:0019200,GO:0019321,GO:0030554,GO:0032553,GO:0032555,GO:0032559,GO:0035639,GO:0036094,GO:0043167,GO:0043168,GO:…	2.7.1.15	ko:K00852	ko00030,map00030	-	R01051,R02750	RC00002,RC00017	ko00000,ko00001,ko01000	-	-	-	PfkB
RA3a_000632-T1	63577.G9P0E1	8e-143	513.1	COG1985@1|root,2RZWZ@2759|Eukaryota,38FM3@33154|Opisthokonta,3NX1M@4751|Fungi,3QR2N@4890|Ascomycota,21485@147550|Sordariomycetes,3TGSI@5125|Hypocreales,3TWU2@5129|Hypocreaceae	4751|Fungi	H	RibD C-terminal domain	RIB7	GO:0000166,GO:0001522,GO:0003674,GO:0003824,GO:0005488,GO:0005515,GO:0005575,GO:0005622,GO:0005623,GO:0005737,GO:0005739,GO:0006139,GO:0006396,GO:0006399,GO:0006400,GO:0006725,GO:0006766,GO:0006767,GO:0006771,GO:0006807,GO:0008033,GO:0008150,GO:0008152,GO:0008703,GO:0009058,GO:0009110,GO:0009231,GO:0009451,GO:0009982,GO:0009987,GO:0010467,GO:0016070,GO:0016491,GO:0016614,GO:0016616,GO:0016853,GO:…	1.1.1.302	ko:K14654	ko00740,ko01100,map00740,map01100	-	R09375,R09376	RC00933	ko00000,ko00001,ko01000	-	-	iMM904.YBR153W,iND750.YBR153W	RibD_C
RA3a_000633-T1	63577.G9P0E3	6.9e-203	713.0	KOG0277@1|root,KOG0277@2759|Eukaryota,38BPW@33154|Opisthokonta,3NXHS@4751|Fungi,3QN83@4890|Ascomycota,21549@147550|Sordariomycetes,3TD8G@5125|Hypocreales,3U282@5129|Hypocreaceae	4751|Fungi	U	WD domain, G-beta repeat	PEX7	GO:0000268,GO:0003674,GO:0005048,GO:0005053,GO:0005488,GO:0005575,GO:0005622,GO:0005623,GO:0005737,GO:0005777,GO:0005782,GO:0005829,GO:0006605,GO:0006625,GO:0006810,GO:0006886,GO:0006996,GO:0007031,GO:0008104,GO:0008150,GO:0009987,GO:0015031,GO:0015833,GO:0015919,GO:0016043,GO:0016558,GO:0016560,GO:0017038,GO:0031907,GO:0031974,GO:0032991,GO:0033036,GO:0033218,GO:0033365,GO:0034613,GO:0042277,GO:…	-	ko:K13341	ko04146,map04146	-	-	-	ko00000,ko00001	3.A.20.1	-	-	WD40
RA3a_000634-T1	63577.G9P0E4	0.0	1154.4	COG0513@1|root,KOG0342@2759|Eukaryota,38E1A@33154|Opisthokonta,3NYNU@4751|Fungi,3QQQS@4890|Ascomycota,214HU@147550|Sordariomycetes,3TESK@5125|Hypocreales,3TZTV@5129|Hypocreaceae	4751|Fungi	A	Belongs to the DEAD box helicase family	MSS116	GO:0000372,GO:0000373,GO:0000375,GO:0000376,GO:0000377,GO:0000959,GO:0003674,GO:0003676,GO:0003723,GO:0003724,GO:0003725,GO:0003727,GO:0003729,GO:0003824,GO:0004004,GO:0004386,GO:0005488,GO:0005575,GO:0005622,GO:0005623,GO:0005634,GO:0005730,GO:0005737,GO:0005739,GO:0005759,GO:0006139,GO:0006351,GO:0006354,GO:0006390,GO:0006392,GO:0006396,GO:0006725,GO:0006807,GO:0008026,GO:0008150,GO:0008152,GO:…	3.6.4.13	ko:K17679	-	-	-	-	ko00000,ko01000,ko03029	-	-	-	DEAD,Helicase_C
RA3a_000635-T1	63577.G9P0E5	0.0	1632.5	2B1H4@1|root,2S0AD@2759|Eukaryota,39I0P@33154|Opisthokonta,3NVR5@4751|Fungi,3QRPE@4890|Ascomycota,212VN@147550|Sordariomycetes,3TEEW@5125|Hypocreales,3U1WC@5129|Hypocreaceae	4751|Fungi	S	Inner centromere protein, ARK binding region	-	GO:0001932,GO:0001934,GO:0003674,GO:0005575,GO:0005622,GO:0005623,GO:0005819,GO:0005828,GO:0005856,GO:0005874,GO:0005875,GO:0005876,GO:0006464,GO:0006468,GO:0006793,GO:0006796,GO:0006807,GO:0007059,GO:0008047,GO:0008150,GO:0008152,GO:0009893,GO:0009987,GO:0010562,GO:0010564,GO:0010604,GO:0015630,GO:0016310,GO:0019207,GO:0019209,GO:0019220,GO:0019222,GO:0019538,GO:0019887,GO:0030234,GO:0030295,GO:…	-	-	-	-	-	-	-	-	-	-	INCENP_ARK-bind
RA3a_000636-T1	80884.CCF41467	5.4e-13	79.7	2B1H4@1|root,2S0AD@2759|Eukaryota,39I0P@33154|Opisthokonta,3NVR5@4751|Fungi,3QRPE@4890|Ascomycota,212VN@147550|Sordariomycetes,1F06B@1028384|Glomerellales	4751|Fungi	S	Inner centromere protein	-	GO:0001932,GO:0001934,GO:0003674,GO:0005575,GO:0005622,GO:0005623,GO:0005819,GO:0005828,GO:0005856,GO:0005874,GO:0005875,GO:0005876,GO:0006464,GO:0006468,GO:0006793,GO:0006796,GO:0006807,GO:0007059,GO:0008047,GO:0008150,GO:0008152,GO:0009893,GO:0009987,GO:0010562,GO:0010564,GO:0010604,GO:0015630,GO:0016310,GO:0019207,GO:0019209,GO:0019220,GO:0019222,GO:0019538,GO:0019887,GO:0030234,GO:0030295,GO:…	-	-	-	-	-	-	-	-	-	-	INCENP_ARK-bind
RA3a_000637-T1	63577.G9P0E6	0.0	2004.6	COG1196@1|root,KOG0933@2759|Eukaryota,38GT2@33154|Opisthokonta,3NUZ3@4751|Fungi,3QK0S@4890|Ascomycota,2140M@147550|Sordariomycetes,3TH0C@5125|Hypocreales,3U0XQ@5129|Hypocreaceae	4751|Fungi	BD	SMC proteins Flexible Hinge Domain	SMC2	GO:0000003,GO:0000070,GO:0000166,GO:0000217,GO:0000228,GO:0000278,GO:0000280,GO:0000775,GO:0000776,GO:0000777,GO:0000778,GO:0000779,GO:0000780,GO:0000785,GO:0000790,GO:0000793,GO:0000794,GO:0000796,GO:0000799,GO:0000819,GO:0003674,GO:0003676,GO:0003677,GO:0003680,GO:0003682,GO:0003690,GO:0003824,GO:0005488,GO:0005524,GO:0005575,GO:0005622,GO:0005623,GO:0005634,GO:0005694,GO:0005730,GO:0005737,GO:…	-	ko:K06674	ko04111,map04111	-	-	-	ko00000,ko00001,ko03036	-	-	-	SMC_N,SMC_hinge
RA3a_000638-T1	63577.G9P0E7	1.4e-232	812.0	COG3217@1|root,KOG2362@2759|Eukaryota,39YHI@33154|Opisthokonta,3NV4G@4751|Fungi,3QRJZ@4890|Ascomycota,215Q7@147550|Sordariomycetes,3TE5U@5125|Hypocreales,3U1SN@5129|Hypocreaceae	4751|Fungi	S	MOSC N-terminal beta barrel domain	-	-	-	-	-	-	-	-	-	-	-	-	MOSC,MOSC_N
RA3a_000640-T1	63577.G9P0E9	3.7e-121	441.4	28PHD@1|root,2QW5G@2759|Eukaryota,39X41@33154|Opisthokonta,3P0AT@4751|Fungi,3QM02@4890|Ascomycota,216YE@147550|Sordariomycetes,3TCTD@5125|Hypocreales,3U05E@5129|Hypocreaceae	4751|Fungi	S	Fungal specific transcription factor domain	-	-	-	-	-	-	-	-	-	-	-	-	Fungal_trans_2,Zn_clus
RA3a_000641-T1	63577.G9P0F0	8e-272	942.6	KOG1852@1|root,KOG1852@2759|Eukaryota,38DCU@33154|Opisthokonta,3NXUN@4751|Fungi,3QNZ8@4890|Ascomycota,217H0@147550|Sordariomycetes,3TFBK@5125|Hypocreales,3TWV5@5129|Hypocreaceae	4751|Fungi	D	Mob1/phocein family	-	-	-	-	-	-	-	-	-	-	-	-	Mob1_phocein
RA3a_000642-T1	63577.G9P0F1	1e-144	519.6	COG0523@1|root,COG5601@1|root,KOG2151@2759|Eukaryota,KOG2743@2759|Eukaryota,38EH3@33154|Opisthokonta,3NUR3@4751|Fungi,3QM62@4890|Ascomycota,211IN@147550|Sordariomycetes,3TEW5@5125|Hypocreales,3TZ0E@5129|Hypocreaceae	4751|Fungi	DHK	CobW/HypB/UreG, nucleotide-binding domain	-	GO:0003674,GO:0003824,GO:0005575,GO:0005622,GO:0005623,GO:0005737,GO:0044424,GO:0044464	-	-	-	-	-	-	-	-	-	-	CobW_C,cobW
RA3a_000643-T1	63577.G9P0F1	7.1e-120	437.2	COG0523@1|root,COG5601@1|root,KOG2151@2759|Eukaryota,KOG2743@2759|Eukaryota,38EH3@33154|Opisthokonta,3NUR3@4751|Fungi,3QM62@4890|Ascomycota,211IN@147550|Sordariomycetes,3TEW5@5125|Hypocreales,3TZ0E@5129|Hypocreaceae	4751|Fungi	DHK	CobW/HypB/UreG, nucleotide-binding domain	-	GO:0003674,GO:0003824,GO:0005575,GO:0005622,GO:0005623,GO:0005737,GO:0044424,GO:0044464	-	-	-	-	-	-	-	-	-	-	CobW_C,cobW
RA3a_000644-T1	51453.EGR51658	9.8e-58	229.2	COG5601@1|root,KOG2151@2759|Eukaryota,38FUX@33154|Opisthokonta,3P25X@4751|Fungi,3RJP4@4890|Ascomycota,21QDV@147550|Sordariomycetes,3TDH7@5125|Hypocreales	4751|Fungi	DK	NOT2 / NOT3 / NOT5 family	CDC36	GO:0000288,GO:0000289,GO:0000290,GO:0000749,GO:0000932,GO:0000956,GO:0005575,GO:0005622,GO:0005623,GO:0005634,GO:0005737,GO:0006139,GO:0006351,GO:0006354,GO:0006355,GO:0006357,GO:0006366,GO:0006368,GO:0006401,GO:0006402,GO:0006417,GO:0006464,GO:0006725,GO:0006807,GO:0008150,GO:0008152,GO:0009056,GO:0009057,GO:0009058,GO:0009059,GO:0009889,GO:0009890,GO:0009891,GO:0009892,GO:0009893,GO:0009987,GO:…	-	ko:K12605	ko03018,map03018	-	-	-	ko00000,ko00001,ko03019	-	-	-	NOT2_3_5
RA3a_000645-T1	63577.G9P0F2	4.1e-88	330.9	2CYWY@1|root,2S6YF@2759|Eukaryota,3A3G5@33154|Opisthokonta,3P42X@4751|Fungi,3QWEW@4890|Ascomycota,219QP@147550|Sordariomycetes,3TCMW@5125|Hypocreales,3TXTE@5129|Hypocreaceae	4751|Fungi	S	Domain that may be involved in binding ubiquitin-conjugating enzymes (UBCs)	-	GO:0000151,GO:0000153,GO:0000835,GO:0000836,GO:0000839,GO:0003674,GO:0005488,GO:0005515,GO:0005575,GO:0005622,GO:0005623,GO:0005737,GO:0005783,GO:0005789,GO:0006508,GO:0006511,GO:0006807,GO:0006950,GO:0008150,GO:0008152,GO:0009056,GO:0009057,GO:0009987,GO:0010033,GO:0010243,GO:0010498,GO:0012505,GO:0016020,GO:0016021,GO:0019538,GO:0019941,GO:0030163,GO:0030176,GO:0030234,GO:0030433,GO:0031224,GO:…	-	ko:K14022	ko04141,map04141	-	-	-	ko00000,ko00001	-	-	-	CUE
RA3a_000646-T1	63577.G9P0F3	0.0	1282.3	COG0484@1|root,KOG0714@2759|Eukaryota,3A16Y@33154|Opisthokonta,3P2M5@4751|Fungi,3QT5J@4890|Ascomycota,2124E@147550|Sordariomycetes,3TCPT@5125|Hypocreales,3TX6X@5129|Hypocreaceae	4751|Fungi	O	DnaJ molecular chaperone homology domain	-	GO:0000226,GO:0000278,GO:0000281,GO:0000910,GO:0000923,GO:0003674,GO:0005488,GO:0005515,GO:0005575,GO:0005622,GO:0005623,GO:0005634,GO:0005815,GO:0005816,GO:0005856,GO:0006810,GO:0006887,GO:0006996,GO:0007010,GO:0007017,GO:0007049,GO:0007097,GO:0007163,GO:0008150,GO:0008360,GO:0009987,GO:0015630,GO:0016043,GO:0016192,GO:0022402,GO:0022411,GO:0022603,GO:0022604,GO:0022607,GO:0030544,GO:0031021,GO:…	-	-	-	-	-	-	-	-	-	-	DnaJ
RA3a_000647-T1	63577.G9P0F4	2.9e-52	211.5	2F540@1|root,2T64E@2759|Eukaryota,3AUMC@33154|Opisthokonta,3PGXC@4751|Fungi,3QZYK@4890|Ascomycota,21C78@147550|Sordariomycetes,3TJD3@5125|Hypocreales,3U33Z@5129|Hypocreaceae	4751|Fungi	-	-	-	-	-	-	-	-	-	-	-	-	-	-	-
RA3a_000648-T1	63577.G9P0F5	0.0	2033.5	COG0265@1|root,KOG1421@2759|Eukaryota,39J7H@33154|Opisthokonta,3NYAX@4751|Fungi,3QKHK@4890|Ascomycota,21569@147550|Sordariomycetes,3TCQC@5125|Hypocreales,3TZKB@5129|Hypocreaceae	4751|Fungi	O	Domain present in PSD-95, Dlg, and ZO-1/2.	NMA111	GO:0003674,GO:0003824,GO:0004175,GO:0004252,GO:0005575,GO:0005622,GO:0005623,GO:0005634,GO:0006508,GO:0006629,GO:0006807,GO:0006915,GO:0006950,GO:0008150,GO:0008152,GO:0008219,GO:0008233,GO:0008236,GO:0009056,GO:0009057,GO:0009266,GO:0009408,GO:0009628,GO:0009987,GO:0012501,GO:0016787,GO:0017171,GO:0019538,GO:0030163,GO:0033554,GO:0034605,GO:0043170,GO:0043226,GO:0043227,GO:0043229,GO:0043231,GO:…	-	-	-	-	-	-	-	-	-	-	PDZ,PDZ_1,PDZ_2,Trypsin_2
RA3a_000649-T1	63577.G9P0F6	9.1e-149	534.6	KOG2027@1|root,KOG2027@2759|Eukaryota,38H4P@33154|Opisthokonta,3NW5R@4751|Fungi,3QSRE@4890|Ascomycota,216K2@147550|Sordariomycetes,3TF0K@5125|Hypocreales,3TWIN@5129|Hypocreaceae	4751|Fungi	Z	Regulator of Vps4 activity in the MVB pathway	IST1	GO:0005575,GO:0005622,GO:0005623,GO:0005737,GO:0005768,GO:0006508,GO:0006511,GO:0006807,GO:0006810,GO:0006886,GO:0007034,GO:0008104,GO:0008150,GO:0008152,GO:0009056,GO:0009057,GO:0009987,GO:0012505,GO:0015031,GO:0015833,GO:0016192,GO:0016197,GO:0019538,GO:0019941,GO:0030163,GO:0031410,GO:0031982,GO:0032509,GO:0032511,GO:0033036,GO:0033365,GO:0034613,GO:0042886,GO:0043162,GO:0043170,GO:0043226,GO:…	-	ko:K19476	ko04144,map04144	-	-	-	ko00000,ko00001	-	-	-	Ist1
RA3a_000650-T1	63577.G9P0F9	1.3e-75	288.9	COG5030@1|root,KOG0935@2759|Eukaryota,38BNQ@33154|Opisthokonta,3NW9H@4751|Fungi,3QPHT@4890|Ascomycota,213RP@147550|Sordariomycetes,3TF9I@5125|Hypocreales,3TXIC@5129|Hypocreaceae	4751|Fungi	U	Clathrin adaptor complex small chain	aps2	GO:0005575,GO:0005622,GO:0005623,GO:0005628,GO:0005634,GO:0005737,GO:0005886,GO:0005905,GO:0005933,GO:0005935,GO:0005938,GO:0006810,GO:0006886,GO:0006897,GO:0006898,GO:0008104,GO:0008150,GO:0012505,GO:0012506,GO:0015031,GO:0015833,GO:0016020,GO:0016192,GO:0030117,GO:0030118,GO:0030119,GO:0030120,GO:0030122,GO:0030125,GO:0030128,GO:0030131,GO:0030132,GO:0030135,GO:0030136,GO:0030139,GO:0030427,GO:…	-	ko:K11827	ko04144,ko04721,ko04961,ko05016,map04144,map04721,map04961,map05016	-	-	-	ko00000,ko00001,ko04131	-	-	-	Clat_adaptor_s
RA3a_000651-T1	63577.G9P0G2	0.0	1785.0	KOG4711@1|root,KOG4711@2759|Eukaryota,39UYB@33154|Opisthokonta,3NWQG@4751|Fungi,3QJRM@4890|Ascomycota,217BZ@147550|Sordariomycetes,3TCRF@5125|Hypocreales,3TYVN@5129|Hypocreaceae	4751|Fungi	S	Putative ER transporter, 6TM, N-terminal	-	GO:0003674,GO:0005215,GO:0005310,GO:0005342,GO:0005575,GO:0005622,GO:0005623,GO:0005737,GO:0005773,GO:0005774,GO:0005783,GO:0006810,GO:0006811,GO:0006820,GO:0006835,GO:0008150,GO:0008509,GO:0008514,GO:0012505,GO:0015075,GO:0015140,GO:0015318,GO:0015556,GO:0015711,GO:0015740,GO:0015743,GO:0015849,GO:0016020,GO:0016021,GO:0022857,GO:0031090,GO:0031224,GO:0034220,GO:0043226,GO:0043227,GO:0043229,GO:…	-	-	-	-	-	-	-	-	-	-	ALMT,ArAE_2,ArAE_2_N,FUSC_2
RA3a_000652-T1	63577.G9P0G3	1.4e-160	572.4	KOG3902@1|root,KOG3902@2759|Eukaryota,38PQP@33154|Opisthokonta,3NXIN@4751|Fungi,3QJPY@4890|Ascomycota,211GN@147550|Sordariomycetes,3TD2S@5125|Hypocreales,3U114@5129|Hypocreaceae	4751|Fungi	J	Transcription initiation factor IID, 18kD subunit	SPT3	GO:0000123,GO:0000124,GO:0000228,GO:0000785,GO:0000790,GO:0001403,GO:0003674,GO:0003676,GO:0003677,GO:0003712,GO:0005488,GO:0005575,GO:0005622,GO:0005623,GO:0005634,GO:0005654,GO:0005694,GO:0005737,GO:0005829,GO:0006139,GO:0006325,GO:0006338,GO:0006351,GO:0006355,GO:0006357,GO:0006366,GO:0006464,GO:0006473,GO:0006475,GO:0006725,GO:0006807,GO:0006996,GO:0007124,GO:0008150,GO:0008152,GO:0009058,GO:…	-	ko:K11313,ko:K19476	ko04144,ko05202,map04144,map05202	-	-	-	ko00000,ko00001,ko03021,ko03036	-	-	-	TFIID-18kDa
RA3a_000653-T1	63577.G9P0G4	1.6e-156	558.9	KOG2918@1|root,KOG2918@2759|Eukaryota,38FIG@33154|Opisthokonta,3NUP8@4751|Fungi,3QN9X@4890|Ascomycota,2187H@147550|Sordariomycetes,3TEWY@5125|Hypocreales,3U03U@5129|Hypocreaceae	4751|Fungi	O	Leucine carboxyl methyltransferase	PPM1	GO:0003674,GO:0003824,GO:0003880,GO:0005575,GO:0005622,GO:0005623,GO:0005737,GO:0005829,GO:0006464,GO:0006479,GO:0006481,GO:0006807,GO:0008150,GO:0008152,GO:0008168,GO:0008171,GO:0008213,GO:0008276,GO:0008757,GO:0009894,GO:0009987,GO:0010340,GO:0010506,GO:0016740,GO:0016741,GO:0018410,GO:0018423,GO:0019222,GO:0019538,GO:0031323,GO:0031329,GO:0032259,GO:0036211,GO:0043170,GO:0043412,GO:0043414,GO:…	2.1.1.233	ko:K18203	-	-	-	-	ko00000,ko01000,ko01009	-	-	-	LCM
RA3a_000654-T1	63577.G9P0G5	3.8e-185	654.1	2E88K@1|root,2SERQ@2759|Eukaryota,3A48A@33154|Opisthokonta,3P27M@4751|Fungi,3QU6Y@4890|Ascomycota,2193Y@147550|Sordariomycetes,3TCNN@5125|Hypocreales,3TYSC@5129|Hypocreaceae	4751|Fungi	S	ubiquitin	-	-	-	-	-	-	-	-	-	-	-	-	-
RA3a_000655-T1	63577.G9P0G6	0.0	1602.8	COG5059@1|root,KOG0240@2759|Eukaryota,38BVM@33154|Opisthokonta,3NWJ6@4751|Fungi,3QN4V@4890|Ascomycota,214AS@147550|Sordariomycetes,3TEP0@5125|Hypocreales,3U0Q0@5129|Hypocreaceae	4751|Fungi	Z	Belongs to the TRAFAC class myosin-kinesin ATPase superfamily. Kinesin family	-	GO:0000301,GO:0003674,GO:0003774,GO:0003777,GO:0003824,GO:0005488,GO:0005515,GO:0005575,GO:0005622,GO:0005623,GO:0005737,GO:0005856,GO:0005871,GO:0005874,GO:0005875,GO:0005881,GO:0006810,GO:0006886,GO:0006887,GO:0006891,GO:0006928,GO:0007017,GO:0007018,GO:0007163,GO:0008017,GO:0008092,GO:0008104,GO:0008150,GO:0008360,GO:0008574,GO:0009987,GO:0010970,GO:0015031,GO:0015630,GO:0015631,GO:0015833,GO:…	-	ko:K10396	ko04144,ko04728,map04144,map04728	-	-	-	ko00000,ko00001,ko04131,ko04147,ko04812	-	-	-	DUF465,Kinesin
RA3a_000656-T1	63577.G9P0G7	3.8e-81	307.4	COG5078@1|root,KOG0419@2759|Eukaryota,38EB1@33154|Opisthokonta,3NXSQ@4751|Fungi,3QPEI@4890|Ascomycota,217MA@147550|Sordariomycetes,3TCP9@5125|Hypocreales,3TZA0@5129|Hypocreaceae	4751|Fungi	O	Belongs to the ubiquitin-conjugating enzyme family	UBC2	GO:0000003,GO:0000075,GO:0000077,GO:0000151,GO:0000209,GO:0000228,GO:0000278,GO:0000722,GO:0000723,GO:0000724,GO:0000725,GO:0000731,GO:0000785,GO:0000790,GO:0000792,GO:0003674,GO:0003824,GO:0004842,GO:0005488,GO:0005515,GO:0005575,GO:0005622,GO:0005623,GO:0005634,GO:0005694,GO:0005737,GO:0006139,GO:0006259,GO:0006281,GO:0006301,GO:0006302,GO:0006310,GO:0006312,GO:0006323,GO:0006325,GO:0006333,GO:…	2.3.2.23	ko:K10573,ko:K10574	ko04120,map04120	-	-	-	ko00000,ko00001,ko01000,ko03400,ko04121	-	-	-	UQ_con
RA3a_000657-T1	63577.G9P0G8	1.9e-226	791.6	COG0183@1|root,KOG1390@2759|Eukaryota,38C4X@33154|Opisthokonta,3NV1W@4751|Fungi,3QNFF@4890|Ascomycota,211FU@147550|Sordariomycetes,3TD82@5125|Hypocreales,3U0T4@5129|Hypocreaceae	4751|Fungi	I	Thiolase, N-terminal domain	-	GO:0003674,GO:0003824,GO:0003985,GO:0003988,GO:0005575,GO:0005622,GO:0005623,GO:0005737,GO:0005739,GO:0005777,GO:0006082,GO:0006629,GO:0006631,GO:0006635,GO:0008150,GO:0008152,GO:0009056,GO:0009062,GO:0009987,GO:0016042,GO:0016054,GO:0016407,GO:0016408,GO:0016453,GO:0016740,GO:0016746,GO:0016747,GO:0019395,GO:0019752,GO:0030258,GO:0032787,GO:0034440,GO:0042579,GO:0043226,GO:0043227,GO:0043229,GO:…	2.3.1.9	ko:K00626	ko00071,ko00072,ko00280,ko00310,ko00362,ko00380,ko00620,ko00630,ko00640,ko00650,ko00720,ko00900,ko01100,ko01110,ko01120,ko01130,ko01200,ko01212,ko02020,map00071,map00072,map00280,map00310,map00362,map00380,map00620,map00630,map00640,map00650,map00720,map00900,map01100,map01110,map01120,map01130,map01200,map01212,map02020	M00088,M00095,M00373,M00374,M00375	R00238,R01177	RC00004,RC00326	ko00000,ko00001,ko00002,ko01000,ko04147	-	-	-	Thiolase_C,Thiolase_N
RA3a_000658-T1	63577.G9P0G9	5.2e-303	1046.2	COG5600@1|root,KOG2688@2759|Eukaryota,38J54@33154|Opisthokonta,3NZE0@4751|Fungi,3QS7N@4890|Ascomycota,215KP@147550|Sordariomycetes,3TFEJ@5125|Hypocreales,3U0MP@5129|Hypocreaceae	4751|Fungi	D	PCI/PINT associated module	-	GO:0000278,GO:0000281,GO:0000282,GO:0000346,GO:0000910,GO:0000956,GO:0000972,GO:0000973,GO:0003674,GO:0003676,GO:0003677,GO:0003690,GO:0003723,GO:0005488,GO:0005575,GO:0005622,GO:0005623,GO:0005634,GO:0005635,GO:0005643,GO:0006139,GO:0006259,GO:0006281,GO:0006283,GO:0006289,GO:0006351,GO:0006354,GO:0006366,GO:0006368,GO:0006396,GO:0006397,GO:0006401,GO:0006402,GO:0006403,GO:0006405,GO:0006406,GO:…	-	-	-	-	-	-	-	-	-	-	PCI
RA3a_000659-T1	63577.G9P0H0	9.6e-227	792.7	28HI0@1|root,2QWHV@2759|Eukaryota,38G99@33154|Opisthokonta,3NVKV@4751|Fungi,3QJVW@4890|Ascomycota,216DC@147550|Sordariomycetes,3TG91@5125|Hypocreales,3TX1U@5129|Hypocreaceae	4751|Fungi	S	Beta-glucosidase (SUN family)	-	GO:0000322,GO:0000323,GO:0000324,GO:0003674,GO:0003824,GO:0004553,GO:0005575,GO:0005622,GO:0005623,GO:0005737,GO:0005773,GO:0008422,GO:0009986,GO:0015926,GO:0016787,GO:0016798,GO:0043226,GO:0043227,GO:0043229,GO:0043231,GO:0044424,GO:0044444,GO:0044464	-	-	-	-	-	-	-	-	-	-	SUN
RA3a_000660-T1	63577.G9P0H1	0.0	1486.5	COG0480@1|root,KOG0465@2759|Eukaryota,39J91@33154|Opisthokonta,3NV1B@4751|Fungi,3QN3C@4890|Ascomycota,214NP@147550|Sordariomycetes,3TFKR@5125|Hypocreales,3TX44@5129|Hypocreaceae	4751|Fungi	J	Elongation factor G C-terminus	MEF2	GO:0000002,GO:0000166,GO:0001882,GO:0001883,GO:0003674,GO:0003676,GO:0003723,GO:0003746,GO:0003824,GO:0003924,GO:0005488,GO:0005525,GO:0005575,GO:0005622,GO:0005623,GO:0005737,GO:0005739,GO:0005829,GO:0006412,GO:0006414,GO:0006518,GO:0006807,GO:0006996,GO:0007005,GO:0008135,GO:0008150,GO:0008152,GO:0009058,GO:0009059,GO:0009987,GO:0010467,GO:0016043,GO:0016462,GO:0016787,GO:0016817,GO:0016818,GO:…	-	ko:K02355	-	-	-	-	ko00000,ko03012,ko03029	-	-	-	EFG_C,EFG_II,GTP_EFTU,GTP_EFTU_D2
RA3a_000661-T1	63577.G9P0H4	1.1e-289	1001.9	COG1499@1|root,KOG2613@2759|Eukaryota,38ESW@33154|Opisthokonta,3NTWS@4751|Fungi,3QJDF@4890|Ascomycota,21264@147550|Sordariomycetes,3TDAE@5125|Hypocreales,3TYKB@5129|Hypocreaceae	4751|Fungi	J	Acts as an adapter for the XPO1 CRM1-mediated export of the 60S ribosomal subunit	NMD3	GO:0000054,GO:0000055,GO:0003674,GO:0005488,GO:0005575,GO:0005622,GO:0005623,GO:0005634,GO:0005737,GO:0005829,GO:0006403,GO:0006405,GO:0006611,GO:0006810,GO:0006886,GO:0006913,GO:0008104,GO:0008150,GO:0015031,GO:0015833,GO:0015931,GO:0022613,GO:0030684,GO:0030687,GO:0031503,GO:0032991,GO:0033036,GO:0033750,GO:0034613,GO:0042254,GO:0042886,GO:0043021,GO:0043023,GO:0043226,GO:0043227,GO:0043229,GO:…	-	ko:K07562	ko03008,ko03013,map03008,map03013	-	-	-	ko00000,ko00001,ko03009	-	-	-	NMD3
RA3a_000662-T1	63577.G9P0H5	3.1e-141	508.1	KOG3152@1|root,KOG3152@2759|Eukaryota,39U4I@33154|Opisthokonta,3NZ3E@4751|Fungi,3QQKS@4890|Ascomycota,2174K@147550|Sordariomycetes,3TFY6@5125|Hypocreales,3U06R@5129|Hypocreaceae	4751|Fungi	A	RNA recognition motif	ESF2	GO:0000028,GO:0000447,GO:0000460,GO:0000462,GO:0000466,GO:0000469,GO:0000472,GO:0000478,GO:0000479,GO:0000480,GO:0000966,GO:0000967,GO:0001671,GO:0003674,GO:0003676,GO:0003723,GO:0005488,GO:0005575,GO:0005622,GO:0005623,GO:0005634,GO:0005730,GO:0005737,GO:0006139,GO:0006364,GO:0006396,GO:0006725,GO:0006807,GO:0006996,GO:0008047,GO:0008150,GO:0008152,GO:0009987,GO:0010467,GO:0016043,GO:0016070,GO:…	-	ko:K14785	-	-	-	-	ko00000,ko03009	-	-	-	RRM_1
RA3a_000663-T1	63577.G9P0H6	2.3e-262	911.0	COG1012@1|root,KOG2450@2759|Eukaryota,39RV1@33154|Opisthokonta,3NUPB@4751|Fungi,3QQVQ@4890|Ascomycota,213WT@147550|Sordariomycetes,3TCZQ@5125|Hypocreales,3TWP4@5129|Hypocreaceae	4751|Fungi	C	Belongs to the aldehyde dehydrogenase family	-	-	-	-	-	-	-	-	-	-	-	-	Aldedh
RA3a_000664-T1	63577.G9P0H8	8.1e-241	839.3	COG3890@1|root,KOG4519@2759|Eukaryota,38CR9@33154|Opisthokonta,3NV7P@4751|Fungi,3QNF3@4890|Ascomycota,2155H@147550|Sordariomycetes,3TE8P@5125|Hypocreales,3TY5P@5129|Hypocreaceae	4751|Fungi	I	Belongs to the GHMP kinase family. Mevalonate kinase subfamily	ERG8	GO:0003674,GO:0003824,GO:0004631,GO:0005575,GO:0005622,GO:0005623,GO:0005634,GO:0005737,GO:0006066,GO:0006082,GO:0006084,GO:0006139,GO:0006163,GO:0006629,GO:0006637,GO:0006644,GO:0006694,GO:0006696,GO:0006720,GO:0006721,GO:0006725,GO:0006732,GO:0006753,GO:0006790,GO:0006793,GO:0006796,GO:0006807,GO:0008150,GO:0008152,GO:0008202,GO:0008204,GO:0008299,GO:0008610,GO:0008654,GO:0009058,GO:0009117,GO:…	2.7.4.2	ko:K00938	ko00900,ko01100,ko01110,ko01130,map00900,map01100,map01110,map01130	M00095	R03245	RC00002	ko00000,ko00001,ko00002,ko01000	-	-	-	GHMP_kinases_C,GHMP_kinases_N
RA3a_000665-T1	63577.G9P0H9	0.0	2164.0	KOG4197@1|root,KOG4197@2759|Eukaryota,38BX0@33154|Opisthokonta,3NXQT@4751|Fungi,3QMGQ@4890|Ascomycota,212IJ@147550|Sordariomycetes,3TG9Y@5125|Hypocreales,3U0YY@5129|Hypocreaceae	4751|Fungi	S	PPR repeat	-	GO:0003674,GO:0003676,GO:0003723,GO:0003824,GO:0004518,GO:0004519,GO:0005488,GO:0005575,GO:0005622,GO:0005623,GO:0005737,GO:0005739,GO:0005740,GO:0006139,GO:0006725,GO:0006807,GO:0008150,GO:0008152,GO:0009451,GO:0009987,GO:0010467,GO:0016020,GO:0016021,GO:0016070,GO:0016787,GO:0016788,GO:0031090,GO:0031224,GO:0031300,GO:0031301,GO:0031966,GO:0031967,GO:0031975,GO:0032592,GO:0034641,GO:0043170,GO:…	-	-	-	-	-	-	-	-	-	-	PPR,PPR_2,PPR_3
RA3a_000666-T1	63577.G9P0I0	0.0	1375.9	COG0513@1|root,KOG0348@2759|Eukaryota,38GBF@33154|Opisthokonta,3NUZC@4751|Fungi,3QNHJ@4890|Ascomycota,21851@147550|Sordariomycetes,3TE6A@5125|Hypocreales,3TZ2Q@5129|Hypocreaceae	4751|Fungi	A	Belongs to the DEAD box helicase family	DBP7	GO:0000463,GO:0000470,GO:0003674,GO:0003724,GO:0003824,GO:0004004,GO:0004386,GO:0005575,GO:0005622,GO:0005623,GO:0005634,GO:0005730,GO:0005737,GO:0006139,GO:0006364,GO:0006396,GO:0006725,GO:0006807,GO:0008026,GO:0008150,GO:0008152,GO:0008186,GO:0009987,GO:0010467,GO:0010501,GO:0016070,GO:0016072,GO:0016462,GO:0016787,GO:0016817,GO:0016818,GO:0016887,GO:0017111,GO:0022613,GO:0031974,GO:0031981,GO:…	3.6.4.13	ko:K14806	-	-	-	-	ko00000,ko01000,ko01009,ko03009	-	-	-	DEAD,DUF4217,Helicase_C
RA3a_000667-T1	63577.G9P0I1	6.1e-288	996.1	COG0017@1|root,KOG0555@2759|Eukaryota,38ENC@33154|Opisthokonta,3NVRS@4751|Fungi,3QJSN@4890|Ascomycota,215KD@147550|Sordariomycetes,3TG69@5125|Hypocreales,3TWNN@5129|Hypocreaceae	4751|Fungi	J	OB-fold nucleic acid binding domain	-	-	6.1.1.22	ko:K01893	ko00970,map00970	M00359,M00360	R03648	RC00055,RC00523	ko00000,ko00001,ko00002,ko01000,ko01007,ko03016	-	-	-	tRNA-synt_2,tRNA_anti-codon
RA3a_000668-T1	51453.EGR51673	2e-09	68.6	2EQQK@1|root,2STPC@2759|Eukaryota,3A8BV@33154|Opisthokonta,3P6W7@4751|Fungi,3QYP4@4890|Ascomycota,21BZH@147550|Sordariomycetes,3TJ9C@5125|Hypocreales,3U31J@5129|Hypocreaceae	4751|Fungi	-	-	-	-	-	-	-	-	-	-	-	-	-	-	-
RA3a_000669-T1	63577.G9P0M2	8.4e-39	166.4	2DZFN@1|root,2S5A7@2759|Eukaryota,39JF2@33154|Opisthokonta,3Q3RZ@4751|Fungi,3RKUK@4890|Ascomycota,21R2R@147550|Sordariomycetes,3TIQ7@5125|Hypocreales,3U2KA@5129|Hypocreaceae	4751|Fungi	S	COPI associated protein	-	GO:0000139,GO:0005575,GO:0005622,GO:0005623,GO:0005737,GO:0005794,GO:0006810,GO:0008150,GO:0012505,GO:0016020,GO:0016021,GO:0016192,GO:0030173,GO:0031090,GO:0031224,GO:0031228,GO:0031300,GO:0031301,GO:0031984,GO:0043226,GO:0043227,GO:0043229,GO:0043231,GO:0044422,GO:0044424,GO:0044425,GO:0044431,GO:0044444,GO:0044446,GO:0044464,GO:0051179,GO:0051234,GO:0098588,GO:0098791	-	-	-	-	-	-	-	-	-	-	COPI_assoc
RA3a_000670-T1	63577.G9P0M3	1.7e-297	1028.1	2D2RX@1|root,2SNSN@2759|Eukaryota,3A30V@33154|Opisthokonta,3P33V@4751|Fungi,3QYCM@4890|Ascomycota,219XV@147550|Sordariomycetes,3TJS2@5125|Hypocreales,3U419@5129|Hypocreaceae	4751|Fungi	-	-	-	-	-	-	-	-	-	-	-	-	-	-	-
RA3a_000671-T1	63577.G9P0M4	8.7e-175	620.2	2EEV5@1|root,2SK65@2759|Eukaryota,39W13@33154|Opisthokonta,3NZ3W@4751|Fungi,3QSFY@4890|Ascomycota,2153Y@147550|Sordariomycetes,3TPRM@5125|Hypocreales,3U21X@5129|Hypocreaceae	4751|Fungi	-	-	-	-	-	-	-	-	-	-	-	-	-	-	-
RA3a_000672-T1	63577.G9P0M6	3e-235	820.8	COG1448@1|root,KOG1412@2759|Eukaryota,39W2P@33154|Opisthokonta,3NUCS@4751|Fungi,3QMJ0@4890|Ascomycota,216JW@147550|Sordariomycetes,3TGVQ@5125|Hypocreales,3U22G@5129|Hypocreaceae	4751|Fungi	E	Aminotransferase class I and II	aat2	GO:0003674,GO:0003824,GO:0004069,GO:0006082,GO:0006103,GO:0006520,GO:0006531,GO:0006532,GO:0006536,GO:0006807,GO:0008150,GO:0008152,GO:0008483,GO:0008652,GO:0009058,GO:0009064,GO:0009066,GO:0009067,GO:0009987,GO:0016053,GO:0016740,GO:0016769,GO:0019752,GO:0043436,GO:0043648,GO:0043650,GO:0044237,GO:0044238,GO:0044249,GO:0044281,GO:0044283,GO:0046394,GO:0051186,GO:0071704,GO:1901564,GO:1901566,GO:…	2.6.1.1	ko:K14454	ko00220,ko00250,ko00270,ko00330,ko00350,ko00360,ko00400,ko00710,ko00950,ko00960,ko01100,ko01110,ko01120,ko01130,ko01200,ko01210,ko01230,map00220,map00250,map00270,map00330,map00350,map00360,map00400,map00710,map00950,map00960,map01100,map01110,map01120,map01130,map01200,map01210,map01230	M00170,M00171	R00355,R00694,R00734,R00896,R02433,R02619,R05052	RC00006	ko00000,ko00001,ko00002,ko01000,ko01007,ko04131,ko04147	-	-	-	Aminotran_1_2
RA3a_000673-T1	63577.G9P0M7	2.2e-138	498.4	KOG3894@1|root,KOG3894@2759|Eukaryota,38HCA@33154|Opisthokonta,3NTVW@4751|Fungi,3QN6T@4890|Ascomycota,215WR@147550|Sordariomycetes,3TF64@5125|Hypocreales,3TX99@5129|Hypocreaceae	4751|Fungi	U	SNARE-complex protein Syntaxin-18 N-terminus	-	GO:0003674,GO:0005484,GO:0005488,GO:0005515,GO:0005575,GO:0005622,GO:0005623,GO:0005737,GO:0005783,GO:0005789,GO:0006810,GO:0006888,GO:0006890,GO:0008150,GO:0009987,GO:0012505,GO:0016020,GO:0016043,GO:0016192,GO:0031201,GO:0031984,GO:0032991,GO:0042175,GO:0043226,GO:0043227,GO:0043229,GO:0043231,GO:0044422,GO:0044424,GO:0044425,GO:0044432,GO:0044444,GO:0044446,GO:0044464,GO:0046907,GO:0048193,GO:…	-	ko:K08492	ko04130,ko04145,map04130,map04145	-	-	-	ko00000,ko00001,ko04131	-	-	-	Syntaxin-18_N
RA3a_000674-T1	63577.G9P0M8	4.8e-259	900.2	KOG0255@1|root,KOG0255@2759|Eukaryota,38CM4@33154|Opisthokonta,3NU52@4751|Fungi,3QJQ5@4890|Ascomycota,2145V@147550|Sordariomycetes,3TCYD@5125|Hypocreales,3TZYF@5129|Hypocreaceae	4751|Fungi	S	Sugar (and other) transporter	-	-	-	-	-	-	-	-	-	-	-	-	MFS_1
RA3a_000675-T1	63577.G9P0M9	5.8e-80	303.5	KOG3318@1|root,KOG3318@2759|Eukaryota,3A6CP@33154|Opisthokonta,3P544@4751|Fungi,3QUB5@4890|Ascomycota,2199W@147550|Sordariomycetes,3TI12@5125|Hypocreales,3U2IN@5129|Hypocreaceae	4751|Fungi	S	Protein of unknown function (DUF1077)	-	GO:0005575,GO:0005622,GO:0005623,GO:0005737,GO:0005783,GO:0005789,GO:0006457,GO:0008150,GO:0009987,GO:0012505,GO:0016020,GO:0016021,GO:0016043,GO:0022406,GO:0030176,GO:0031224,GO:0031227,GO:0031984,GO:0032991,GO:0034975,GO:0042175,GO:0043226,GO:0043227,GO:0043229,GO:0043231,GO:0044422,GO:0044424,GO:0044425,GO:0044432,GO:0044444,GO:0044446,GO:0044464,GO:0051179,GO:0051640,GO:0051641,GO:0071840,GO:…	-	-	-	-	-	-	-	-	-	-	DUF1077
RA3a_000676-T1	63577.G9P0N0	0.0	1340.1	COG5096@1|root,KOG1061@2759|Eukaryota,38BHY@33154|Opisthokonta,3NUMT@4751|Fungi,3QJXX@4890|Ascomycota,215QR@147550|Sordariomycetes,3TGR5@5125|Hypocreales,3TWJW@5129|Hypocreaceae	4751|Fungi	U	Adaptins are components of the adaptor complexes which link clathrin to receptors in coated vesicles. Clathrin-associated protein complexes are believed to interact with the cytoplasmic tails of membrane proteins, leading to their selection and concentration	-	GO:0005575,GO:0005622,GO:0005623,GO:0005737,GO:0005886,GO:0005905,GO:0005933,GO:0005935,GO:0005938,GO:0006810,GO:0006886,GO:0006897,GO:0006898,GO:0008104,GO:0008150,GO:0012505,GO:0012506,GO:0015031,GO:0015833,GO:0016020,GO:0016192,GO:0030117,GO:0030118,GO:0030119,GO:0030120,GO:0030122,GO:0030125,GO:0030128,GO:0030131,GO:0030132,GO:0030135,GO:0030136,GO:0030139,GO:0030427,GO:0030659,GO:0030662,GO:…	-	ko:K11825	ko04144,ko04721,ko04961,ko05016,map04144,map04721,map04961,map05016	-	-	-	ko00000,ko00001,ko04131	-	-	-	Adaptin_N
RA3a_000677-T1	63577.G9P0N1	1.8e-96	359.0	2CZ98@1|root,2S95Z@2759|Eukaryota,3A4DS@33154|Opisthokonta,3P4RH@4751|Fungi,3QV0Z@4890|Ascomycota,219CN@147550|Sordariomycetes,3TE47@5125|Hypocreales,3TYY7@5129|Hypocreaceae	4751|Fungi	S	Ubiquitin-2 like Rad60 SUMO-like	-	-	-	-	-	-	-	-	-	-	-	-	Rad60-SLD_2
RA3a_000678-T1	63577.G9P0N2	6.6e-78	296.6	KOG3061@1|root,KOG3061@2759|Eukaryota,3A3PT@33154|Opisthokonta,3P4BP@4751|Fungi,3QW5E@4890|Ascomycota,21A61@147550|Sordariomycetes,3TI2H@5125|Hypocreales,3U2IC@5129|Hypocreaceae	4751|Fungi	O	Proteasome maturation factor UMP1	-	GO:0005575,GO:0005622,GO:0005623,GO:0005737,GO:0008150,GO:0009987,GO:0016043,GO:0022607,GO:0034622,GO:0043248,GO:0043933,GO:0044085,GO:0044424,GO:0044464,GO:0065003,GO:0071840	-	ko:K11599	ko03050,map03050	-	-	-	ko00000,ko00001,ko03051	-	-	-	UMP1
RA3a_000679-T1	63577.G9P0N3	0.0	1294.3	COG0488@1|root,KOG0927@2759|Eukaryota,39WB8@33154|Opisthokonta,3NUC4@4751|Fungi,3QQ5S@4890|Ascomycota,2115W@147550|Sordariomycetes,3TEJJ@5125|Hypocreales,3TYDR@5129|Hypocreaceae	4751|Fungi	Q	ABC transporter	-	GO:0000166,GO:0003674,GO:0003824,GO:0005488,GO:0005524,GO:0005575,GO:0005622,GO:0005623,GO:0005737,GO:0005739,GO:0008144,GO:0016020,GO:0016462,GO:0016787,GO:0016817,GO:0016818,GO:0016887,GO:0017076,GO:0017111,GO:0030554,GO:0032553,GO:0032555,GO:0032559,GO:0035639,GO:0036094,GO:0043167,GO:0043168,GO:0043226,GO:0043227,GO:0043229,GO:0043231,GO:0044424,GO:0044444,GO:0044464,GO:0097159,GO:0097367,GO:…	-	-	-	-	-	-	-	-	-	-	ABC_tran
RA3a_000680-T1	63577.G9P0N5	9.3e-300	1035.8	2CMCB@1|root,2QPYF@2759|Eukaryota,38B9U@33154|Opisthokonta,3NZBG@4751|Fungi,3QN0Q@4890|Ascomycota,216TW@147550|Sordariomycetes,3THBX@5125|Hypocreales,3TZU4@5129|Hypocreaceae	4751|Fungi	-	-	-	-	-	-	-	-	-	-	-	-	-	-	-
RA3a_000681-T1	63577.G9P0N6	0.0	1178.7	2A5W1@1|root,2RYAI@2759|Eukaryota,39JDX@33154|Opisthokonta,3P1DU@4751|Fungi,3QSKH@4890|Ascomycota,217DP@147550|Sordariomycetes,3TG8P@5125|Hypocreales,3U0HI@5129|Hypocreaceae	4751|Fungi	S	ARM-like repeat-containing protein	-	GO:0003674,GO:0005488,GO:0005515,GO:0005575,GO:0005622,GO:0005623,GO:0005634,GO:0005737,GO:0006606,GO:0006810,GO:0006886,GO:0006913,GO:0008104,GO:0008150,GO:0015031,GO:0015833,GO:0017038,GO:0022613,GO:0033036,GO:0033365,GO:0034504,GO:0034613,GO:0042254,GO:0042273,GO:0042886,GO:0043226,GO:0043227,GO:0043229,GO:0043231,GO:0044085,GO:0044424,GO:0044464,GO:0045184,GO:0046907,GO:0051082,GO:0051169,GO:…	-	-	-	-	-	-	-	-	-	-	-
RA3a_000682-T1	63577.G9P0N7	0.0	1290.4	COG0323@1|root,KOG1979@2759|Eukaryota,38E16@33154|Opisthokonta,3NUYJ@4751|Fungi,3QK23@4890|Ascomycota,213NE@147550|Sordariomycetes,3TCWG@5125|Hypocreales,3TYV9@5129|Hypocreaceae	4751|Fungi	L	DNA mismatch repair protein Mlh1 C-terminus	mlh1	GO:0000003,GO:0000166,GO:0000228,GO:0000280,GO:0000710,GO:0000713,GO:0000793,GO:0000794,GO:0000795,GO:0003674,GO:0003676,GO:0003677,GO:0003697,GO:0003824,GO:0005488,GO:0005524,GO:0005575,GO:0005622,GO:0005623,GO:0005634,GO:0005694,GO:0005712,GO:0005737,GO:0005739,GO:0006139,GO:0006259,GO:0006281,GO:0006298,GO:0006310,GO:0006725,GO:0006807,GO:0006950,GO:0006974,GO:0006996,GO:0007049,GO:0007127,GO:…	-	ko:K08734	ko01524,ko03430,ko03460,ko05200,ko05210,ko05213,ko05226,map01524,map03430,map03460,map05200,map05210,map05213,map05226	M00295	-	-	ko00000,ko00001,ko00002,ko03400	-	-	-	DNA_mis_repair,HATPase_c_3,Mlh1_C
RA3a_000683-T1	63577.G9P0N8	5e-285	986.5	2DDWP@1|root,2S5NV@2759|Eukaryota,3A3HG@33154|Opisthokonta,3P4WK@4751|Fungi,3QWA8@4890|Ascomycota,212KQ@147550|Sordariomycetes,3TE1K@5125|Hypocreales,3TY4S@5129|Hypocreaceae	4751|Fungi	S	GAL4-like Zn(II)2Cys6 (or C6 zinc) binuclear cluster DNA-binding domain	-	-	-	-	-	-	-	-	-	-	-	-	Zn_clus
RA3a_000685-T1	63577.G9P0P1	0.0	1771.1	COG0466@1|root,KOG2004@2759|Eukaryota,38E0Y@33154|Opisthokonta,3NUKI@4751|Fungi,3QMDE@4890|Ascomycota,213GF@147550|Sordariomycetes,3TGWQ@5125|Hypocreales,3TXV6@5129|Hypocreaceae	4751|Fungi	O	ATP-dependent serine protease that mediates the selective degradation of misfolded and unassembled polypeptides in the peroxisomal matrix. Necessary for type 2 peroxisome targeting signal (PTS2)-containing protein processing and facilitates peroxisome matrix protein import	-	GO:0005575,GO:0005622,GO:0005623,GO:0005737,GO:0005777,GO:0005782,GO:0006508,GO:0006605,GO:0006625,GO:0006807,GO:0006810,GO:0006886,GO:0006996,GO:0007031,GO:0008104,GO:0008150,GO:0008152,GO:0009987,GO:0010467,GO:0015031,GO:0015833,GO:0016043,GO:0016485,GO:0019538,GO:0031907,GO:0031974,GO:0033036,GO:0033365,GO:0034613,GO:0042579,GO:0042886,GO:0043170,GO:0043226,GO:0043227,GO:0043229,GO:0043231,GO:…	3.4.21.53	ko:K01338	ko04112,map04112	-	-	-	ko00000,ko00001,ko01000,ko01002	-	-	-	AAA,LON_substr_bdg,Lon_C
RA3a_000686-T1	63577.G9P0P2	1.3e-135	489.2	COG5235@1|root,KOG3108@2759|Eukaryota,38FC9@33154|Opisthokonta,3P0CR@4751|Fungi,3QMYH@4890|Ascomycota,2141D@147550|Sordariomycetes,3TJUA@5125|Hypocreales,3U1Y9@5129|Hypocreaceae	4751|Fungi	L	Replication protein A C terminal	ssb2	GO:0000003,GO:0000228,GO:0000278,GO:0000280,GO:0000722,GO:0000723,GO:0000724,GO:0000725,GO:0000781,GO:0000793,GO:0000794,GO:0003674,GO:0003676,GO:0003677,GO:0003690,GO:0003697,GO:0005488,GO:0005575,GO:0005622,GO:0005623,GO:0005634,GO:0005657,GO:0005662,GO:0005694,GO:0006139,GO:0006259,GO:0006260,GO:0006261,GO:0006265,GO:0006268,GO:0006269,GO:0006278,GO:0006281,GO:0006289,GO:0006302,GO:0006310,GO:…	-	ko:K10739	ko03030,ko03420,ko03430,ko03440,ko03460,map03030,map03420,map03430,map03440,map03460	M00288	-	-	ko00000,ko00001,ko00002,ko03032,ko03400	-	-	-	RPA_C,tRNA_anti-codon
RA3a_000687-T1	63577.G9P0P3	4.6e-146	523.9	COG0454@1|root,2RXZ0@2759|Eukaryota,39W4G@33154|Opisthokonta,3NWZM@4751|Fungi,3QQZZ@4890|Ascomycota,216IN@147550|Sordariomycetes,3TIC3@5125|Hypocreales,3U03E@5129|Hypocreaceae	4751|Fungi	K	Acetyltransferase (GNAT) domain	-	GO:0003674,GO:0003824,GO:0008080,GO:0016407,GO:0016410,GO:0016740,GO:0016746,GO:0016747	-	-	-	-	-	-	-	-	-	-	Acetyltransf_1,Acetyltransf_10,Acetyltransf_7,Acetyltransf_9
RA3a_000688-T1	63577.G9P0P4	1.6e-140	505.4	COG1443@1|root,KOG0142@2759|Eukaryota,38DS6@33154|Opisthokonta,3NU8E@4751|Fungi,3QKP4@4890|Ascomycota,2145Q@147550|Sordariomycetes,3TE7V@5125|Hypocreales,3TY57@5129|Hypocreaceae	4751|Fungi	Q	NUDIX domain	IDI1	GO:0003674,GO:0003824,GO:0004452,GO:0005575,GO:0005622,GO:0005623,GO:0005634,GO:0005737,GO:0005829,GO:0006629,GO:0006644,GO:0006720,GO:0006721,GO:0006793,GO:0006796,GO:0008150,GO:0008152,GO:0008299,GO:0008610,GO:0008654,GO:0009058,GO:0009240,GO:0009987,GO:0016114,GO:0016853,GO:0016860,GO:0016863,GO:0019637,GO:0043226,GO:0043227,GO:0043229,GO:0043231,GO:0044237,GO:0044238,GO:0044249,GO:0044255,GO:…	5.3.3.2	ko:K01823	ko00900,ko01100,ko01110,ko01130,map00900,map01100,map01110,map01130	M00095,M00096,M00364,M00365,M00366,M00367	R01123	RC00455	ko00000,ko00001,ko00002,ko01000	-	-	-	NUDIX
RA3a_000689-T1	63577.G9P0P5	1.2e-219	768.8	KOG0998@1|root,KOG0998@2759|Eukaryota,38D6N@33154|Opisthokonta,3NUZN@4751|Fungi,3QJQA@4890|Ascomycota,2117S@147550|Sordariomycetes,3TH0P@5125|Hypocreales,3U23K@5129|Hypocreaceae	4751|Fungi	TU	Actin cytoskeleton-regulatory complex protein END3	END3	GO:0000003,GO:0000147,GO:0000278,GO:0000281,GO:0000282,GO:0000910,GO:0003006,GO:0003674,GO:0005488,GO:0005509,GO:0005515,GO:0005575,GO:0005622,GO:0005623,GO:0005737,GO:0005856,GO:0005937,GO:0005938,GO:0006810,GO:0006897,GO:0006950,GO:0006974,GO:0006996,GO:0007010,GO:0007015,GO:0007049,GO:0007114,GO:0007121,GO:0007163,GO:0008150,GO:0009272,GO:0009653,GO:0009987,GO:0010927,GO:0015629,GO:0016043,GO:…	-	ko:K20048	-	-	-	-	ko00000,ko04131	-	-	-	EF-hand_4,End3
RA3a_000690-T1	63577.G9P0P6	3.7e-48	197.2	COG4281@1|root,KOG0817@2759|Eukaryota,3A885@33154|Opisthokonta,3P6WC@4751|Fungi,3QX74@4890|Ascomycota,21BA9@147550|Sordariomycetes,3TJG0@5125|Hypocreales,3U36X@5129|Hypocreaceae	4751|Fungi	I	Acyl CoA binding protein	ACB1	GO:0000038,GO:0000062,GO:0000166,GO:0001300,GO:0003674,GO:0005215,GO:0005319,GO:0005324,GO:0005488,GO:0005575,GO:0005576,GO:0005622,GO:0005623,GO:0005634,GO:0005737,GO:0005829,GO:0006082,GO:0006629,GO:0006631,GO:0006633,GO:0006810,GO:0006811,GO:0006820,GO:0006869,GO:0007568,GO:0007569,GO:0008150,GO:0008152,GO:0008610,GO:0009058,GO:0009987,GO:0010876,GO:0015711,GO:0015718,GO:0015849,GO:0015908,GO:…	-	ko:K08762	ko03320,map03320	-	-	-	ko00000,ko00001	-	-	-	ACBP
RA3a_000691-T1	63577.G9P0P7	0.0	2199.9	COG1132@1|root,KOG0054@2759|Eukaryota,38HNE@33154|Opisthokonta,3NVC0@4751|Fungi,3QMJS@4890|Ascomycota,212D0@147550|Sordariomycetes,3TF1C@5125|Hypocreales,3U29J@5129|Hypocreaceae	4751|Fungi	Q	ABC transporter transmembrane region	-	-	-	-	-	-	-	-	-	-	-	-	ABC_membrane,ABC_tran
RA3a_000692-T1	63577.G9P0P8	1.3e-254	885.2	2DPBM@1|root,2S698@2759|Eukaryota,3A2U1@33154|Opisthokonta,3P3D9@4751|Fungi,3QVFM@4890|Ascomycota,21546@147550|Sordariomycetes,3TEZX@5125|Hypocreales,3U2B9@5129|Hypocreaceae	4751|Fungi	-	-	-	-	-	-	-	-	-	-	-	-	-	-	-
RA3a_000693-T1	63577.G9P0Q0	4.2e-282	976.9	2A19J@1|root,2RY09@2759|Eukaryota,39X92@33154|Opisthokonta,3P19R@4751|Fungi,3QQZ6@4890|Ascomycota,21R3Z@147550|Sordariomycetes,3TH1J@5125|Hypocreales,3U1GQ@5129|Hypocreaceae	4751|Fungi	E	NDT80 / PhoG like DNA-binding family	-	-	-	ko:K12769	ko04113,map04113	-	-	-	ko00000,ko00001,ko03000	-	-	-	NDT80_PhoG
RA3a_000694-T1	63577.G9P0Q3	7.7e-267	926.0	COG0294@1|root,KOG2544@2759|Eukaryota,38FVT@33154|Opisthokonta,3NUR7@4751|Fungi,3QN4I@4890|Ascomycota,211P2@147550|Sordariomycetes,3TDP2@5125|Hypocreales,3TY5S@5129|Hypocreaceae	4751|Fungi	H	7,8-dihydro-6-hydroxymethylpterin-pyrophosphokinase (HPPK)	FOL1	GO:0003674,GO:0003824,GO:0003848,GO:0004150,GO:0004156,GO:0005575,GO:0005622,GO:0005623,GO:0005737,GO:0005739,GO:0005740,GO:0006082,GO:0006575,GO:0006725,GO:0006732,GO:0006760,GO:0006807,GO:0008150,GO:0008152,GO:0009058,GO:0009108,GO:0009396,GO:0009987,GO:0016053,GO:0016740,GO:0016765,GO:0016772,GO:0016778,GO:0016829,GO:0016830,GO:0016832,GO:0018130,GO:0019438,GO:0019752,GO:0031967,GO:0031975,GO:…	2.5.1.15,2.7.6.3,4.1.2.25	ko:K13939,ko:K13941	ko00790,ko01100,map00790,map01100	M00126,M00840	R03066,R03067,R03503,R03504	RC00002,RC00017,RC00121,RC00721,RC00842,RC00943	ko00000,ko00001,ko00002,ko01000	-	-	-	FolB,HPPK,Pterin_bind
RA3a_000695-T1	63577.G9P0Q4	6e-205	719.9	COG2070@1|root,2QTWN@2759|Eukaryota,397Z1@33154|Opisthokonta,3NWW5@4751|Fungi,3QKGZ@4890|Ascomycota,211DY@147550|Sordariomycetes,3TD4P@5125|Hypocreales,3TZ84@5129|Hypocreaceae	4751|Fungi	E	IMP dehydrogenase / GMP reductase domain	-	-	-	-	-	-	-	-	-	-	-	-	NMO
RA3a_000696-T1	63577.G9P0Q5	2.6e-161	575.1	COG5347@1|root,KOG0706@2759|Eukaryota,38GNH@33154|Opisthokonta,3NWY9@4751|Fungi,3QKS0@4890|Ascomycota,213QN@147550|Sordariomycetes,3THKN@5125|Hypocreales,3TXJH@5129|Hypocreaceae	4751|Fungi	T	Putative GTP-ase activating proteins for the small GTPase, ARF	GLO3	GO:0003674,GO:0005096,GO:0005575,GO:0005622,GO:0005623,GO:0005737,GO:0005793,GO:0005794,GO:0005798,GO:0006810,GO:0006886,GO:0006888,GO:0006890,GO:0006900,GO:0006901,GO:0006903,GO:0006996,GO:0008047,GO:0008104,GO:0008150,GO:0009987,GO:0012505,GO:0012506,GO:0015031,GO:0015833,GO:0016020,GO:0016043,GO:0016050,GO:0016192,GO:0030117,GO:0030120,GO:0030126,GO:0030135,GO:0030137,GO:0030234,GO:0030659,GO:…	-	ko:K12493	ko04144,map04144	-	-	-	ko00000,ko00001,ko04131	-	-	-	ArfGap
RA3a_000697-T1	63577.G9P0Q6	4.8e-128	463.8	KOG4836@1|root,KOG4836@2759|Eukaryota,39ZX9@33154|Opisthokonta,3P25S@4751|Fungi,3QUF4@4890|Ascomycota,214PY@147550|Sordariomycetes,3TF6R@5125|Hypocreales,3TXXJ@5129|Hypocreaceae	4751|Fungi	U	TIM21	TIM21	GO:0005575,GO:0005622,GO:0005623,GO:0005737,GO:0005739,GO:0005740,GO:0005743,GO:0005744,GO:0005886,GO:0006605,GO:0006626,GO:0006810,GO:0006839,GO:0006886,GO:0006996,GO:0007005,GO:0008104,GO:0008150,GO:0008535,GO:0009987,GO:0010257,GO:0015031,GO:0015833,GO:0016020,GO:0016043,GO:0017004,GO:0017038,GO:0019866,GO:0022607,GO:0030150,GO:0031090,GO:0031966,GO:0031967,GO:0031975,GO:0032981,GO:0032991,GO:…	-	ko:K17796	-	-	-	-	ko00000,ko02000,ko03029	3.A.8.1	-	-	TIM21
RA3a_000698-T1	63577.G9P0Q9	2.4e-193	681.4	KOG1721@1|root,KOG1721@2759|Eukaryota,38CM3@33154|Opisthokonta,3NX08@4751|Fungi,3QM1B@4890|Ascomycota,214P3@147550|Sordariomycetes,3THDB@5125|Hypocreales,3U226@5129|Hypocreaceae	4751|Fungi	K	Zinc finger, C2H2 type	creA	GO:0000122,GO:0000228,GO:0000429,GO:0000430,GO:0000433,GO:0000785,GO:0000790,GO:0000976,GO:0000977,GO:0000978,GO:0000981,GO:0000982,GO:0000987,GO:0001012,GO:0001067,GO:0001077,GO:0001078,GO:0001085,GO:0001103,GO:0001227,GO:0001228,GO:0001936,GO:0001938,GO:0003674,GO:0003676,GO:0003677,GO:0003690,GO:0003700,GO:0005488,GO:0005515,GO:0005575,GO:0005622,GO:0005623,GO:0005634,GO:0005635,GO:0005641,GO:…	-	ko:K09467	-	-	-	-	ko00000,ko03000	-	-	-	zf-C2H2
RA3a_000699-T1	63577.G9P982	4.1e-190	670.6	2EDEZ@1|root,2RYU6@2759|Eukaryota,3A0X9@33154|Opisthokonta,3P202@4751|Fungi,3QUGW@4890|Ascomycota,216T2@147550|Sordariomycetes,3TQHJ@5125|Hypocreales,3U3H1@5129|Hypocreaceae	4751|Fungi	G	BNR repeat-like domain	-	-	-	-	-	-	-	-	-	-	-	-	BNR_2
RA3a_000700-T1	63577.G9P0R2	1.8e-57	228.4	2CZ53@1|root,2S8G7@2759|Eukaryota,3A9MZ@33154|Opisthokonta,3P71G@4751|Fungi,3QWAM@4890|Ascomycota,21AZ6@147550|Sordariomycetes,3TIT1@5125|Hypocreales,3U4FR@5129|Hypocreaceae	4751|Fungi	E	Glyoxalase-like domain	-	-	-	-	-	-	-	-	-	-	-	-	Glyoxalase
RA3a_000701-T1	63577.G9P0R3	2.6e-177	628.2	COG0468@1|root,KOG1433@2759|Eukaryota,3A7J9@33154|Opisthokonta,3P2WA@4751|Fungi,3QT3E@4890|Ascomycota,2161B@147550|Sordariomycetes,3TD1M@5125|Hypocreales,3TWHC@5129|Hypocreaceae	4751|Fungi	L	recombinase activity	-	GO:0000003,GO:0000018,GO:0000150,GO:0000166,GO:0000217,GO:0000280,GO:0000400,GO:0000707,GO:0000709,GO:0000724,GO:0000725,GO:0000730,GO:0003674,GO:0003676,GO:0003677,GO:0003690,GO:0003697,GO:0003824,GO:0005488,GO:0005524,GO:0005575,GO:0005622,GO:0005623,GO:0005634,GO:0005657,GO:0005694,GO:0006139,GO:0006259,GO:0006281,GO:0006302,GO:0006310,GO:0006312,GO:0006725,GO:0006807,GO:0006950,GO:0006974,GO:…	-	-	-	-	-	-	-	-	-	-	ATPase,Rad51,RecA
RA3a_000702-T1	63577.G9P0R4	2.3e-99	369.4	29NJG@1|root,2RVWB@2759|Eukaryota,3AC4F@33154|Opisthokonta,3P9I4@4751|Fungi,3QWZK@4890|Ascomycota,21F1X@147550|Sordariomycetes,3TMX7@5125|Hypocreales,3U45R@5129|Hypocreaceae	4751|Fungi	-	-	-	-	-	-	-	-	-	-	-	-	-	-	-
RA3a_000703-T1	63577.G9P0R5	1.3e-212	745.7	COG5076@1|root,KOG1474@2759|Eukaryota,3A9S1@33154|Opisthokonta,3P72M@4751|Fungi,3QN76@4890|Ascomycota,211E6@147550|Sordariomycetes,3TD2H@5125|Hypocreales,3TZ5J@5129|Hypocreaceae	4751|Fungi	K	bromo domain	-	-	-	-	-	-	-	-	-	-	-	-	BTB,Bromodomain
RA3a_000704-T1	63577.G9P0R6	2.2e-87	328.9	2CXS3@1|root,2RZBP@2759|Eukaryota,3A6AS@33154|Opisthokonta,3P558@4751|Fungi,3QWND@4890|Ascomycota,21A3W@147550|Sordariomycetes,3TIB4@5125|Hypocreales,3U02X@5129|Hypocreaceae	4751|Fungi	-	-	-	-	-	-	-	-	-	-	-	-	-	-	-
RA3a_000705-T1	63577.G9P0R7	0.0	1333.5	COG0488@1|root,KOG0062@2759|Eukaryota,38HM3@33154|Opisthokonta,3NVJB@4751|Fungi,3QNED@4890|Ascomycota,215D7@147550|Sordariomycetes,3TE11@5125|Hypocreales,3U01V@5129|Hypocreaceae	4751|Fungi	EJ	ABC transporter	-	-	-	ko:K06158	-	-	-	-	ko00000,ko03012	-	-	-	ABC_tran,ABC_tran_Xtn
RA3a_000706-T1	63577.G9P0R8	1.4e-201	709.1	2CMCY@1|root,2QPZS@2759|Eukaryota,3A4RH@33154|Opisthokonta,3Q3SC@4751|Fungi,3RKUX@4890|Ascomycota,21R5K@147550|Sordariomycetes,3TG7N@5125|Hypocreales,3TYWG@5129|Hypocreaceae	4751|Fungi	S	Diacylglycerol kinase catalytic domain	-	-	-	-	-	-	-	-	-	-	-	-	DAGK_cat
RA3a_000707-T1	63577.G9P0R9	0.0	1167.9	COG1867@1|root,KOG1253@2759|Eukaryota,38I4E@33154|Opisthokonta,3NUG5@4751|Fungi,3QMHR@4890|Ascomycota,215A9@147550|Sordariomycetes,3THJA@5125|Hypocreales,3TZEX@5129|Hypocreaceae	4751|Fungi	J	N2,N2-dimethylguanosine tRNA methyltransferase	TRM1	GO:0001510,GO:0002940,GO:0003674,GO:0003824,GO:0004809,GO:0005575,GO:0005622,GO:0005623,GO:0005634,GO:0005635,GO:0005637,GO:0005737,GO:0005739,GO:0006139,GO:0006396,GO:0006399,GO:0006400,GO:0006725,GO:0006807,GO:0008033,GO:0008150,GO:0008152,GO:0008168,GO:0008170,GO:0008173,GO:0008175,GO:0008757,GO:0009451,GO:0009987,GO:0010467,GO:0012505,GO:0016020,GO:0016070,GO:0016423,GO:0016740,GO:0016741,GO:…	2.1.1.215,2.1.1.216	ko:K00555	-	-	-	-	ko00000,ko01000,ko03016	-	-	-	TRM
RA3a_000708-T1	63577.G9P0S0	1.9e-108	399.1	2CHSF@1|root,2RJMA@2759|Eukaryota,3A1IC@33154|Opisthokonta,3P2UC@4751|Fungi,3QVRM@4890|Ascomycota,219KK@147550|Sordariomycetes,3TIIN@5125|Hypocreales,3U0GX@5129|Hypocreaceae	4751|Fungi	-	-	-	-	-	-	-	-	-	-	-	-	-	-	-
RA3a_000709-T1	63577.G9P0S1	1.9e-246	858.2	KOG2246@1|root,KOG2246@2759|Eukaryota,39T0Q@33154|Opisthokonta,3P0YV@4751|Fungi,3QPG1@4890|Ascomycota,21314@147550|Sordariomycetes,3TH5P@5125|Hypocreales,3TZ8T@5129|Hypocreaceae	2759|Eukaryota	I	Fringe-like	-	-	2.4.1.122	ko:K00731	ko00512,ko01100,map00512,map01100	M00056	R05908	-	ko00000,ko00001,ko00002,ko01000,ko01003	-	GT31	-	-
RA3a_000710-T1	63577.G9P0S2	2.8e-85	321.6	2E4TD@1|root,2SBNH@2759|Eukaryota,3ACIA@33154|Opisthokonta,3P8UR@4751|Fungi,3R0CV@4890|Ascomycota,21AXV@147550|Sordariomycetes,3TIUX@5125|Hypocreales,3U2EZ@5129|Hypocreaceae	4751|Fungi	E	Acetyltransferase (GNAT) domain	-	-	-	-	-	-	-	-	-	-	-	-	Acetyltransf_3
RA3a_000711-T1	63577.G9P0S3	2.1e-236	824.7	28M1C@1|root,2QTI4@2759|Eukaryota,39WSD@33154|Opisthokonta,3P0TE@4751|Fungi,3QNHU@4890|Ascomycota,2180J@147550|Sordariomycetes,3TEE7@5125|Hypocreales,3TX95@5129|Hypocreaceae	4751|Fungi	S	Spo7-like protein	SPO7	GO:0000003,GO:0003006,GO:0003674,GO:0005575,GO:0005622,GO:0005623,GO:0005737,GO:0005783,GO:0006464,GO:0006470,GO:0006793,GO:0006796,GO:0006807,GO:0006996,GO:0006997,GO:0006998,GO:0007049,GO:0008150,GO:0008152,GO:0008287,GO:0009653,GO:0009889,GO:0009890,GO:0009891,GO:0009892,GO:0009893,GO:0009987,GO:0010256,GO:0010562,GO:0010563,GO:0010866,GO:0010867,GO:0010921,GO:0010922,GO:0012505,GO:0016020,GO:…	-	-	-	-	-	-	-	-	-	-	Spo7
RA3a_000712-T1	63577.G9P0S4	4.3e-127	460.7	28I2D@1|root,2QQD0@2759|Eukaryota,39SER@33154|Opisthokonta,3NX8W@4751|Fungi,3QSJQ@4890|Ascomycota,216IH@147550|Sordariomycetes,3TECT@5125|Hypocreales,3U1V0@5129|Hypocreaceae	4751|Fungi	S	Caleosin related protein	-	-	-	-	-	-	-	-	-	-	-	-	Caleosin
RA3a_000713-T1	63577.G9P0X9	9.8e-267	925.6	COG0596@1|root,KOG4409@2759|Eukaryota,38H8B@33154|Opisthokonta,3NWMD@4751|Fungi,3QM7X@4890|Ascomycota,2135Z@147550|Sordariomycetes,3TGYI@5125|Hypocreales,3TZ6N@5129|Hypocreaceae	4751|Fungi	S	Serine aminopeptidase, S33	-	GO:0003674,GO:0003824,GO:0004620,GO:0004623,GO:0005575,GO:0005622,GO:0005623,GO:0005737,GO:0005739,GO:0005740,GO:0005743,GO:0006629,GO:0006644,GO:0006650,GO:0006793,GO:0006796,GO:0006996,GO:0007005,GO:0007006,GO:0008150,GO:0008152,GO:0009987,GO:0016020,GO:0016043,GO:0016298,GO:0016787,GO:0016788,GO:0019637,GO:0019866,GO:0031090,GO:0031966,GO:0031967,GO:0031975,GO:0032048,GO:0043226,GO:0043227,GO:…	-	ko:K13535	ko00564,map00564	-	R09038	RC00037,RC00094	ko00000,ko00001,ko01000	-	-	-	Abhydrolase_1
RA3a_000714-T1	63577.G9P0Y0	2.2e-51	208.0	COG2343@1|root,2S7EG@2759|Eukaryota,3A60K@33154|Opisthokonta,3P64F@4751|Fungi,3QXPR@4890|Ascomycota,21BEF@147550|Sordariomycetes,3TQ7D@5125|Hypocreales,3U313@5129|Hypocreaceae	4751|Fungi	S	Domain of unknown function (DUF427)	-	-	-	-	-	-	-	-	-	-	-	-	NTP_transf_9
RA3a_000715-T1	63577.G9P0Y1	0.0	2203.7	COG5594@1|root,KOG1134@2759|Eukaryota,38BVW@33154|Opisthokonta,3NW23@4751|Fungi,3QNPV@4890|Ascomycota,211CG@147550|Sordariomycetes,3TDK3@5125|Hypocreales,3TY4K@5129|Hypocreaceae	4751|Fungi	S	Extracellular tail, of 10TM putative phosphate transporter	-	-	-	ko:K21989	-	-	-	-	ko00000,ko02000	-	-	-	PHM7_cyt,PHM7_ext,RSN1_7TM,RSN1_TM
RA3a_000717-T1	63577.G9P0Y3	1.6e-160	572.0	KOG0122@1|root,KOG0122@2759|Eukaryota,38H4F@33154|Opisthokonta,3NX70@4751|Fungi,3QQJX@4890|Ascomycota,21340@147550|Sordariomycetes,3TGZQ@5125|Hypocreales,3U0JX@5129|Hypocreaceae	4751|Fungi	J	RNA-binding component of the eukaryotic translation initiation factor 3 (eIF-3) complex, which is involved in protein synthesis of a specialized repertoire of mRNAs and, together with other initiation factors, stimulates binding of mRNA and methionyl-tRNAi to the 40S ribosome. The eIF-3 complex specifically targets and initiates translation of a subset of mRNAs involved in cell proliferation. Thi…	TIF35	GO:0001732,GO:0002181,GO:0002183,GO:0002188,GO:0003674,GO:0003676,GO:0003723,GO:0003743,GO:0005488,GO:0005575,GO:0005622,GO:0005623,GO:0005737,GO:0005852,GO:0006412,GO:0006413,GO:0006415,GO:0006518,GO:0006807,GO:0008135,GO:0008150,GO:0008152,GO:0009058,GO:0009059,GO:0009987,GO:0010467,GO:0010494,GO:0016043,GO:0016282,GO:0019538,GO:0022411,GO:0022607,GO:0022613,GO:0022618,GO:0032984,GO:0032991,GO:…	-	ko:K03248,ko:K20304	ko03013,map03013	-	-	-	ko00000,ko00001,ko03012,ko04131	-	-	-	RRM_1,eIF3g
RA3a_000718-T1	63577.G9P0Y4	0.0	1932.9	28J4G@1|root,2QRGH@2759|Eukaryota,38E3P@33154|Opisthokonta,3NU5P@4751|Fungi,3QJNY@4890|Ascomycota,2115I@147550|Sordariomycetes,3TG8B@5125|Hypocreales,3TYX6@5129|Hypocreaceae	4751|Fungi	I	Catalyzes the first step of the methylation pathway of phosphatidylcholine biosynthesis, the SAM-dependent methylation of phosphatidylethanolamine (PE) to phosphatidylmonomethylethanolamine (PMME)	CHO2	GO:0003674,GO:0003824,GO:0004608,GO:0005575,GO:0005622,GO:0005623,GO:0005737,GO:0005783,GO:0006629,GO:0006644,GO:0006650,GO:0006656,GO:0006793,GO:0006796,GO:0006807,GO:0008150,GO:0008152,GO:0008168,GO:0008170,GO:0008610,GO:0008654,GO:0008757,GO:0009058,GO:0009987,GO:0012505,GO:0016020,GO:0016021,GO:0016740,GO:0016741,GO:0019637,GO:0031224,GO:0032259,GO:0043226,GO:0043227,GO:0043229,GO:0043231,GO:…	2.1.1.17	ko:K16369	ko00564,ko01100,ko01110,map00564,map01100,map01110	M00091	R02056	RC00003,RC00060	ko00000,ko00001,ko00002,ko01000	-	-	-	PEMT
RA3a_000719-T1	63577.G9P0Y5	9.6e-225	785.8	COG2706@1|root,2S3WY@2759|Eukaryota,38F0Y@33154|Opisthokonta,3P0F9@4751|Fungi,3QTTH@4890|Ascomycota,215ES@147550|Sordariomycetes,3TFDR@5125|Hypocreales,3U05W@5129|Hypocreaceae	4751|Fungi	G	Lactonase, 7-bladed beta-propeller	-	GO:0003674,GO:0003824,GO:0016787,GO:0016788,GO:0017057,GO:0052689	-	-	-	-	-	-	-	-	-	-	Lactonase
RA3a_000720-T1	51453.EGR51699	6.7e-71	274.6	KOG1812@1|root,KOG1812@2759|Eukaryota,39F4S@33154|Opisthokonta,3NWMP@4751|Fungi,3QQ9Y@4890|Ascomycota,214T0@147550|Sordariomycetes,3TI9F@5125|Hypocreales,3TXJA@5129|Hypocreaceae	4751|Fungi	O	In Between Ring fingers	-	-	-	-	-	-	-	-	-	-	-	-	IBR
RA3a_000721-T1	51453.EGR51699	4.3e-179	634.4	KOG1812@1|root,KOG1812@2759|Eukaryota,39F4S@33154|Opisthokonta,3NWMP@4751|Fungi,3QQ9Y@4890|Ascomycota,214T0@147550|Sordariomycetes,3TI9F@5125|Hypocreales,3TXJA@5129|Hypocreaceae	4751|Fungi	O	In Between Ring fingers	-	-	-	-	-	-	-	-	-	-	-	-	IBR
RA3a_000722-T1	63577.G9P0Y8	2e-93	349.4	28VUT@1|root,2R2KK@2759|Eukaryota,38K08@33154|Opisthokonta,3PMVV@4751|Fungi,3R6X2@4890|Ascomycota,21GPB@147550|Sordariomycetes,3TR6B@5125|Hypocreales,3U4J4@5129|Hypocreaceae	4751|Fungi	S	Heterokaryon incompatibility protein (HET)	-	-	-	-	-	-	-	-	-	-	-	-	HET
RA3a_000723-T1	63577.G9P0Y9	0.0	1293.1	2CNE6@1|root,2QVKD@2759|Eukaryota,39KAM@33154|Opisthokonta,3NZDB@4751|Fungi,3QMFE@4890|Ascomycota,214WV@147550|Sordariomycetes,3TJKH@5125|Hypocreales	4751|Fungi	Q	Lipoxygenase	-	-	-	-	-	-	-	-	-	-	-	-	Lipoxygenase
RA3a_000724-T1	63577.G9P102	1.1e-66	260.0	2C2P7@1|root,2RKMZ@2759|Eukaryota,38QAN@33154|Opisthokonta,3PS4F@4751|Fungi,3RBJX@4890|Ascomycota,21TU9@147550|Sordariomycetes,3TQI0@5125|Hypocreales,3U3HK@5129|Hypocreaceae	4751|Fungi	-	-	-	-	-	-	-	-	-	-	-	-	-	-	-
RA3a_000725-T1	63577.G9P101	0.0	2068.1	KOG1539@1|root,KOG1539@2759|Eukaryota,38CGQ@33154|Opisthokonta,3NV9E@4751|Fungi,3QN0Z@4890|Ascomycota,211N7@147550|Sordariomycetes,3TDEX@5125|Hypocreales,3U27S@5129|Hypocreaceae	4751|Fungi	S	Cytochrome D1 heme domain	UTP21	GO:0005575,GO:0005622,GO:0005623,GO:0005634,GO:0005730,GO:0006139,GO:0006364,GO:0006396,GO:0006725,GO:0006807,GO:0008150,GO:0008152,GO:0009987,GO:0010467,GO:0016070,GO:0016072,GO:0022613,GO:0030684,GO:0030686,GO:0031974,GO:0031981,GO:0032040,GO:0032991,GO:0034388,GO:0034470,GO:0034641,GO:0034660,GO:0042254,GO:0042274,GO:0043170,GO:0043226,GO:0043227,GO:0043228,GO:0043229,GO:0043231,GO:0043232,GO:…	-	ko:K14554	ko03008,map03008	-	-	-	ko00000,ko00001,ko03009	-	-	-	ANAPC4_WD40,Utp21,WD40
RA3a_000726-T1	63577.G9P100	0.0	2704.9	KOG1057@1|root,KOG1057@2759|Eukaryota,38DX6@33154|Opisthokonta,3NVF2@4751|Fungi,3QJWJ@4890|Ascomycota,214ZF@147550|Sordariomycetes,3TEXW@5125|Hypocreales,3TXSY@5129|Hypocreaceae	4751|Fungi	Z	RimK-like ATP-grasp domain	VIP1	GO:0000166,GO:0000828,GO:0000829,GO:0000830,GO:0000831,GO:0001558,GO:0003674,GO:0003824,GO:0005488,GO:0005524,GO:0005575,GO:0005622,GO:0005623,GO:0005737,GO:0005829,GO:0005975,GO:0006020,GO:0006066,GO:0006793,GO:0006796,GO:0007088,GO:0007346,GO:0008144,GO:0008150,GO:0008152,GO:0009058,GO:0009987,GO:0010564,GO:0016301,GO:0016310,GO:0016311,GO:0016740,GO:0016772,GO:0016776,GO:0016787,GO:0016788,GO:…	-	-	-	-	-	-	-	-	-	-	His_Phos_2,RimK
RA3a_000728-T1	63577.G9P0Z5	3.1e-182	644.4	COG3217@1|root,KOG2362@2759|Eukaryota,39SS8@33154|Opisthokonta,3NZW8@4751|Fungi,3QRMB@4890|Ascomycota,211KU@147550|Sordariomycetes,3TFJ7@5125|Hypocreales,3U19F@5129|Hypocreaceae	4751|Fungi	S	MOSC N-terminal beta barrel domain	-	-	-	-	-	-	-	-	-	-	-	-	MOSC,MOSC_N
RA3a_000729-T1	63577.G9P0Z4	4.2e-176	624.0	2EH6F@1|root,2SMXQ@2759|Eukaryota,38KNM@33154|Opisthokonta,3P3K0@4751|Fungi,3QRX4@4890|Ascomycota,212P2@147550|Sordariomycetes,3THBP@5125|Hypocreales,3U1TV@5129|Hypocreaceae	4751|Fungi	S	Acetyltransferase (GNAT) family	-	-	-	-	-	-	-	-	-	-	-	-	Acetyltransf_1
RA3a_000730-T1	63577.G9P0Z2	1.6e-154	552.7	COG5641@1|root,KOG1601@2759|Eukaryota,39WY3@33154|Opisthokonta,3P04T@4751|Fungi,3QQQC@4890|Ascomycota,214JI@147550|Sordariomycetes,3TESC@5125|Hypocreales,3U1NP@5129|Hypocreaceae	4751|Fungi	K	zinc finger binding to DNA consensus sequence [AT]GATA[AG]	GZF3	GO:0000122,GO:0000976,GO:0000977,GO:0000981,GO:0001012,GO:0001067,GO:0001085,GO:0001228,GO:0003674,GO:0003676,GO:0003677,GO:0003682,GO:0003690,GO:0003700,GO:0005488,GO:0005515,GO:0005575,GO:0005622,GO:0005623,GO:0005634,GO:0005667,GO:0006139,GO:0006351,GO:0006355,GO:0006357,GO:0006366,GO:0006725,GO:0006807,GO:0006808,GO:0007154,GO:0007584,GO:0008104,GO:0008134,GO:0008150,GO:0008152,GO:0009058,GO:…	-	ko:K09184	-	-	-	-	ko00000,ko03000	-	-	-	GATA
RA3a_000731-T1	63577.G9P0Z1	1.1e-214	752.3	28IM7@1|root,2QQY3@2759|Eukaryota,38EBQ@33154|Opisthokonta,3NVS8@4751|Fungi,3QKHJ@4890|Ascomycota,216A5@147550|Sordariomycetes,3TD5F@5125|Hypocreales,3TYGA@5129|Hypocreaceae	4751|Fungi	S	Svf1-like C-terminal lipocalin-like domain	SVF1	GO:0005575,GO:0005622,GO:0005623,GO:0005634,GO:0005737,GO:0006950,GO:0006979,GO:0008150,GO:0009987,GO:0033554,GO:0034599,GO:0042221,GO:0043226,GO:0043227,GO:0043229,GO:0043231,GO:0044424,GO:0044464,GO:0050896,GO:0051716,GO:0070887	-	-	-	-	-	-	-	-	-	-	Svf1,Svf1_C
RA3a_000732-T1	51453.EGR51701	1.1e-115	422.9	KOG4539@1|root,KOG4539@2759|Eukaryota,39Z5X@33154|Opisthokonta,3P130@4751|Fungi,3QQ2D@4890|Ascomycota,2137W@147550|Sordariomycetes,3TFM8@5125|Hypocreales,3U47W@5129|Hypocreaceae	4751|Fungi	S	Mitochondrial K+-H+ exchange-related	-	GO:0005575,GO:0005622,GO:0005623,GO:0005737,GO:0005739,GO:0005740,GO:0005743,GO:0006810,GO:0006811,GO:0006812,GO:0006813,GO:0006839,GO:0008150,GO:0009987,GO:0015672,GO:0016020,GO:0016021,GO:0019866,GO:0030001,GO:0031090,GO:0031224,GO:0031300,GO:0031301,GO:0031304,GO:0031305,GO:0031966,GO:0031967,GO:0031975,GO:0032592,GO:0034220,GO:0043226,GO:0043227,GO:0043229,GO:0043231,GO:0044422,GO:0044424,GO:…	-	-	-	-	-	-	-	-	-	-	Mit_KHE1
RA3a_000734-T1	63577.G9P0Z0	0.0	1899.0	KOG4372@1|root,KOG4372@2759|Eukaryota,38C93@33154|Opisthokonta,3NVX4@4751|Fungi,3QMIW@4890|Ascomycota,214GW@147550|Sordariomycetes,3TGZV@5125|Hypocreales,3TY7C@5129|Hypocreaceae	4751|Fungi	S	Putative serine esterase (DUF676)	-	GO:0003674,GO:0003824,GO:0005575,GO:0005622,GO:0005623,GO:0005634,GO:0005737,GO:0005811,GO:0006629,GO:0008150,GO:0008152,GO:0009056,GO:0009987,GO:0016042,GO:0016298,GO:0016787,GO:0016788,GO:0043226,GO:0043227,GO:0043228,GO:0043229,GO:0043231,GO:0043232,GO:0044237,GO:0044238,GO:0044242,GO:0044248,GO:0044255,GO:0044424,GO:0044464,GO:0047372,GO:0052689,GO:0071704,GO:1901575	-	-	-	-	-	-	-	-	-	-	DUF676
RA3a_000735-T1	29875.EHK27105	2.7e-75	288.5	2CC40@1|root,2S8FX@2759|Eukaryota,3A5Z0@33154|Opisthokonta,3P6T7@4751|Fungi,3QYWJ@4890|Ascomycota,21AQQ@147550|Sordariomycetes,3TJ2Q@5125|Hypocreales,3U4GP@5129|Hypocreaceae	4751|Fungi	S	Conserved hypothetical protein	-	-	-	-	-	-	-	-	-	-	-	-	BTB
RA3a_000736-T1	63577.G9P108	0.0	1447.6	COG0144@1|root,KOG2198@2759|Eukaryota,38F5P@33154|Opisthokonta,3NX4H@4751|Fungi,3QKFQ@4890|Ascomycota,213WF@147550|Sordariomycetes,3TDQK@5125|Hypocreales,3TXYW@5129|Hypocreaceae	4751|Fungi	A	Belongs to the class I-like SAM-binding methyltransferase superfamily. RsmB NOP family	NCL1	GO:0000049,GO:0000302,GO:0001510,GO:0002097,GO:0002101,GO:0002127,GO:0002946,GO:0003674,GO:0003676,GO:0003723,GO:0003824,GO:0005488,GO:0005575,GO:0005622,GO:0005623,GO:0005634,GO:0005737,GO:0006139,GO:0006396,GO:0006399,GO:0006400,GO:0006725,GO:0006807,GO:0006950,GO:0006979,GO:0008033,GO:0008150,GO:0008152,GO:0008168,GO:0008173,GO:0008175,GO:0008757,GO:0009451,GO:0009636,GO:0009987,GO:0010035,GO:…	2.1.1.202	ko:K15334	-	-	-	-	ko00000,ko01000,ko03016	-	-	-	Methyltr_RsmB-F
RA3a_000737-T1	63577.G9P109	1.6e-290	1005.0	COG0536@1|root,KOG1489@2759|Eukaryota,38B68@33154|Opisthokonta,3NXIX@4751|Fungi,3QNT8@4890|Ascomycota,21202@147550|Sordariomycetes,3TH6B@5125|Hypocreales,3TYK6@5129|Hypocreaceae	4751|Fungi	S	GTP1/OBG	MTG2	GO:0000166,GO:0001882,GO:0001883,GO:0002181,GO:0003674,GO:0003824,GO:0003924,GO:0005488,GO:0005525,GO:0005575,GO:0005622,GO:0005623,GO:0005737,GO:0005739,GO:0005740,GO:0005743,GO:0006412,GO:0006518,GO:0006807,GO:0008150,GO:0008152,GO:0009058,GO:0009059,GO:0009987,GO:0010467,GO:0016020,GO:0016462,GO:0016787,GO:0016817,GO:0016818,GO:0017076,GO:0017111,GO:0019001,GO:0019538,GO:0019866,GO:0019898,GO:…	1.14.11.27	ko:K03979,ko:K10277	-	-	-	-	ko00000,ko01000,ko03009,ko03036	-	-	-	GTP1_OBG,MMR_HSR1
RA3a_000738-T1	63577.G9P110	1.6e-126	458.8	2C8Z0@1|root,2SN7S@2759|Eukaryota,3A2IC@33154|Opisthokonta,3P2HY@4751|Fungi,3QQQ5@4890|Ascomycota,216CD@147550|Sordariomycetes,3TECS@5125|Hypocreales,3U0BU@5129|Hypocreaceae	4751|Fungi	-	-	-	-	-	-	-	-	-	-	-	-	-	-	-
RA3a_000739-T1	63577.G9P111	4.3e-216	757.3	28J88@1|root,2QRKP@2759|Eukaryota,38EF2@33154|Opisthokonta,3NY6E@4751|Fungi,3QP9D@4890|Ascomycota,211GZ@147550|Sordariomycetes,3TCNV@5125|Hypocreales,3TYCN@5129|Hypocreaceae	4751|Fungi	S	Nuclear segregation protein	BFR1	GO:0000003,GO:0003674,GO:0003676,GO:0003723,GO:0003729,GO:0005488,GO:0005575,GO:0005622,GO:0005623,GO:0005737,GO:0005783,GO:0005844,GO:0006139,GO:0006403,GO:0006725,GO:0006807,GO:0007049,GO:0007088,GO:0007346,GO:0008150,GO:0008152,GO:0008298,GO:0009987,GO:0010564,GO:0012505,GO:0016020,GO:0016070,GO:0016071,GO:0022414,GO:0032991,GO:0033036,GO:0033043,GO:0034641,GO:0042175,GO:0043170,GO:0043226,GO:…	-	-	-	-	-	-	-	-	-	-	-
RA3a_000740-T1	63577.G9P112	8.3e-128	463.0	COG2012@1|root,KOG3218@2759|Eukaryota,398T1@33154|Opisthokonta,3NVDE@4751|Fungi,3QKQN@4890|Ascomycota,214GZ@147550|Sordariomycetes,3THBG@5125|Hypocreales,3U007@5129|Hypocreaceae	4751|Fungi	K	RNA polymerase Rpb5, C-terminal domain	RPB5	GO:0000428,GO:0005575,GO:0005622,GO:0005623,GO:0005634,GO:0005654,GO:0005665,GO:0005666,GO:0005730,GO:0005736,GO:0006139,GO:0006351,GO:0006360,GO:0006366,GO:0006383,GO:0006399,GO:0006725,GO:0006807,GO:0008150,GO:0008152,GO:0009058,GO:0009059,GO:0009304,GO:0009987,GO:0010467,GO:0016070,GO:0016591,GO:0018130,GO:0019438,GO:0030880,GO:0031974,GO:0031981,GO:0032774,GO:0032991,GO:0034641,GO:0034645,GO:…	-	ko:K03013	ko00230,ko00240,ko01100,ko03020,ko04623,ko05016,ko05169,map00230,map00240,map01100,map03020,map04623,map05016,map05169	M00180,M00181,M00182	R00435,R00441,R00442,R00443	RC02795	br01611,ko00000,ko00001,ko00002,ko03021,ko03400	-	-	-	RNA_pol_Rpb5_C,RNA_pol_Rpb5_N
RA3a_000741-T1	63577.G9P114	2.8e-261	907.5	2ACRV@1|root,2RYRX@2759|Eukaryota,39U6D@33154|Opisthokonta,3NWZG@4751|Fungi,3QQ4E@4890|Ascomycota,21161@147550|Sordariomycetes,3TDQA@5125|Hypocreales,3U1TJ@5129|Hypocreaceae	4751|Fungi	S	integral membrane protein	-	-	-	-	-	-	-	-	-	-	-	-	-
RA3a_000742-T1	63577.G9P116	0.0	2291.2	COG2116@1|root,KOG1943@2759|Eukaryota,38D43@33154|Opisthokonta,3NWFH@4751|Fungi,3QQBR@4890|Ascomycota,212UF@147550|Sordariomycetes,3TFFV@5125|Hypocreales,3TZ6K@5129|Hypocreaceae	4751|Fungi	O	Tubulin folding cofactor D C terminal	-	GO:0000226,GO:0003674,GO:0005096,GO:0005488,GO:0005515,GO:0005575,GO:0005622,GO:0005623,GO:0005856,GO:0005874,GO:0006457,GO:0006996,GO:0007010,GO:0007017,GO:0007021,GO:0008047,GO:0008092,GO:0008150,GO:0009987,GO:0015630,GO:0015631,GO:0016043,GO:0022607,GO:0030234,GO:0030695,GO:0031122,GO:0032991,GO:0034622,GO:0043085,GO:0043087,GO:0043226,GO:0043228,GO:0043229,GO:0043232,GO:0043547,GO:0043933,GO:…	-	ko:K21767	-	-	-	-	ko00000,ko04812	-	-	-	TFCD_C
RA3a_000743-T1	63577.G9P117	4.3e-205	720.7	COG4833@1|root,2S4Z8@2759|Eukaryota,39K16@33154|Opisthokonta,3Q4DX@4751|Fungi,3RMKE@4890|Ascomycota,21S20@147550|Sordariomycetes,3TUY2@5125|Hypocreales,3U4VE@5129|Hypocreaceae	4751|Fungi	G	Glycosyl hydrolase family 76	-	-	-	-	-	-	-	-	-	-	-	-	Glyco_hydro_76
RA3a_000744-T1	63577.G9P119	0.0	1407.9	2BZBE@1|root,2SQTP@2759|Eukaryota,3AE6S@33154|Opisthokonta,3P8DN@4751|Fungi,3QQJU@4890|Ascomycota,21798@147550|Sordariomycetes,3TGHU@5125|Hypocreales,3TZRB@5129|Hypocreaceae	4751|Fungi	S	Src homology 3 domains	-	-	-	-	-	-	-	-	-	-	-	-	SH3_9
RA3a_000745-T1	63577.G9P120	3e-259	901.4	2D19Z@1|root,2SHAN@2759|Eukaryota,3A3DR@33154|Opisthokonta,3P4SN@4751|Fungi,3QS26@4890|Ascomycota,2176R@147550|Sordariomycetes,3TM5W@5125|Hypocreales	4751|Fungi	S	Prion-inhibition and propagation	-	-	-	-	-	-	-	-	-	-	-	-	HeLo
RA3a_000746-T1	63577.G9P122	2.9e-187	661.0	KOG3947@1|root,KOG3947@2759|Eukaryota,38DQX@33154|Opisthokonta,3NY4K@4751|Fungi,3QMI7@4890|Ascomycota,214AJ@147550|Sordariomycetes,3THFQ@5125|Hypocreales,3U13W@5129|Hypocreaceae	4751|Fungi	S	Calcineurin-like phosphoesterase	-	-	-	-	-	-	-	-	-	-	-	-	Metallophos
RA3a_000747-T1	63577.G9P123	0.0	1149.4	2CN98@1|root,2QUM3@2759|Eukaryota,39HXV@33154|Opisthokonta,3NYDY@4751|Fungi,3R36Z@4890|Ascomycota,213MP@147550|Sordariomycetes,3THH5@5125|Hypocreales,3U12F@5129|Hypocreaceae	4751|Fungi	G	Glycosyl hydrolases family 16	-	-	-	-	-	-	-	-	-	-	-	-	Glyco_hydro_16,WSC
RA3a_000748-T1	63577.G9P124	9.8e-244	849.0	KOG0826@1|root,KOG0826@2759|Eukaryota,38DWJ@33154|Opisthokonta,3NU4Q@4751|Fungi,3QK89@4890|Ascomycota,2141V@147550|Sordariomycetes,3THFS@5125|Hypocreales,3U1E4@5129|Hypocreaceae	4751|Fungi	O	Pex2 / Pex12 amino terminal region	PEX12	GO:0003674,GO:0003824,GO:0004842,GO:0005488,GO:0005515,GO:0005575,GO:0005622,GO:0005623,GO:0005737,GO:0005777,GO:0005778,GO:0005779,GO:0006464,GO:0006513,GO:0006605,GO:0006625,GO:0006807,GO:0006810,GO:0006886,GO:0006996,GO:0007031,GO:0008104,GO:0008150,GO:0008152,GO:0008270,GO:0009987,GO:0015031,GO:0015833,GO:0015919,GO:0016020,GO:0016021,GO:0016043,GO:0016558,GO:0016567,GO:0016740,GO:0017038,GO:…	-	ko:K06653,ko:K13345	ko04111,ko04146,map04111,map04146	-	-	-	ko00000,ko00001,ko04121	3.A.20.1	-	-	Pex2_Pex12,zf-C3HC4_3
RA3a_000749-T1	63577.G9P125	2.2e-84	318.2	COG2050@1|root,KOG3328@2759|Eukaryota,3A6NZ@33154|Opisthokonta,3P59B@4751|Fungi,3QXK6@4890|Ascomycota,21AJQ@147550|Sordariomycetes,3TIRY@5125|Hypocreales,3U2RI@5129|Hypocreaceae	4751|Fungi	Q	Thioesterase superfamily	-	-	-	ko:K17362	-	-	-	-	ko00000,ko01000,ko01004	-	-	-	4HBT
RA3a_000750-T1	29875.EHK22222	6.6e-223	780.0	2CGIW@1|root,2RP4Z@2759|Eukaryota,39VRZ@33154|Opisthokonta,3NY7S@4751|Fungi,3QR7H@4890|Ascomycota,215ZW@147550|Sordariomycetes,3TG9F@5125|Hypocreales	4751|Fungi	S	A Receptor for Ubiquitination Targets	-	-	-	-	-	-	-	-	-	-	-	-	F-box,F-box-like
RA3a_000751-T1	63577.G9P127	3.6e-244	850.5	2C18D@1|root,2S2P7@2759|Eukaryota,39SG1@33154|Opisthokonta,3P039@4751|Fungi,3QK78@4890|Ascomycota,218C0@147550|Sordariomycetes,3TF66@5125|Hypocreales,3U4VI@5129|Hypocreaceae	4751|Fungi	I	Secretory lipase	-	GO:0003674,GO:0003824,GO:0005575,GO:0005576,GO:0006629,GO:0008150,GO:0008152,GO:0009056,GO:0016042,GO:0016298,GO:0016787,GO:0016788,GO:0044238,GO:0071704,GO:1901575	-	-	-	-	-	-	-	-	-	-	LIP
RA3a_000752-T1	63577.G9P128	0.0	1819.7	KOG1721@1|root,KOG1721@2759|Eukaryota,38CCE@33154|Opisthokonta,3NV77@4751|Fungi,3QPTY@4890|Ascomycota,211SZ@147550|Sordariomycetes,3TH1Y@5125|Hypocreales,3TY0W@5129|Hypocreaceae	4751|Fungi	S	Zinc finger, C2H2 type	-	-	-	-	-	-	-	-	-	-	-	-	Fungal_trans,zf-C2H2
RA3a_000753-T1	63577.G9P129	1.7e-177	629.0	KOG1164@1|root,KOG1164@2759|Eukaryota,38BQ1@33154|Opisthokonta,3NUPD@4751|Fungi,3QK18@4890|Ascomycota,211PW@147550|Sordariomycetes,3TWBT@5125|Hypocreales,3TYRU@5129|Hypocreaceae	4751|Fungi	T	Protein tyrosine kinase	CK1c	-	2.7.11.1	ko:K08959	ko04340,ko04390,ko04540,ko04710,map04340,map04390,map04540,map04710	-	-	-	ko00000,ko00001,ko01000,ko01001,ko03036	-	-	-	Pkinase
RA3a_000754-T1	63577.G9P130	1.3e-90	339.3	2AKNH@1|root,2RZ9X@2759|Eukaryota,3A7FE@33154|Opisthokonta,3P5UC@4751|Fungi,3QWKB@4890|Ascomycota,21ARI@147550|Sordariomycetes,3TIW3@5125|Hypocreales,3U4AS@5129|Hypocreaceae	4751|Fungi	S	Sin3 binding region of histone deacetylase complex subunit SAP30	-	-	-	-	-	-	-	-	-	-	-	-	SAP30_Sin3_bdg
RA3a_000755-T1	63577.G9P132	3.9e-234	817.4	COG0484@1|root,KOG0715@2759|Eukaryota,38H0N@33154|Opisthokonta,3NUEY@4751|Fungi,3QJS0@4890|Ascomycota,2152C@147550|Sordariomycetes,3TE3S@5125|Hypocreales,3TX9H@5129|Hypocreaceae	4751|Fungi	O	DnaJ central domain	MDJ1	GO:0000002,GO:0001671,GO:0003674,GO:0005488,GO:0005515,GO:0005575,GO:0005622,GO:0005623,GO:0005737,GO:0005739,GO:0005740,GO:0005743,GO:0005759,GO:0005829,GO:0006457,GO:0006458,GO:0006508,GO:0006515,GO:0006807,GO:0006950,GO:0006996,GO:0007005,GO:0008047,GO:0008150,GO:0008152,GO:0009056,GO:0009057,GO:0009266,GO:0009408,GO:0009628,GO:0009987,GO:0016020,GO:0016043,GO:0019538,GO:0019866,GO:0019898,GO:…	-	ko:K03686	-	-	-	-	ko00000,ko03029,ko03110	-	-	-	DnaJ,DnaJ_C,DnaJ_CXXCXGXG
RA3a_000756-T1	63577.G9P187	9.7e-99	366.3	KOG1150@1|root,KOG1150@2759|Eukaryota,38PJP@33154|Opisthokonta,3NXU4@4751|Fungi,3QP3R@4890|Ascomycota,211UX@147550|Sordariomycetes,3TDNM@5125|Hypocreales,3TZ8H@5129|Hypocreaceae	4751|Fungi	O	DnaJ molecular chaperone homology domain	spf31	GO:0000375,GO:0000377,GO:0000398,GO:0003674,GO:0005488,GO:0005515,GO:0006139,GO:0006396,GO:0006397,GO:0006725,GO:0006807,GO:0008150,GO:0008152,GO:0008380,GO:0009987,GO:0010467,GO:0016070,GO:0016071,GO:0030544,GO:0031072,GO:0034641,GO:0043170,GO:0044237,GO:0044238,GO:0045292,GO:0046483,GO:0071704,GO:0090304,GO:1901360	-	ko:K09528	-	-	-	-	ko00000,ko03041,ko03110	-	-	-	DnaJ
RA3a_000757-T1	63577.G9P188	0.0	1560.8	COG0513@1|root,KOG0337@2759|Eukaryota,38DZ2@33154|Opisthokonta,3NVXB@4751|Fungi,3QRVW@4890|Ascomycota,211TB@147550|Sordariomycetes,3TDW9@5125|Hypocreales,3U26S@5129|Hypocreaceae	4751|Fungi	A	DBP10CT (NUC160) domain	DBP10	GO:0000460,GO:0000463,GO:0000466,GO:0000470,GO:0003674,GO:0003724,GO:0003824,GO:0004004,GO:0004386,GO:0005575,GO:0005622,GO:0005623,GO:0005634,GO:0005730,GO:0005737,GO:0006139,GO:0006364,GO:0006396,GO:0006725,GO:0006807,GO:0008026,GO:0008150,GO:0008152,GO:0008186,GO:0009987,GO:0010467,GO:0010501,GO:0016043,GO:0016070,GO:0016072,GO:0016462,GO:0016787,GO:0016817,GO:0016818,GO:0016887,GO:0017111,GO:…	3.6.4.13	ko:K14808	-	-	-	-	ko00000,ko01000,ko03009	-	-	-	DBP10CT,DEAD,Helicase_C
RA3a_000758-T1	63577.G9P189	0.0	2242.6	28NAK@1|root,2QUW1@2759|Eukaryota,39U9Z@33154|Opisthokonta,3NVKR@4751|Fungi,3QPVR@4890|Ascomycota,21564@147550|Sordariomycetes,3TDFH@5125|Hypocreales,3U069@5129|Hypocreaceae	4751|Fungi	S	Folliculin-interacting protein N-terminus	-	-	-	-	-	-	-	-	-	-	-	-	FNIP_N
RA3a_000759-T1	568076.XP_007822446.1	9.3e-57	226.5	2F5ZG@1|root,2T716@2759|Eukaryota,3916V@33154|Opisthokonta,3PXRS@4751|Fungi,3RGT3@4890|Ascomycota,21MJ9@147550|Sordariomycetes,3TV7N@5125|Hypocreales,3G6M3@34397|Clavicipitaceae	4751|Fungi	-	-	-	-	-	-	-	-	-	-	-	-	-	-	-
RA3a_000761-T1	63577.G9P195	2.2e-108	398.7	COG1230@1|root,KOG1483@2759|Eukaryota,38CHY@33154|Opisthokonta,3NV9V@4751|Fungi,3QSI7@4890|Ascomycota,2147J@147550|Sordariomycetes,3TEXZ@5125|Hypocreales,3U3ZN@5129|Hypocreaceae	4751|Fungi	P	Cation efflux family	-	-	-	ko:K14688	ko04978,map04978	-	-	-	ko00000,ko00001,ko02000	2.A.4.2	-	-	Cation_efflux
RA3a_000762-T1	63577.G9P196	0.0	3543.1	KOG3572@1|root,KOG3572@2759|Eukaryota,38E71@33154|Opisthokonta,3NX2D@4751|Fungi,3QKHF@4890|Ascomycota,211FE@147550|Sordariomycetes,3TDEZ@5125|Hypocreales,3TZX4@5129|Hypocreaceae	4751|Fungi	T	Pfam:DUF3608	IML1	GO:0000306,GO:0000322,GO:0000323,GO:0000324,GO:0000329,GO:0003674,GO:0005096,GO:0005575,GO:0005622,GO:0005623,GO:0005737,GO:0005773,GO:0005774,GO:0006950,GO:0006995,GO:0007154,GO:0008047,GO:0008150,GO:0009267,GO:0009605,GO:0009893,GO:0009894,GO:0009896,GO:0009966,GO:0009968,GO:0009987,GO:0009991,GO:0010506,GO:0010508,GO:0010646,GO:0010648,GO:0016020,GO:0016241,GO:0019222,GO:0019898,GO:0023051,GO:…	-	ko:K20404	ko04150,map04150	-	-	-	ko00000,ko00001	-	-	-	DEP,IML1
RA3a_000763-T1	63577.G9P197	8e-297	1025.8	COG0387@1|root,KOG1397@2759|Eukaryota,38BPC@33154|Opisthokonta,3NU56@4751|Fungi,3QNYW@4890|Ascomycota,211JW@147550|Sordariomycetes,3TF7E@5125|Hypocreales,3TYDA@5129|Hypocreaceae	4751|Fungi	P	Belongs to the Ca(2 ) cation antiporter (CaCA) (TC 2.A.19) family	-	-	-	ko:K07300	-	-	-	-	ko00000,ko02000	2.A.19	-	-	Na_Ca_ex
RA3a_000764-T1	63577.G9P198	0.0	3358.2	KOG1020@1|root,KOG1020@2759|Eukaryota,38XR9@33154|Opisthokonta,3NVI7@4751|Fungi,3QP5Q@4890|Ascomycota,217EM@147550|Sordariomycetes,3THGT@5125|Hypocreales,3U0C9@5129|Hypocreaceae	4751|Fungi	BDL	Sister chromatid cohesion C-terminus	SCC2	GO:0000070,GO:0000228,GO:0000278,GO:0000280,GO:0000724,GO:0000725,GO:0000785,GO:0000790,GO:0000819,GO:0000972,GO:0003674,GO:0003676,GO:0003677,GO:0003690,GO:0005488,GO:0005575,GO:0005622,GO:0005623,GO:0005634,GO:0005694,GO:0005727,GO:0005729,GO:0005737,GO:0005829,GO:0006139,GO:0006259,GO:0006276,GO:0006281,GO:0006302,GO:0006310,GO:0006323,GO:0006725,GO:0006807,GO:0006950,GO:0006974,GO:0006996,GO:…	-	ko:K06672	ko04111,map04111	-	-	-	ko00000,ko00001,ko03036	-	-	-	Cohesin_HEAT,Nipped-B_C
RA3a_000765-T1	63577.G9P199	2.3e-65	254.6	COG1594@1|root,KOG2907@2759|Eukaryota,3A6TE@33154|Opisthokonta,3P2TA@4751|Fungi,3QWJA@4890|Ascomycota,21AN2@147550|Sordariomycetes,3TJHY@5125|Hypocreales,3U2C4@5129|Hypocreaceae	4751|Fungi	K	DNA-dependent RNA polymerase catalyzes the transcription of DNA into RNA using the four ribonucleoside triphosphates as substrates	RPA12	GO:0000122,GO:0000428,GO:0001085,GO:0003674,GO:0005488,GO:0005515,GO:0005575,GO:0005622,GO:0005623,GO:0005634,GO:0005730,GO:0005736,GO:0006139,GO:0006351,GO:0006353,GO:0006355,GO:0006357,GO:0006360,GO:0006363,GO:0006725,GO:0006807,GO:0008134,GO:0008150,GO:0008152,GO:0009058,GO:0009059,GO:0009303,GO:0009889,GO:0009890,GO:0009892,GO:0009987,GO:0010467,GO:0010468,GO:0010556,GO:0010558,GO:0010605,GO:…	-	ko:K03000	ko00230,ko00240,ko01100,ko03020,map00230,map00240,map01100,map03020	M00182	R00435,R00441,R00442,R00443	RC02795	br01611,ko00000,ko00001,ko00002,ko03021	-	-	-	RNA_POL_M_15KD,TFIIS_C
RA3a_000766-T1	63577.G9P1A0	7.6e-156	556.6	COG1413@1|root,KOG0567@2759|Eukaryota,38FQT@33154|Opisthokonta,3NW2E@4751|Fungi,3QM6H@4890|Ascomycota,215NC@147550|Sordariomycetes,3TF8T@5125|Hypocreales,3TYVC@5129|Hypocreaceae	4751|Fungi	C	Catalyzes the hydroxylation of the N(6)-(4-aminobutyl)- L-lysine intermediate to form hypusine, an essential post- translational modification only found in mature eIF-5A factor	LIA1	GO:0000226,GO:0003674,GO:0003824,GO:0004497,GO:0005575,GO:0005622,GO:0005623,GO:0005634,GO:0005737,GO:0006417,GO:0006464,GO:0006807,GO:0006996,GO:0007010,GO:0007017,GO:0008150,GO:0008152,GO:0008612,GO:0009058,GO:0009268,GO:0009628,GO:0009889,GO:0009987,GO:0010467,GO:0010468,GO:0010556,GO:0010608,GO:0016043,GO:0016491,GO:0016705,GO:0018193,GO:0018205,GO:0019135,GO:0019222,GO:0019538,GO:0030447,GO:…	1.14.99.29	ko:K06072	-	-	-	-	ko00000,ko01000	-	-	-	HEAT_2,HEAT_PBS
RA3a_000768-T1	63577.G9P1A1	2.3e-195	688.0	COG0489@1|root,KOG3022@2759|Eukaryota,38DEM@33154|Opisthokonta,3NUNR@4751|Fungi,3QMMQ@4890|Ascomycota,211W4@147550|Sordariomycetes,3TFW4@5125|Hypocreales,3TZQI@5129|Hypocreaceae	4751|Fungi	Q	Component of the cytosolic iron-sulfur (Fe S) protein assembly (CIA) machinery. Required for maturation of extramitochondrial Fe-S proteins. The NBP35-CFD1 heterotetramer forms a Fe-S scaffold complex, mediating the de novo assembly of an Fe-S cluster and its transfer to target apoproteins	NBP35	GO:0002097,GO:0002098,GO:0003674,GO:0003824,GO:0005488,GO:0005506,GO:0005575,GO:0005622,GO:0005623,GO:0005634,GO:0005737,GO:0005829,GO:0006139,GO:0006396,GO:0006399,GO:0006400,GO:0006725,GO:0006790,GO:0006807,GO:0008033,GO:0008150,GO:0008152,GO:0009451,GO:0009987,GO:0010467,GO:0016043,GO:0016070,GO:0016226,GO:0016462,GO:0016787,GO:0016817,GO:0016818,GO:0016887,GO:0017111,GO:0022607,GO:0031163,GO:…	-	ko:K03593	-	-	-	-	ko00000,ko03029,ko03036	-	-	-	ParA
RA3a_000769-T1	63577.G9P1A3	9.5e-136	489.6	COG0175@1|root,KOG2644@2759|Eukaryota,39U3G@33154|Opisthokonta,3NXB1@4751|Fungi,3QQBV@4890|Ascomycota,21529@147550|Sordariomycetes,3TEYP@5125|Hypocreales,3TXU3@5129|Hypocreaceae	4751|Fungi	EH	Probable molybdopterin binding domain	-	GO:0005575,GO:0005622,GO:0005623,GO:0005634,GO:0005737,GO:0008150,GO:0008152,GO:0043226,GO:0043227,GO:0043229,GO:0043231,GO:0044424,GO:0044464,GO:0055114	-	-	-	-	-	-	-	-	-	-	MoCF_biosynth
RA3a_000770-T1	63577.G9P1A6	3.2e-118	431.0	COG1100@1|root,KOG0395@2759|Eukaryota,38C7W@33154|Opisthokonta,3NUEZ@4751|Fungi,3QQ90@4890|Ascomycota,21568@147550|Sordariomycetes,3TH4Z@5125|Hypocreales,3U0FF@5129|Hypocreaceae	4751|Fungi	S	Ras subfamily of RAS small GTPases	ras1	GO:0000003,GO:0000165,GO:0000166,GO:0000409,GO:0000411,GO:0000746,GO:0000747,GO:0000749,GO:0000750,GO:0000753,GO:0000767,GO:0000902,GO:0000935,GO:0001302,GO:0001558,GO:0001882,GO:0001883,GO:0001884,GO:0002134,GO:0002135,GO:0003006,GO:0003674,GO:0003824,GO:0003924,GO:0005488,GO:0005525,GO:0005575,GO:0005622,GO:0005623,GO:0005634,GO:0005737,GO:0005739,GO:0005783,GO:0005789,GO:0005856,GO:0005886,GO:…	-	ko:K07827	ko01521,ko01522,ko04010,ko04012,ko04013,ko04014,ko04015,ko04062,ko04068,ko04071,ko04072,ko04137,ko04138,ko04140,ko04150,ko04151,ko04210,ko04211,ko04213,ko04214,ko04218,ko04320,ko04360,ko04370,ko04371,ko04540,ko04550,ko04650,ko04660,ko04662,ko04664,ko04714,ko04720,ko04722,ko04725,ko04726,ko04730,ko04810,ko04910,ko04912,ko04914,ko04915,ko04916,ko04917,ko04919,ko04921,ko04926,ko04933,ko04960,ko05034…	-	-	-	ko00000,ko00001,ko04031,ko04131	-	-	-	Ras
RA3a_000771-T1	63577.G9P1A8	0.0	1438.7	2CJ89@1|root,2SDRD@2759|Eukaryota,390GS@33154|Opisthokonta,3PHUF@4751|Fungi,3R0P3@4890|Ascomycota,21B7M@147550|Sordariomycetes,3TJ7W@5125|Hypocreales,3U2F7@5129|Hypocreaceae	4751|Fungi	-	-	-	-	-	-	-	-	-	-	-	-	-	-	Zn_clus
RA3a_000772-T1	63577.G9P1B0	0.0	1758.8	KOG2081@1|root,KOG2081@2759|Eukaryota,38GMX@33154|Opisthokonta,3NUD3@4751|Fungi,3QN4H@4890|Ascomycota,2115R@147550|Sordariomycetes,3TGFR@5125|Hypocreales,3U1G1@5129|Hypocreaceae	4751|Fungi	U	Exportin 1-like protein	MTR10	GO:0003674,GO:0005048,GO:0005215,GO:0005488,GO:0005575,GO:0005622,GO:0005623,GO:0005634,GO:0005635,GO:0005737,GO:0006403,GO:0006404,GO:0006606,GO:0006810,GO:0006886,GO:0006913,GO:0008104,GO:0008139,GO:0008150,GO:0008565,GO:0012505,GO:0015031,GO:0015833,GO:0015931,GO:0016020,GO:0016021,GO:0017038,GO:0031090,GO:0031224,GO:0031965,GO:0031967,GO:0031974,GO:0031975,GO:0031981,GO:0033036,GO:0033218,GO:…	-	ko:K15436	-	-	-	-	ko00000,ko03016	-	-	-	IBN_N,Xpo1
RA3a_000773-T1	63577.G9P1B1	3.4e-98	364.4	2EJG8@1|root,2SPN2@2759|Eukaryota,3A47F@33154|Opisthokonta,3P4G1@4751|Fungi,3QX23@4890|Ascomycota,21AVK@147550|Sordariomycetes,3TMP4@5125|Hypocreales,3TZEB@5129|Hypocreaceae	4751|Fungi	S	AAA domain	-	-	-	-	-	-	-	-	-	-	-	-	AAA_28
RA3a_000774-T1	63577.G9P1B2	0.0	2897.5	COG1112@1|root,KOG0988@1|root,KOG0988@2759|Eukaryota,KOG1802@2759|Eukaryota,38HG8@33154|Opisthokonta,3NU22@4751|Fungi,3QRUH@4890|Ascomycota,21661@147550|Sordariomycetes,3TKCX@5125|Hypocreales,3TYWV@5129|Hypocreaceae	4751|Fungi	L	RNA dependent RNA polymerase	-	-	-	ko:K14326	ko03013,ko03015,map03013,map03015	M00430	-	-	ko00000,ko00001,ko00002,ko01000,ko03019	-	-	-	AAA_11,AAA_12,RdRP,ResIII
RA3a_000775-T1	63577.G9P1B3	3.3e-130	471.1	COG0212@1|root,KOG3093@2759|Eukaryota,39CHJ@33154|Opisthokonta,3P30J@4751|Fungi,3QV8B@4890|Ascomycota,2127R@147550|Sordariomycetes,3THPR@5125|Hypocreales,3TZ7T@5129|Hypocreaceae	4751|Fungi	H	5-formyltetrahydrofolate cyclo-ligase family	-	GO:0003674,GO:0003824,GO:0005575,GO:0005622,GO:0005623,GO:0005737,GO:0005739,GO:0006082,GO:0006575,GO:0006725,GO:0006730,GO:0006732,GO:0006760,GO:0006807,GO:0008150,GO:0008152,GO:0009058,GO:0009108,GO:0009396,GO:0009987,GO:0016053,GO:0016874,GO:0016879,GO:0016882,GO:0018130,GO:0019438,GO:0019752,GO:0030272,GO:0034641,GO:0035999,GO:0042398,GO:0042558,GO:0042559,GO:0043226,GO:0043227,GO:0043229,GO:…	6.3.3.2	ko:K01934	ko00670,ko01100,map00670,map01100	-	R02301	RC00183	ko00000,ko00001,ko01000	-	-	-	5-FTHF_cyc-lig
RA3a_000776-T1	63577.G9P1B4	0.0	1645.2	KOG2262@1|root,KOG2262@2759|Eukaryota,38D6E@33154|Opisthokonta,3NUA6@4751|Fungi,3QJQX@4890|Ascomycota,215QF@147550|Sordariomycetes,3TEQ8@5125|Hypocreales,3TY10@5129|Hypocreaceae	4751|Fungi	T	OPT oligopeptide transporter protein	-	-	-	-	-	-	-	-	-	-	-	-	OPT
RA3a_000777-T1	63577.G9P1B5	0.0	1735.7	COG5110@1|root,KOG2005@2759|Eukaryota,38ER5@33154|Opisthokonta,3NU6Z@4751|Fungi,3QJM5@4890|Ascomycota,214CU@147550|Sordariomycetes,3TEEU@5125|Hypocreales,3TYS1@5129|Hypocreaceae	4751|Fungi	O	Proteasome/cyclosome repeat	RPN1	GO:0000502,GO:0003674,GO:0005488,GO:0005515,GO:0005575,GO:0005622,GO:0005623,GO:0005634,GO:0005737,GO:0005783,GO:0005829,GO:0005838,GO:0006508,GO:0006511,GO:0006807,GO:0007088,GO:0007346,GO:0008150,GO:0008152,GO:0008540,GO:0009056,GO:0009057,GO:0009896,GO:0009987,GO:0010498,GO:0010564,GO:0010638,GO:0010965,GO:0012505,GO:0019538,GO:0019941,GO:0022624,GO:0030071,GO:0030163,GO:0030674,GO:0031331,GO:…	-	ko:K03028	ko03050,ko05169,map03050,map05169	M00341	-	-	ko00000,ko00001,ko00002,ko03051	-	-	-	PC_rep
RA3a_000778-T1	63577.G9P1B6	2.4e-191	674.9	COG0478@1|root,KOG2268@2759|Eukaryota,38HTH@33154|Opisthokonta,3NX5X@4751|Fungi,3QKF7@4890|Ascomycota,2152S@147550|Sordariomycetes,3TDBD@5125|Hypocreales,3U23J@5129|Hypocreaceae	4751|Fungi	T	Rio2, N-terminal	rio2	GO:0000462,GO:0003674,GO:0003824,GO:0004672,GO:0004674,GO:0005575,GO:0005622,GO:0005623,GO:0005634,GO:0005737,GO:0005829,GO:0006139,GO:0006364,GO:0006396,GO:0006464,GO:0006468,GO:0006725,GO:0006793,GO:0006796,GO:0006807,GO:0008150,GO:0008152,GO:0009987,GO:0010467,GO:0010494,GO:0016070,GO:0016072,GO:0016301,GO:0016310,GO:0016740,GO:0016772,GO:0016773,GO:0019538,GO:0022613,GO:0030490,GO:0032239,GO:…	2.7.11.1	ko:K07179	ko03008,map03008	-	-	-	ko00000,ko00001,ko01000,ko01001,ko03009	-	-	-	RIO1,Rio2_N
RA3a_000779-T1	29875.EHK22189	9.3e-268	929.1	KOG4733@1|root,KOG4733@2759|Eukaryota,38GX0@33154|Opisthokonta,3NWWZ@4751|Fungi,3QQSK@4890|Ascomycota,2168B@147550|Sordariomycetes,3TF25@5125|Hypocreales,3TX6K@5129|Hypocreaceae	4751|Fungi	A	RNA recognition motif	-	GO:0000003,GO:0000226,GO:0000280,GO:0003006,GO:0003674,GO:0003676,GO:0003723,GO:0005488,GO:0005575,GO:0005622,GO:0005623,GO:0005634,GO:0005737,GO:0006996,GO:0006997,GO:0006998,GO:0007010,GO:0007017,GO:0007049,GO:0007127,GO:0007135,GO:0008104,GO:0008150,GO:0009653,GO:0009987,GO:0010256,GO:0010927,GO:0016043,GO:0019953,GO:0022402,GO:0022413,GO:0022414,GO:0022607,GO:0030154,GO:0030435,GO:0030437,GO:…	-	-	-	-	-	-	-	-	-	-	RRM_1
RA3a_000780-T1	63577.G9P1B9	0.0	1358.2	COG0369@1|root,KOG1158@2759|Eukaryota,38BIN@33154|Opisthokonta,3NUZ8@4751|Fungi,3QMZY@4890|Ascomycota,211MG@147550|Sordariomycetes,3TFFF@5125|Hypocreales,3TZ0G@5129|Hypocreaceae	4751|Fungi	I	belongs to the flavoprotein pyridine nucleotide cytochrome reductase family	cprA	GO:0003674,GO:0003824,GO:0003958,GO:0005575,GO:0005622,GO:0005623,GO:0005737,GO:0005739,GO:0005740,GO:0005741,GO:0005783,GO:0005789,GO:0006066,GO:0006091,GO:0006629,GO:0006694,GO:0006696,GO:0008150,GO:0008152,GO:0008202,GO:0008204,GO:0008610,GO:0009055,GO:0009058,GO:0009987,GO:0012505,GO:0016020,GO:0016125,GO:0016126,GO:0016128,GO:0016129,GO:0016491,GO:0016651,GO:0016653,GO:0019867,GO:0022900,GO:…	1.6.2.4	ko:K00327	-	-	-	-	ko00000,ko01000	-	-	iMM904.YHR042W	FAD_binding_1,Flavodoxin_1,NAD_binding_1
RA3a_000781-T1	63577.G9P1C0	0.0	4679.8	KOG1825@1|root,KOG1825@2759|Eukaryota,38CJU@33154|Opisthokonta,3NYAG@4751|Fungi,3QJRC@4890|Ascomycota,2153F@147550|Sordariomycetes,3TDEI@5125|Hypocreales,3U0TG@5129|Hypocreaceae	4751|Fungi	S	Cell morphogenesis N-terminal	TAO3	GO:0000003,GO:0000131,GO:0000902,GO:0005575,GO:0005622,GO:0005623,GO:0005737,GO:0005739,GO:0005933,GO:0005937,GO:0005938,GO:0006996,GO:0007010,GO:0007015,GO:0007114,GO:0007117,GO:0007118,GO:0008150,GO:0008360,GO:0009653,GO:0009987,GO:0016043,GO:0019954,GO:0022414,GO:0022603,GO:0022604,GO:0030029,GO:0030036,GO:0030427,GO:0031097,GO:0031532,GO:0032153,GO:0032155,GO:0032502,GO:0032505,GO:0032878,GO:…	-	-	-	-	-	-	-	-	-	-	MOR2-PAG1_C,MOR2-PAG1_N,MOR2-PAG1_mid
RA3a_000782-T1	63577.G9P1C3	0.0	1320.4	KOG2306@1|root,KOG2306@2759|Eukaryota,38G89@33154|Opisthokonta,3NV5I@4751|Fungi,3QNUY@4890|Ascomycota,216WU@147550|Sordariomycetes,3TFP2@5125|Hypocreales,3TYAM@5129|Hypocreaceae	4751|Fungi	S	DUF4210	-	-	-	-	-	-	-	-	-	-	-	-	Chromosome_seg,DUF4210
RA3a_000783-T1	63577.G9P1C4	3.1e-89	334.7	2E54F@1|root,2SBYU@2759|Eukaryota,3A6S8@33154|Opisthokonta,3P50C@4751|Fungi,3QW79@4890|Ascomycota,21ADZ@147550|Sordariomycetes,3TIAN@5125|Hypocreales,3U1HS@5129|Hypocreaceae	4751|Fungi	-	-	-	-	-	-	-	-	-	-	-	-	-	-	-
RA3a_000784-T1	63577.G9P1C5	0.0	1843.6	KOG1453@1|root,KOG1704@1|root,KOG1453@2759|Eukaryota,KOG1704@2759|Eukaryota,38HKT@33154|Opisthokonta,3NWDD@4751|Fungi,3QMJQ@4890|Ascomycota,211S7@147550|Sordariomycetes,3TFCC@5125|Hypocreales,3TYAU@5129|Hypocreaceae	4751|Fungi	TZ	GTPase-activator protein for Rho-like GTPases	RGA2	GO:0000003,GO:0000399,GO:0000749,GO:0000750,GO:0001403,GO:0003674,GO:0005096,GO:0005575,GO:0005622,GO:0005623,GO:0005737,GO:0005856,GO:0005933,GO:0005935,GO:0005938,GO:0006996,GO:0007010,GO:0007015,GO:0007114,GO:0007117,GO:0007118,GO:0007119,GO:0007124,GO:0007154,GO:0007163,GO:0007165,GO:0007186,GO:0007264,GO:0008047,GO:0008104,GO:0008150,GO:0008360,GO:0008361,GO:0009987,GO:0010033,GO:0016043,GO:…	-	ko:K16733,ko:K19839	ko04011,map04011	-	-	-	ko00000,ko00001,ko03036,ko04131	-	-	-	C1_1,LIM,RhoGAP
RA3a_000785-T1	63577.G9P1C6	2e-183	648.3	28KPV@1|root,2QT5T@2759|Eukaryota,39J7W@33154|Opisthokonta,3NXKK@4751|Fungi,3QN2H@4890|Ascomycota,211G5@147550|Sordariomycetes,3THM0@5125|Hypocreales,3TY3Q@5129|Hypocreaceae	4751|Fungi	S	CLASP N terminal	STU1	GO:0000226,GO:0000278,GO:0000280,GO:0003674,GO:0005198,GO:0005200,GO:0005575,GO:0005622,GO:0005623,GO:0005815,GO:0005816,GO:0005819,GO:0005856,GO:0005874,GO:0005875,GO:0005876,GO:0006996,GO:0007010,GO:0007017,GO:0007019,GO:0007020,GO:0007049,GO:0007051,GO:0007052,GO:0008150,GO:0009987,GO:0015630,GO:0016043,GO:0022402,GO:0022411,GO:0022607,GO:0030953,GO:0031109,GO:0031122,GO:0032984,GO:0032991,GO:…	-	ko:K16578	-	-	-	-	ko00000,ko03036,ko04812	-	-	-	CLASP_N
RA3a_000786-T1	63577.G9P1C6	0.0	1176.4	28KPV@1|root,2QT5T@2759|Eukaryota,39J7W@33154|Opisthokonta,3NXKK@4751|Fungi,3QN2H@4890|Ascomycota,211G5@147550|Sordariomycetes,3THM0@5125|Hypocreales,3TY3Q@5129|Hypocreaceae	4751|Fungi	S	CLASP N terminal	STU1	GO:0000226,GO:0000278,GO:0000280,GO:0003674,GO:0005198,GO:0005200,GO:0005575,GO:0005622,GO:0005623,GO:0005815,GO:0005816,GO:0005819,GO:0005856,GO:0005874,GO:0005875,GO:0005876,GO:0006996,GO:0007010,GO:0007017,GO:0007019,GO:0007020,GO:0007049,GO:0007051,GO:0007052,GO:0008150,GO:0009987,GO:0015630,GO:0016043,GO:0022402,GO:0022411,GO:0022607,GO:0030953,GO:0031109,GO:0031122,GO:0032984,GO:0032991,GO:…	-	ko:K16578	-	-	-	-	ko00000,ko03036,ko04812	-	-	-	CLASP_N
RA3a_000787-T1	63577.G9P1C7	3.8e-128	464.2	28N64@1|root,2QURC@2759|Eukaryota,3A0V1@33154|Opisthokonta,3P1IE@4751|Fungi,3QTDF@4890|Ascomycota,215ZG@147550|Sordariomycetes,3TGFK@5125|Hypocreales,3U146@5129|Hypocreaceae	4751|Fungi	S	Peptidase of plants and bacteria	-	-	-	-	-	-	-	-	-	-	-	-	BSP
RA3a_000788-T1	63577.G9P1C8	4.7e-181	640.6	2BWP4@1|root,2SII2@2759|Eukaryota,39UUM@33154|Opisthokonta,3NVHK@4751|Fungi,3QKI1@4890|Ascomycota,215W4@147550|Sordariomycetes,3TGIZ@5125|Hypocreales,3U1F5@5129|Hypocreaceae	4751|Fungi	-	-	-	-	-	-	-	-	-	-	-	-	-	-	-
RA3a_000789-T1	63577.G9P1C9	2.4e-17	94.4	2C51C@1|root,2RAI6@2759|Eukaryota,3ATU2@33154|Opisthokonta,3PI39@4751|Fungi,3R07Z@4890|Ascomycota,21CNC@147550|Sordariomycetes,3TJDH@5125|Hypocreales,3U37N@5129|Hypocreaceae	4751|Fungi	-	-	-	-	-	-	-	-	-	-	-	-	-	-	-
RA3a_000790-T1	63577.G9P1D0	1.2e-168	599.4	COG5333@1|root,KOG0835@2759|Eukaryota,38BYW@33154|Opisthokonta,3NVPW@4751|Fungi,3QS1R@4890|Ascomycota,211XE@147550|Sordariomycetes,3TU4G@5125|Hypocreales,3TZAG@5129|Hypocreaceae	4751|Fungi	D	Cyclin domain-containing protein	-	GO:0000079,GO:0000307,GO:0001932,GO:0001934,GO:0003674,GO:0005575,GO:0005622,GO:0005623,GO:0006355,GO:0006357,GO:0008150,GO:0009889,GO:0009891,GO:0009893,GO:0010468,GO:0010556,GO:0010557,GO:0010562,GO:0010604,GO:0010628,GO:0016538,GO:0019207,GO:0019219,GO:0019220,GO:0019222,GO:0019887,GO:0030234,GO:0031323,GO:0031325,GO:0031326,GO:0031328,GO:0031399,GO:0031401,GO:0032268,GO:0032270,GO:0032991,GO:…	-	-	-	-	-	-	-	-	-	-	Cyclin_N
RA3a_000791-T1	63577.G9P1D1	1.6e-288	998.0	2CUYG@1|root,2RPS2@2759|Eukaryota,3AJUE@33154|Opisthokonta,3PD4U@4751|Fungi,3QUM4@4890|Ascomycota,219ED@147550|Sordariomycetes,3TMBC@5125|Hypocreales,3TXXC@5129|Hypocreaceae	4751|Fungi	S	GAL4-like Zn(II)2Cys6 (or C6 zinc) binuclear cluster DNA-binding domain	-	-	-	-	-	-	-	-	-	-	-	-	Fungal_trans_2,Zn_clus
RA3a_000793-T1	63577.G9P1D2	1.2e-239	835.5	KOG2445@1|root,KOG2445@2759|Eukaryota,39VHE@33154|Opisthokonta,3NXCT@4751|Fungi,3RJK2@4890|Ascomycota,215E2@147550|Sordariomycetes,3TFK4@5125|Hypocreales,3TZR6@5129|Hypocreaceae	4751|Fungi	U	Belongs to the WD repeat SEC13 family	-	-	-	ko:K14299	ko03013,ko04150,map03013,map04150	M00427	-	-	ko00000,ko00001,ko00002,ko03019	1.I.1	-	-	WD40
RA3a_000794-T1	63577.G9P1D3	7.7e-282	975.7	COG1398@1|root,COG5274@1|root,KOG0537@2759|Eukaryota,KOG1600@2759|Eukaryota,38GU7@33154|Opisthokonta,3NU4E@4751|Fungi,3QK0K@4890|Ascomycota,2137A@147550|Sordariomycetes,3TD12@5125|Hypocreales,3U0V9@5129|Hypocreaceae	4751|Fungi	CI	Stearyl-CoA desaturase that utilizes O(2) and electrons from reduced cytochrome b5 to introduce the first double bond into saturated fatty acyl-CoA substrates	-	-	1.14.19.1	ko:K00507	ko01040,ko01212,ko03320,ko04152,ko04212,map01040,map01212,map03320,map04152,map04212	-	R02222	RC00917	ko00000,ko00001,ko01000,ko01004	-	-	-	Cyt-b5,FA_desaturase
RA3a_000795-T1	63577.G9P1D4	3.1e-83	315.8	2D2BD@1|root,2SM97@2759|Eukaryota,39R5I@33154|Opisthokonta,3P0KX@4751|Fungi,3QK0Q@4890|Ascomycota,218CC@147550|Sordariomycetes,3TK1A@5125|Hypocreales,3TZ7B@5129|Hypocreaceae	4751|Fungi	-	-	-	-	-	-	-	-	-	-	-	-	-	-	F-box-like
RA3a_000796-T1	51453.EGR51995	0.0	1383.6	KOG0199@1|root,KOG0199@2759|Eukaryota,38HIG@33154|Opisthokonta,3NXE0@4751|Fungi,3QJEV@4890|Ascomycota,21516@147550|Sordariomycetes,3TGWB@5125|Hypocreales,3U1VU@5129|Hypocreaceae	4751|Fungi	T	Protein tyrosine kinase	-	-	-	-	-	-	-	-	-	-	-	-	Pkinase,Pkinase_Tyr
RA3a_000797-T1	63577.G9P1D7	0.0	2017.7	COG0466@1|root,KOG2004@2759|Eukaryota,38CF0@33154|Opisthokonta,3NXAU@4751|Fungi,3QQPC@4890|Ascomycota,212EB@147550|Sordariomycetes,3TF17@5125|Hypocreales,3TY4H@5129|Hypocreaceae	4751|Fungi	L	ATP-dependent serine protease that mediates the selective degradation of misfolded, unassembled or oxidatively damaged polypeptides as well as certain short-lived regulatory proteins in the mitochondrial matrix. May also have a chaperone function in the assembly of inner membrane protein complexes. Participates in the regulation of mitochondrial gene expression and in the maintenance of the integ…	PIM1	GO:0000166,GO:0003674,GO:0003824,GO:0004175,GO:0004176,GO:0004252,GO:0005488,GO:0005524,GO:0005575,GO:0005622,GO:0005623,GO:0005737,GO:0005739,GO:0005759,GO:0006508,GO:0006515,GO:0006807,GO:0006996,GO:0007005,GO:0008144,GO:0008150,GO:0008152,GO:0008233,GO:0008236,GO:0009056,GO:0009057,GO:0009987,GO:0016043,GO:0016462,GO:0016787,GO:0016817,GO:0016818,GO:0016887,GO:0017076,GO:0017111,GO:0017171,GO:…	3.4.21.53	ko:K08675	-	-	-	-	ko00000,ko01000,ko01002,ko03029	-	-	-	AAA,LON_substr_bdg,Lon_C
RA3a_000798-T1	63577.G9P1D8	0.0	2094.3	KOG4197@1|root,KOG4197@2759|Eukaryota,38GJF@33154|Opisthokonta,3NW6B@4751|Fungi,3QQEX@4890|Ascomycota,215QN@147550|Sordariomycetes,3TH19@5125|Hypocreales,3TWR7@5129|Hypocreaceae	4751|Fungi	S	PPR repeat	-	-	3.6.4.12	ko:K02541,ko:K17669	ko03030,ko04110,ko04111,ko04113,map03030,map04110,map04111,map04113	M00285	-	-	ko00000,ko00001,ko00002,ko01000,ko03029,ko03032,ko03036	-	-	-	PPR,PPR_2,PPR_3
RA3a_000800-T1	63577.G9P1E0	0.0	1519.2	2BZZI@1|root,2S984@2759|Eukaryota,3A3NF@33154|Opisthokonta,3P2YW@4751|Fungi,3QUWK@4890|Ascomycota,216EW@147550|Sordariomycetes,3TFJM@5125|Hypocreales,3TXU8@5129|Hypocreaceae	4751|Fungi	-	-	-	-	-	-	-	-	-	-	-	-	-	-	-
RA3a_000801-T1	63577.G9P1J5	3.4e-186	657.5	KOG2830@1|root,KOG2830@2759|Eukaryota,38DGV@33154|Opisthokonta,3NYBK@4751|Fungi,3QKWU@4890|Ascomycota,211DK@147550|Sordariomycetes,3TH6J@5125|Hypocreales,3U0UT@5129|Hypocreaceae	4751|Fungi	T	TAP42-like family	TAP42	GO:0003674,GO:0005488,GO:0005515,GO:0005575,GO:0005622,GO:0005623,GO:0005737,GO:0005829,GO:0006355,GO:0006356,GO:0007154,GO:0007165,GO:0008150,GO:0009889,GO:0009891,GO:0009893,GO:0009987,GO:0010468,GO:0010556,GO:0010557,GO:0010604,GO:0010628,GO:0010921,GO:0016020,GO:0019208,GO:0019219,GO:0019220,GO:0019222,GO:0019888,GO:0019898,GO:0019899,GO:0019902,GO:0019903,GO:0023052,GO:0030234,GO:0031323,GO:…	-	ko:K17606	ko04136,ko04138,ko04140,map04136,map04138,map04140	-	-	-	ko00000,ko00001,ko01009	-	-	-	TAP42
RA3a_000802-T1	63577.G9P1J6	0.0	2876.3	COG0187@1|root,KOG0355@2759|Eukaryota,38CPA@33154|Opisthokonta,3NWYX@4751|Fungi,3QMPK@4890|Ascomycota,214SY@147550|Sordariomycetes,3TFH8@5125|Hypocreales,3TY02@5129|Hypocreaceae	4751|Fungi	B	Control of topological states of DNA by transient breakage and subsequent rejoining of DNA strands. Topoisomerase II makes double-strand breaks	TOP2	GO:0000003,GO:0000018,GO:0000019,GO:0000070,GO:0000075,GO:0000166,GO:0000228,GO:0000278,GO:0000280,GO:0000712,GO:0000775,GO:0000785,GO:0000790,GO:0000793,GO:0000794,GO:0000795,GO:0000819,GO:0003674,GO:0003676,GO:0003677,GO:0003824,GO:0003916,GO:0003918,GO:0005488,GO:0005524,GO:0005575,GO:0005622,GO:0005623,GO:0005634,GO:0005694,GO:0005737,GO:0005739,GO:0006139,GO:0006259,GO:0006260,GO:0006261,GO:…	5.99.1.3	ko:K03164	ko01524,map01524	-	-	-	ko00000,ko00001,ko01000,ko03032,ko03036	-	-	-	DNA_gyraseB,DNA_topoisoIV,HATPase_c,TOPRIM_C,Toprim
RA3a_000803-T1	63577.G9P1J7	9.5e-90	336.7	2BKM0@1|root,2S1IW@2759|Eukaryota,39F7Y@33154|Opisthokonta,3NY19@4751|Fungi,3QRDC@4890|Ascomycota,215SE@147550|Sordariomycetes,3THZI@5125|Hypocreales,3U3CF@5129|Hypocreaceae	4751|Fungi	S	APSES transcription factor Xbp1	-	GO:0000082,GO:0000083,GO:0000122,GO:0000228,GO:0000278,GO:0000785,GO:0000790,GO:0000981,GO:0000982,GO:0001077,GO:0001228,GO:0003674,GO:0003676,GO:0003677,GO:0003700,GO:0005488,GO:0005575,GO:0005622,GO:0005623,GO:0005634,GO:0005667,GO:0005694,GO:0005737,GO:0006139,GO:0006351,GO:0006355,GO:0006357,GO:0006366,GO:0006725,GO:0006807,GO:0006950,GO:0006979,GO:0007049,GO:0008150,GO:0008152,GO:0009058,GO:…	-	-	-	-	-	-	-	-	-	-	-
RA3a_000804-T1	29875.EHK22161	1.2e-187	662.5	COG0457@1|root,KOG0551@2759|Eukaryota,39SCA@33154|Opisthokonta,3NXDW@4751|Fungi,3QP89@4890|Ascomycota,214AD@147550|Sordariomycetes,3TDCW@5125|Hypocreales,3TYKQ@5129|Hypocreaceae	4751|Fungi	O	TPR repeat	CNS1	GO:0003674,GO:0005488,GO:0005515,GO:0005575,GO:0005622,GO:0005623,GO:0005737,GO:0006457,GO:0008150,GO:0009987,GO:0030544,GO:0031072,GO:0032991,GO:0043021,GO:0043022,GO:0044424,GO:0044464,GO:0044877,GO:0051879	-	ko:K02993	ko03010,map03010	M00177	-	-	br01610,ko00000,ko00001,ko00002,ko03011	-	-	-	-
RA3a_000805-T1	63577.G9P1J9	2.2e-288	997.7	KOG2615@1|root,KOG2615@2759|Eukaryota,39R2H@33154|Opisthokonta,3NYFE@4751|Fungi,3QNP4@4890|Ascomycota,216D3@147550|Sordariomycetes,3TE7F@5125|Hypocreales,3TYMU@5129|Hypocreaceae	4751|Fungi	S	Sugar (and other) transporter	-	-	-	-	-	-	-	-	-	-	-	-	MFS_1
RA3a_000806-T1	63577.G9P1K0	3e-105	387.9	COG0537@1|root,KOG3379@2759|Eukaryota,3A1SB@33154|Opisthokonta,3P449@4751|Fungi,3QUC8@4890|Ascomycota,219YH@147550|Sordariomycetes,3TICN@5125|Hypocreales,3TZU7@5129|Hypocreaceae	4751|Fungi	F	HIT domain	HNT2	GO:0003674,GO:0003824,GO:0004081,GO:0004551,GO:0005575,GO:0005622,GO:0005623,GO:0005634,GO:0005737,GO:0005739,GO:0006139,GO:0006152,GO:0006154,GO:0006725,GO:0006807,GO:0008150,GO:0008152,GO:0008796,GO:0009056,GO:0009116,GO:0009119,GO:0009164,GO:0009987,GO:0016462,GO:0016787,GO:0016817,GO:0016818,GO:0017111,GO:0017144,GO:0019439,GO:0034641,GO:0034655,GO:0034656,GO:0042278,GO:0042454,GO:0042737,GO:…	3.6.1.29	ko:K01522	ko00230,ko05222,ko05223,map00230,map05222,map05223	-	R00187	RC00002	ko00000,ko00001,ko01000	-	-	-	HIT
RA3a_000807-T1	63577.G9P1K1	0.0	1117.8	KOG2816@1|root,KOG2816@2759|Eukaryota,39V3Z@33154|Opisthokonta,3NYNP@4751|Fungi,3QRAD@4890|Ascomycota,211H4@147550|Sordariomycetes,3TE81@5125|Hypocreales,3TWIQ@5129|Hypocreaceae	4751|Fungi	S	Major Facilitator Superfamily	-	GO:0000322,GO:0000323,GO:0000324,GO:0000329,GO:0003674,GO:0005215,GO:0005575,GO:0005622,GO:0005623,GO:0005737,GO:0005773,GO:0005774,GO:0006810,GO:0008150,GO:0016020,GO:0016021,GO:0022857,GO:0031090,GO:0031224,GO:0043226,GO:0043227,GO:0043229,GO:0043231,GO:0044422,GO:0044424,GO:0044425,GO:0044437,GO:0044444,GO:0044446,GO:0044464,GO:0051179,GO:0051234,GO:0055085,GO:0098588,GO:0098805,GO:0098852	-	-	-	-	-	-	-	-	-	-	MFS_1
RA3a_000808-T1	63577.G9P1K2	0.0	1379.4	COG5147@1|root,KOG0050@2759|Eukaryota,38D9Q@33154|Opisthokonta,3NU2G@4751|Fungi,3QJFW@4890|Ascomycota,217GD@147550|Sordariomycetes,3TGKB@5125|Hypocreales,3U12I@5129|Hypocreaceae	4751|Fungi	AD	pre-mRNA splicing factor component	CEF1	GO:0000350,GO:0000375,GO:0000377,GO:0000393,GO:0000398,GO:0000974,GO:0000981,GO:0000988,GO:0000989,GO:0001067,GO:0001076,GO:0001134,GO:0001135,GO:0003674,GO:0003676,GO:0003677,GO:0003700,GO:0005488,GO:0005575,GO:0005622,GO:0005623,GO:0005634,GO:0005681,GO:0005684,GO:0005737,GO:0005829,GO:0006139,GO:0006355,GO:0006357,GO:0006396,GO:0006397,GO:0006725,GO:0006807,GO:0008150,GO:0008152,GO:0008380,GO:…	-	ko:K12860	ko03040,map03040	M00353,M00355	-	-	ko00000,ko00001,ko00002,ko03041,ko03400	-	-	-	Myb_Cef,Myb_DNA-binding
RA3a_000809-T1	63577.G9P1K3	1e-258	899.0	COG5026@1|root,KOG0254@1|root,KOG0254@2759|Eukaryota,KOG1369@2759|Eukaryota,38FTM@33154|Opisthokonta,3NUY9@4751|Fungi,3QPV0@4890|Ascomycota,2137S@147550|Sordariomycetes,3TM7N@5125|Hypocreales,3U0ZU@5129|Hypocreaceae	4751|Fungi	G	Fungal trichothecene efflux pump (TRI12)	-	-	-	-	-	-	-	-	-	-	-	-	Hexokinase_1,Hexokinase_2,MFS_1
RA3a_000810-T1	63577.G9P1K3	5e-239	833.6	COG5026@1|root,KOG0254@1|root,KOG0254@2759|Eukaryota,KOG1369@2759|Eukaryota,38FTM@33154|Opisthokonta,3NUY9@4751|Fungi,3QPV0@4890|Ascomycota,2137S@147550|Sordariomycetes,3TM7N@5125|Hypocreales,3U0ZU@5129|Hypocreaceae	4751|Fungi	G	Fungal trichothecene efflux pump (TRI12)	-	-	-	-	-	-	-	-	-	-	-	-	Hexokinase_1,Hexokinase_2,MFS_1
RA3a_000811-T1	63577.G9P1K4	8e-104	383.3	2CY7I@1|root,2S2JI@2759|Eukaryota,3A4YR@33154|Opisthokonta,3Q6WV@4751|Fungi,3RPQ7@4890|Ascomycota,21SNG@147550|Sordariomycetes,3TV3B@5125|Hypocreales,3U1TH@5129|Hypocreaceae	4751|Fungi	S	Gamma interferon inducible lysosomal thiol reductase (GILT)	-	-	-	-	-	-	-	-	-	-	-	-	GILT
RA3a_000812-T1	63577.G9P1K5	1.6e-185	655.2	COG5075@1|root,KOG3969@2759|Eukaryota,38BBX@33154|Opisthokonta,3NX8D@4751|Fungi,3QM13@4890|Ascomycota,2122F@147550|Sordariomycetes,3TDR0@5125|Hypocreales,3TZ5W@5129|Hypocreaceae	4751|Fungi	S	Scavenger mRNA decapping enzyme (DcpS) N-terminal	-	GO:0000288,GO:0000290,GO:0000339,GO:0000340,GO:0000932,GO:0000956,GO:0003674,GO:0003676,GO:0003723,GO:0003824,GO:0005488,GO:0005575,GO:0005622,GO:0005623,GO:0005634,GO:0005737,GO:0005739,GO:0006139,GO:0006401,GO:0006402,GO:0006725,GO:0006807,GO:0006950,GO:0007154,GO:0008047,GO:0008150,GO:0008152,GO:0009056,GO:0009057,GO:0009267,GO:0009605,GO:0009892,GO:0009893,GO:0009987,GO:0009991,GO:0010468,GO:…	3.6.1.59	ko:K12584	ko03018,map03018	-	R04368	RC00002	ko00000,ko00001,ko01000,ko03019	-	-	-	DcpS,DcpS_C
RA3a_000813-T1	140110.NechaP89261	2.5e-17	95.1	KOG0198@1|root,KOG0198@2759|Eukaryota,38HCY@33154|Opisthokonta,3P18J@4751|Fungi,3R27N@4890|Ascomycota,21D3U@147550|Sordariomycetes,3TKSH@5125|Hypocreales	4751|Fungi	S	MAP kinase kinase kinase activity	-	-	-	-	-	-	-	-	-	-	-	-	Ank_2,Pkinase
RA3a_000814-T1	63577.G9P1K8	3.8e-152	544.7	COG0457@1|root,KOG1840@2759|Eukaryota,38CFM@33154|Opisthokonta,3NYQ3@4751|Fungi,3QJXH@4890|Ascomycota,212YN@147550|Sordariomycetes,3TMC3@5125|Hypocreales,3TZ29@5129|Hypocreaceae	4751|Fungi	Z	Phosphorylase superfamily	-	-	-	-	-	-	-	-	-	-	-	-	NACHT,NB-ARC,PNP_UDP_1,TPR_10
RA3a_000815-T1	63577.G9P1L0	5.7e-245	853.2	28M0K@1|root,2QTHB@2759|Eukaryota,39BRJ@33154|Opisthokonta,3NWN4@4751|Fungi,3QNE2@4890|Ascomycota,218JG@147550|Sordariomycetes,3TET3@5125|Hypocreales,3TWXP@5129|Hypocreaceae	4751|Fungi	S	Src homology 3 domains	-	-	-	-	-	-	-	-	-	-	-	-	SH3_1,SH3_9
RA3a_000816-T1	63577.G9P1L1	2.4e-119	434.9	2CGS7@1|root,2ST1T@2759|Eukaryota,3A9IT@33154|Opisthokonta,3P79Y@4751|Fungi,3QVZB@4890|Ascomycota,21A6M@147550|Sordariomycetes,3TM0Z@5125|Hypocreales,3TZE7@5129|Hypocreaceae	4751|Fungi	S	Conserved hypothetical protein	-	-	-	-	-	-	-	-	-	-	-	-	-
RA3a_000817-T1	63577.G9P1L2	3.4e-153	547.7	COG1902@1|root,KOG0134@2759|Eukaryota,38WCD@33154|Opisthokonta,3Q1WR@4751|Fungi,3R86K@4890|Ascomycota,21UQN@147550|Sordariomycetes,3TW2A@5125|Hypocreales,3U3DQ@5129|Hypocreaceae	4751|Fungi	C	FMN binding	-	-	-	-	-	-	-	-	-	-	-	-	-
RA3a_000818-T1	63577.G9P1L3	2.8e-199	701.0	COG1902@1|root,KOG0134@2759|Eukaryota,38EN0@33154|Opisthokonta,3NUI7@4751|Fungi,3QN2G@4890|Ascomycota,212T3@147550|Sordariomycetes,3TCSG@5125|Hypocreales	4751|Fungi	C	to NADH flavin oxidoreductase NADH oxidase family protein	-	GO:0008150,GO:0009636,GO:0009987,GO:0042221,GO:0050896,GO:0051716,GO:0070887,GO:0097237,GO:0098754,GO:1990748	1.6.99.1	ko:K00354	-	-	R00282	RC00001	ko00000,ko01000	-	-	-	Oxidored_FMN
RA3a_000819-T1	43228.XP_007735749.1	1.5e-102	379.8	COG0673@1|root,KOG2742@2759|Eukaryota,38F59@33154|Opisthokonta,3NWJK@4751|Fungi,3QRH6@4890|Ascomycota,20DBD@147545|Eurotiomycetes,3MR8U@451870|Chaetothyriomycetidae	4751|Fungi	S	Oxidoreductase	-	GO:0003674,GO:0003824,GO:0006139,GO:0006725,GO:0006732,GO:0006733,GO:0006739,GO:0006740,GO:0006753,GO:0006793,GO:0006796,GO:0006807,GO:0008150,GO:0008152,GO:0009117,GO:0009987,GO:0016491,GO:0019362,GO:0019637,GO:0034641,GO:0044237,GO:0044238,GO:0044281,GO:0046483,GO:0046496,GO:0051186,GO:0055086,GO:0055114,GO:0071704,GO:0072524,GO:1901360,GO:1901564	-	-	-	-	-	-	-	-	-	-	GFO_IDH_MocA,GFO_IDH_MocA_C
RA3a_000820-T1	63405.XP_002846864.1	5.2e-20	105.5	2CZIF@1|root,2SAHY@2759|Eukaryota,39T9Z@33154|Opisthokonta,3NUVH@4751|Fungi,3QK2N@4890|Ascomycota,20BGZ@147545|Eurotiomycetes,3B5YQ@33183|Onygenales,3FSGF@34384|Arthrodermataceae	4751|Fungi	L	Transcriptional regulator PacG VIB-1	-	GO:0000228,GO:0003674,GO:0003700,GO:0005575,GO:0005622,GO:0005623,GO:0005634,GO:0005694,GO:0006355,GO:0006357,GO:0008150,GO:0009889,GO:0009891,GO:0009893,GO:0010468,GO:0010556,GO:0010557,GO:0010604,GO:0010628,GO:0019219,GO:0019222,GO:0031323,GO:0031325,GO:0031326,GO:0031328,GO:0031974,GO:0031981,GO:0043226,GO:0043227,GO:0043228,GO:0043229,GO:0043231,GO:0043232,GO:0043233,GO:0044422,GO:0044424,GO:…	-	-	-	-	-	-	-	-	-	-	NDT80_PhoG
RA3a_000821-T1	13684.SNOT_02546	7.1e-75	288.9	COG1820@1|root,KOG3892@2759|Eukaryota,38BYR@33154|Opisthokonta,3NXV2@4751|Fungi,3QJUS@4890|Ascomycota,1ZXS0@147541|Dothideomycetes,4KH11@92860|Pleosporales	4751|Fungi	G	Carbohydrate esterase family 9 protein	NAG2	-	3.5.1.25	ko:K01443	ko00520,ko01130,map00520,map01130	-	R02059	RC00166,RC00300	ko00000,ko00001,ko01000	-	-	-	Amidohydro_1
RA3a_000822-T1	37727.XP_002148211.1	2.8e-124	452.6	COG1472@1|root,2QTNX@2759|Eukaryota,39UHS@33154|Opisthokonta,3NWI4@4751|Fungi,3QJRH@4890|Ascomycota,20CIH@147545|Eurotiomycetes,3S7J3@5042|Eurotiales	4751|Fungi	G	beta-N-acetylglucosaminidase	-	-	3.2.1.52	ko:K01207	ko00520,ko00531,ko01100,ko01501,map00520,map00531,map01100,map01501	M00628	R00022,R05963,R07809,R07810,R10831	RC00049	ko00000,ko00001,ko00002,ko01000	-	-	-	Acetyltransf_1,Glyco_hydro_3
RA3a_000823-T1	13349.G1XSS5	4.8e-142	511.1	KOG3098@1|root,KOG3098@2759|Eukaryota,38F3W@33154|Opisthokonta,3NVA1@4751|Fungi,3QJTX@4890|Ascomycota	4751|Fungi	S	Duf895 domain membrane protein	-	GO:0003674,GO:0005215,GO:0006810,GO:0008150,GO:0022857,GO:0051179,GO:0051234,GO:0055085	-	-	-	-	-	-	-	-	-	-	MFS_1,UNC-93
RA3a_000824-T1	38033.XP_001225193.1	5.8e-152	544.3	COG0277@1|root,2QTQH@2759|Eukaryota,39XBU@33154|Opisthokonta,3P0WN@4751|Fungi,3QQ1U@4890|Ascomycota,214QJ@147550|Sordariomycetes,3U580@5139|Sordariales,3HDGP@35718|Chaetomiaceae	4751|Fungi	C	Belongs to the oxygen-dependent FAD-linked oxidoreductase family	-	-	-	-	-	-	-	-	-	-	-	-	BBE,FAD_binding_4
RA3a_000825-T1	710243.XP_007601524.1	1.7e-69	269.2	COG0693@1|root,2RZ3Y@2759|Eukaryota,39ZF9@33154|Opisthokonta,3P1HD@4751|Fungi,3QTFH@4890|Ascomycota,2165F@147550|Sordariomycetes,1F1MU@1028384|Glomerellales	4751|Fungi	S	DJ-1 PfpI family protein	-	-	-	-	-	-	-	-	-	-	-	-	DJ-1_PfpI
RA3a_000826-T1	63577.G9P1L7	1.8e-210	738.4	COG0082@1|root,KOG4492@2759|Eukaryota,38EIY@33154|Opisthokonta,3NUJB@4751|Fungi,3QJS2@4890|Ascomycota,211M4@147550|Sordariomycetes,3TF00@5125|Hypocreales,3U0AS@5129|Hypocreaceae	4751|Fungi	E	Chorismate synthase	ARO2	GO:0000166,GO:0003674,GO:0003824,GO:0004107,GO:0005488,GO:0005575,GO:0005622,GO:0005623,GO:0005737,GO:0005829,GO:0006082,GO:0006520,GO:0006725,GO:0006807,GO:0008150,GO:0008152,GO:0008652,GO:0009058,GO:0009072,GO:0009073,GO:0009423,GO:0009987,GO:0010181,GO:0016053,GO:0016491,GO:0016645,GO:0016646,GO:0016829,GO:0016835,GO:0016838,GO:0019438,GO:0019752,GO:0032553,GO:0036094,GO:0042602,GO:0043167,GO:…	4.2.3.5	ko:K01736	ko00400,ko01100,ko01110,ko01130,ko01230,map00400,map01100,map01110,map01130,map01230	M00022	R01714	RC00586	ko00000,ko00001,ko00002,ko01000	-	-	-	Chorismate_synt
RA3a_000827-T1	63577.G9P1L9	5.1e-176	623.6	2D27S@1|root,2SKSX@2759|Eukaryota,3AI41@33154|Opisthokonta,3PANC@4751|Fungi,3RGXF@4890|Ascomycota,21M42@147550|Sordariomycetes,3TQU2@5125|Hypocreales,3U3XE@5129|Hypocreaceae	4751|Fungi	S	NmrA-like family	-	-	-	-	-	-	-	-	-	-	-	-	NmrA
RA3a_000828-T1	63577.G9P1M0	0.0	1529.2	COG0731@1|root,KOG1160@2759|Eukaryota,38C7H@33154|Opisthokonta,3NTZ7@4751|Fungi,3QMHE@4890|Ascomycota,214WT@147550|Sordariomycetes,3TED7@5125|Hypocreales,3TZU2@5129|Hypocreaceae	4751|Fungi	C	Wyosine base formation	YPO7	GO:0005575,GO:0005622,GO:0005623,GO:0005737,GO:0005783,GO:0006139,GO:0006396,GO:0006399,GO:0006400,GO:0006725,GO:0006807,GO:0008033,GO:0008150,GO:0008152,GO:0009058,GO:0009451,GO:0009987,GO:0010467,GO:0012505,GO:0016070,GO:0031590,GO:0031591,GO:0034470,GO:0034641,GO:0034660,GO:0043170,GO:0043226,GO:0043227,GO:0043229,GO:0043231,GO:0043412,GO:0044237,GO:0044238,GO:0044424,GO:0044444,GO:0044464,GO:…	4.1.3.44	ko:K15449	-	-	-	-	ko00000,ko01000,ko03016	-	-	-	Flavodoxin_1,Radical_SAM,Wyosine_form
RA3a_000829-T1	63577.G9P1M1	1.1e-84	319.3	KOG4056@1|root,KOG4056@2759|Eukaryota,3A1HC@33154|Opisthokonta,3P2QG@4751|Fungi,3QUZS@4890|Ascomycota,219XC@147550|Sordariomycetes,3TI2V@5125|Hypocreales,3TWM7@5129|Hypocreaceae	4751|Fungi	U	MAS20 protein import receptor	TOM20	GO:0003674,GO:0005048,GO:0005215,GO:0005488,GO:0005575,GO:0005622,GO:0005623,GO:0005737,GO:0005739,GO:0005740,GO:0005741,GO:0005742,GO:0006403,GO:0006605,GO:0006626,GO:0006810,GO:0006839,GO:0006886,GO:0006996,GO:0007005,GO:0007006,GO:0007008,GO:0008104,GO:0008150,GO:0008320,GO:0008565,GO:0009987,GO:0015031,GO:0015399,GO:0015405,GO:0015450,GO:0015833,GO:0015931,GO:0016020,GO:0016021,GO:0016031,GO:…	-	ko:K17770	-	-	-	-	ko00000,ko02000,ko03029	3.A.8.1	-	-	MAS20,SET
RA3a_000830-T1	226899.F0XFH9	0.0	1399.0	COG0639@1|root,KOG2215@1|root,KOG0371@2759|Eukaryota,KOG2215@2759|Eukaryota,38BEF@33154|Opisthokonta,3NXG5@4751|Fungi,3QJU1@4890|Ascomycota,214DJ@147550|Sordariomycetes,3URBS@5151|Ophiostomatales	4751|Fungi	U	Exocyst component 84 C-terminal	EXO84	GO:0000131,GO:0000145,GO:0000245,GO:0000375,GO:0000377,GO:0000398,GO:0001927,GO:0005575,GO:0005622,GO:0005623,GO:0005628,GO:0005737,GO:0005933,GO:0005934,GO:0005935,GO:0005937,GO:0005938,GO:0006139,GO:0006396,GO:0006397,GO:0006725,GO:0006807,GO:0006810,GO:0006886,GO:0006887,GO:0006892,GO:0006893,GO:0006903,GO:0006904,GO:0008104,GO:0008150,GO:0008152,GO:0008380,GO:0009987,GO:0010467,GO:0015031,GO:…	-	ko:K19986	-	-	-	-	ko00000,ko04131	-	-	-	Exo84_C,Vps51
RA3a_000831-T1	63577.G9P1M4	1.3e-171	609.0	2BC5R@1|root,2S0ZE@2759|Eukaryota,39WAS@33154|Opisthokonta,3NUNN@4751|Fungi,3QKEV@4890|Ascomycota,216A3@147550|Sordariomycetes,3THTP@5125|Hypocreales,3U0DZ@5129|Hypocreaceae	4751|Fungi	S	Protein of unknown function (DUF3112)	-	-	-	-	-	-	-	-	-	-	-	-	DUF3112
RA3a_000832-T1	63577.G9P1M8	9.8e-122	443.0	2D2M4@1|root,2SN9A@2759|Eukaryota,3A4G1@33154|Opisthokonta,3P4A1@4751|Fungi,3QUHR@4890|Ascomycota,21BJV@147550|Sordariomycetes,3TSIC@5125|Hypocreales,3U4BH@5129|Hypocreaceae	4751|Fungi	S	Alpha/beta hydrolase family	-	-	-	-	-	-	-	-	-	-	-	-	Abhydrolase_6
RA3a_000833-T1	63577.G9P1M9	0.0	1519.2	COG0553@1|root,KOG1001@2759|Eukaryota,38E02@33154|Opisthokonta,3NTZ9@4751|Fungi,3QPWB@4890|Ascomycota,214Y9@147550|Sordariomycetes,3TENQ@5125|Hypocreales,3TY1P@5129|Hypocreaceae	4751|Fungi	KL	HIRAN	-	-	2.3.2.27	ko:K15711	-	-	-	-	ko00000,ko01000,ko03400,ko04121	-	-	-	HIRAN,Helicase_C,SNF2_N,zf-C3HC4_2,zf-C3HC4_3,zf-PARP,zf-RING_2
RA3a_000834-T1	29875.EHK22129	1e-103	382.9	KOG4064@1|root,KOG4064@2759|Eukaryota,38G67@33154|Opisthokonta,3P271@4751|Fungi,3QTGG@4890|Ascomycota,211F5@147550|Sordariomycetes,3TDYT@5125|Hypocreales,3U1B3@5129|Hypocreaceae	4751|Fungi	E	Cysteine dioxygenase type I	-	-	1.13.11.20	ko:K00456	ko00270,ko00430,ko01100,map00270,map00430,map01100	-	R00893	RC00404	ko00000,ko00001,ko01000	-	-	-	CDO_I
RA3a_000835-T1	63577.G9P1N1	1.8e-198	698.4	COG1275@1|root,2QT02@2759|Eukaryota,39SAT@33154|Opisthokonta,3NW68@4751|Fungi,3QKF5@4890|Ascomycota,2133M@147550|Sordariomycetes,3TGAC@5125|Hypocreales,3TWGC@5129|Hypocreaceae	4751|Fungi	P	Voltage-dependent anion channel	SSU1	GO:0000316,GO:0000319,GO:0003674,GO:0005215,GO:0005575,GO:0005622,GO:0005623,GO:0005737,GO:0005783,GO:0005886,GO:0006810,GO:0006811,GO:0006820,GO:0006950,GO:0007154,GO:0008150,GO:0008509,GO:0009267,GO:0009605,GO:0009607,GO:0009987,GO:0009991,GO:0012505,GO:0015075,GO:0015103,GO:0015318,GO:0015698,GO:0016020,GO:0016021,GO:0022857,GO:0030447,GO:0031224,GO:0031667,GO:0031668,GO:0031669,GO:0033554,GO:…	-	-	-	-	-	-	-	-	-	iMM904.YPL092W	SLAC1
RA3a_000836-T1	63577.G9P1N2	0.0	1275.8	28M9W@1|root,2QTT6@2759|Eukaryota,39W55@33154|Opisthokonta,3NV6S@4751|Fungi,3QN1R@4890|Ascomycota,213TF@147550|Sordariomycetes,3TESA@5125|Hypocreales,3U28H@5129|Hypocreaceae	4751|Fungi	S	ATP synthase regulation protein NCA2	NCA2	GO:0005575,GO:0005622,GO:0005623,GO:0005737,GO:0005739,GO:0005740,GO:0005741,GO:0006091,GO:0006139,GO:0006725,GO:0006807,GO:0008150,GO:0008152,GO:0009060,GO:0009987,GO:0015980,GO:0016020,GO:0016070,GO:0016071,GO:0019867,GO:0031090,GO:0031966,GO:0031967,GO:0031968,GO:0031975,GO:0034641,GO:0043170,GO:0043226,GO:0043227,GO:0043229,GO:0043231,GO:0044237,GO:0044238,GO:0044422,GO:0044424,GO:0044429,GO:…	-	ko:K18158	-	-	-	-	ko00000,ko03029	-	-	-	NCA2
RA3a_000837-T1	63577.G9P1N3	1.6e-176	625.2	COG3000@1|root,KOG0873@2759|Eukaryota,38C6I@33154|Opisthokonta,3NU50@4751|Fungi,3QK2J@4890|Ascomycota,211B6@147550|Sordariomycetes,3TE3R@5125|Hypocreales,3TZST@5129|Hypocreaceae	4751|Fungi	I	Belongs to the sterol desaturase family	ERG25	GO:0000254,GO:0003674,GO:0003824,GO:0004497,GO:0005488,GO:0005506,GO:0005575,GO:0005622,GO:0005623,GO:0005737,GO:0005783,GO:0005789,GO:0005886,GO:0006066,GO:0006629,GO:0006694,GO:0006696,GO:0008150,GO:0008152,GO:0008202,GO:0008204,GO:0008610,GO:0009058,GO:0009987,GO:0012505,GO:0016020,GO:0016125,GO:0016126,GO:0016128,GO:0016129,GO:0016491,GO:0016705,GO:0016709,GO:0031984,GO:0042175,GO:0043167,GO:…	1.14.18.9	ko:K07750	ko00100,ko01100,ko01130,map00100,map01100,map01130	M00101	R07509,R10057	RC01952	ko00000,ko00001,ko00002,ko01000	-	-	-	FA_hydroxylase
RA3a_000838-T1	63577.G9P1N4	5.5e-101	373.6	COG5195@1|root,KOG4137@2759|Eukaryota,3A11C@33154|Opisthokonta,3P3TF@4751|Fungi,3QV7R@4890|Ascomycota,21QKZ@147550|Sordariomycetes,3TU1W@5125|Hypocreales,3TZP4@5129|Hypocreaceae	4751|Fungi	S	YL1 nuclear protein C-terminal domain	-	-	-	ko:K11667	-	-	-	-	ko00000,ko03036	-	-	-	YL1_C
RA3a_000839-T1	63577.G9P1N6	1.4e-89	335.5	KOG0681@1|root,KOG0681@2759|Eukaryota,38HNM@33154|Opisthokonta,3NVG1@4751|Fungi,3QMKH@4890|Ascomycota,213JV@147550|Sordariomycetes,3THX2@5125|Hypocreales,3U14H@5129|Hypocreaceae	4751|Fungi	Z	Actin	ARP5	GO:0000228,GO:0000785,GO:0000790,GO:0005575,GO:0005622,GO:0005623,GO:0005634,GO:0005694,GO:0006325,GO:0006338,GO:0006996,GO:0008150,GO:0009987,GO:0016043,GO:0031011,GO:0031974,GO:0031981,GO:0032991,GO:0033202,GO:0034728,GO:0042766,GO:0043044,GO:0043226,GO:0043227,GO:0043228,GO:0043229,GO:0043231,GO:0043232,GO:0043233,GO:0043933,GO:0044422,GO:0044424,GO:0044427,GO:0044428,GO:0044446,GO:0044454,GO:…	-	ko:K11672	-	-	-	-	ko00000,ko03036	-	-	-	Actin
RA3a_000840-T1	63577.G9P1N6	2.6e-308	1063.9	KOG0681@1|root,KOG0681@2759|Eukaryota,38HNM@33154|Opisthokonta,3NVG1@4751|Fungi,3QMKH@4890|Ascomycota,213JV@147550|Sordariomycetes,3THX2@5125|Hypocreales,3U14H@5129|Hypocreaceae	4751|Fungi	Z	Actin	ARP5	GO:0000228,GO:0000785,GO:0000790,GO:0005575,GO:0005622,GO:0005623,GO:0005634,GO:0005694,GO:0006325,GO:0006338,GO:0006996,GO:0008150,GO:0009987,GO:0016043,GO:0031011,GO:0031974,GO:0031981,GO:0032991,GO:0033202,GO:0034728,GO:0042766,GO:0043044,GO:0043226,GO:0043227,GO:0043228,GO:0043229,GO:0043231,GO:0043232,GO:0043233,GO:0043933,GO:0044422,GO:0044424,GO:0044427,GO:0044428,GO:0044446,GO:0044454,GO:…	-	ko:K11672	-	-	-	-	ko00000,ko03036	-	-	-	Actin
RA3a_000841-T1	29875.EHK21307	4.7e-105	387.9	2CZYU@1|root,2SC5V@2759|Eukaryota,3A63Y@33154|Opisthokonta,3P5H4@4751|Fungi,3QXEG@4890|Ascomycota,213B0@147550|Sordariomycetes,3TD6R@5125|Hypocreales,3TYZS@5129|Hypocreaceae	4751|Fungi	K	bZIP transcription factor	kapC	GO:0000122,GO:0000981,GO:0000988,GO:0000989,GO:0001010,GO:0001134,GO:0003674,GO:0003676,GO:0003677,GO:0003700,GO:0005488,GO:0005515,GO:0005575,GO:0005622,GO:0005623,GO:0005634,GO:0005737,GO:0006355,GO:0006357,GO:0006950,GO:0006970,GO:0006972,GO:0008134,GO:0008150,GO:0009628,GO:0009651,GO:0009889,GO:0009890,GO:0009891,GO:0009892,GO:0009893,GO:0010468,GO:0010556,GO:0010557,GO:0010558,GO:0010604,GO:…	-	ko:K09043	-	-	-	-	ko00000,ko03000	-	-	-	bZIP_1
RA3a_000842-T1	63577.G9P1N8	1.4e-220	772.3	COG1228@1|root,2QRDE@2759|Eukaryota,38I4F@33154|Opisthokonta,3P0UR@4751|Fungi,3QP2S@4890|Ascomycota,2150X@147550|Sordariomycetes,3TF6M@5125|Hypocreales,3TZG6@5129|Hypocreaceae	4751|Fungi	G	Amidohydrolase family	-	-	-	-	-	-	-	-	-	-	-	-	Amidohydro_1
RA3a_000843-T1	63577.G9P1P1	1.6e-28	131.7	KOG1755@1|root,KOG1755@2759|Eukaryota,3A5ND@33154|Opisthokonta,3P5G2@4751|Fungi,3QYBG@4890|Ascomycota,21AN9@147550|Sordariomycetes,3TISU@5125|Hypocreales,3U2UM@5129|Hypocreaceae	4751|Fungi	Z	Profilin	PFY1	GO:0000003,GO:0000278,GO:0000281,GO:0000746,GO:0000747,GO:0000755,GO:0000910,GO:0000912,GO:0000915,GO:0003674,GO:0003779,GO:0003785,GO:0005085,GO:0005488,GO:0005515,GO:0005543,GO:0005546,GO:0005575,GO:0005622,GO:0005623,GO:0005737,GO:0005829,GO:0005856,GO:0005886,GO:0005937,GO:0005938,GO:0006810,GO:0006996,GO:0007010,GO:0007015,GO:0007049,GO:0008064,GO:0008092,GO:0008104,GO:0008150,GO:0008154,GO:…	-	ko:K05759	ko04013,ko04015,ko04810,ko05131,ko05132,map04013,map04015,map04810,map05131,map05132	-	-	-	ko00000,ko00001,ko04131,ko04147,ko04812	-	-	-	Profilin
RA3a_000844-T1	63577.G9P1P2	0.0	1150.6	2D06J@1|root,2SD0J@2759|Eukaryota,3AAD3@33154|Opisthokonta,3P7BM@4751|Fungi,3QVDH@4890|Ascomycota,21A04@147550|Sordariomycetes,3TJBU@5125|Hypocreales,3TYM9@5129|Hypocreaceae	4751|Fungi	-	-	-	-	-	-	-	-	-	-	-	-	-	-	-
RA3a_000845-T1	63577.G9P1P3	2.3e-78	298.5	COG5143@1|root,KOG0861@2759|Eukaryota,38SXN@33154|Opisthokonta,3NYFR@4751|Fungi,3QNWM@4890|Ascomycota,2165V@147550|Sordariomycetes,3TG1Y@5125|Hypocreales,3TXBJ@5129|Hypocreaceae	4751|Fungi	U	Regulated-SNARE-like domain	YKT6	GO:0000149,GO:0000322,GO:0000323,GO:0000324,GO:0003674,GO:0003824,GO:0005484,GO:0005488,GO:0005515,GO:0005575,GO:0005622,GO:0005623,GO:0005737,GO:0005739,GO:0005768,GO:0005773,GO:0005794,GO:0005829,GO:0006810,GO:0006886,GO:0006887,GO:0006888,GO:0006891,GO:0006906,GO:0006996,GO:0007033,GO:0008104,GO:0008150,GO:0009987,GO:0012505,GO:0015031,GO:0015833,GO:0016020,GO:0016043,GO:0016050,GO:0016192,GO:…	-	ko:K08516	ko04130,ko04138,map04130,map04138	-	-	-	ko00000,ko00001,ko04131	-	-	-	Longin,Synaptobrevin
RA3a_000846-T1	63577.G9P1P4	0.0	3872.4	COG1204@1|root,KOG0952@2759|Eukaryota,38CPH@33154|Opisthokonta,3NYFN@4751|Fungi,3QP31@4890|Ascomycota,213N3@147550|Sordariomycetes,3TFJE@5125|Hypocreales,3U0KH@5129|Hypocreaceae	4751|Fungi	A	Sec63 Brl domain	mug81	GO:0002181,GO:0003674,GO:0003676,GO:0003723,GO:0003724,GO:0003729,GO:0003824,GO:0004004,GO:0004386,GO:0005488,GO:0005575,GO:0005622,GO:0005623,GO:0005634,GO:0005730,GO:0005737,GO:0006139,GO:0006412,GO:0006417,GO:0006518,GO:0006725,GO:0006807,GO:0008026,GO:0008150,GO:0008152,GO:0008186,GO:0009058,GO:0009059,GO:0009889,GO:0009987,GO:0010467,GO:0010468,GO:0010494,GO:0010501,GO:0010556,GO:0010608,GO:…	3.6.4.13	ko:K18664	-	-	-	-	ko00000,ko01000,ko03019	-	-	-	DEAD,Helicase_C,Sec63
RA3a_000847-T1	63577.G9P1P5	1.4e-170	605.5	KOG0092@1|root,KOG0092@2759|Eukaryota,39GSH@33154|Opisthokonta,3NUCE@4751|Fungi,3QPCK@4890|Ascomycota,213UZ@147550|Sordariomycetes,3THCQ@5125|Hypocreales,3U04Q@5129|Hypocreaceae	4751|Fungi	U	Rab subfamily of small GTPases	-	-	-	-	-	-	-	-	-	-	-	-	Ras
RA3a_000848-T1	63577.G9P1P8	8.2e-131	473.4	2CRRA@1|root,2S47U@2759|Eukaryota,3A1F9@33154|Opisthokonta,3P21D@4751|Fungi,3QU11@4890|Ascomycota,214B5@147550|Sordariomycetes,3TGAW@5125|Hypocreales,3TZ75@5129|Hypocreaceae	4751|Fungi	S	SUR7/PalI family	-	-	-	-	-	-	-	-	-	-	-	-	SUR7
RA3a_000849-T1	63577.G9P1V3	9.1e-84	316.6	COG1970@1|root,2S1S2@2759|Eukaryota,3A45J@33154|Opisthokonta,3P3V8@4751|Fungi,3QV5C@4890|Ascomycota,219R8@147550|Sordariomycetes,3TI1Y@5125|Hypocreales,3U149@5129|Hypocreaceae	4751|Fungi	M	Large-conductance mechanosensitive channel, MscL	-	-	-	ko:K03282	-	-	-	-	ko00000,ko02000	1.A.22.1	-	-	MscL
RA3a_000850-T1	63577.G9P1V4	2.9e-80	305.1	2E5JE@1|root,2SCCN@2759|Eukaryota,3AAUK@33154|Opisthokonta,3P7K8@4751|Fungi,3QZRZ@4890|Ascomycota,21C4H@147550|Sordariomycetes,3TN84@5125|Hypocreales,3U2S7@5129|Hypocreaceae	4751|Fungi	S	gpi anchored	-	-	-	-	-	-	-	-	-	-	-	-	-
RA3a_000851-T1	63577.G9P1V5	3.4e-113	414.5	2C8KI@1|root,2RPUX@2759|Eukaryota,3AQIF@33154|Opisthokonta,3PG4U@4751|Fungi,3QZQE@4890|Ascomycota,21AP3@147550|Sordariomycetes,3TIVR@5125|Hypocreales,3U2CG@5129|Hypocreaceae	4751|Fungi	-	-	-	-	-	-	-	-	-	-	-	-	-	-	-
RA3a_000852-T1	63577.G9P1V6	7.8e-266	922.5	2EGDN@1|root,2SMCE@2759|Eukaryota,38DHA@33154|Opisthokonta,3NWGR@4751|Fungi,3QNH8@4890|Ascomycota,216IS@147550|Sordariomycetes,3TH9V@5125|Hypocreales,3U08R@5129|Hypocreaceae	4751|Fungi	G	Glycosyl hydrolase family 76	-	-	3.2.1.101	ko:K08257	-	-	-	-	ko00000,ko00537,ko01000	-	GH76	-	Glyco_hydro_76
RA3a_000853-T1	63577.G9P1V7	4e-201	708.0	COG0079@1|root,KOG0633@2759|Eukaryota,38DTP@33154|Opisthokonta,3NV21@4751|Fungi,3QJCD@4890|Ascomycota,2171E@147550|Sordariomycetes,3TH36@5125|Hypocreales,3U0Q2@5129|Hypocreaceae	4751|Fungi	E	Aminotransferase class I and II	HIS5	GO:0000105,GO:0003674,GO:0003824,GO:0004400,GO:0005575,GO:0005622,GO:0005623,GO:0005737,GO:0006082,GO:0006520,GO:0006547,GO:0006725,GO:0006807,GO:0008150,GO:0008152,GO:0008483,GO:0008652,GO:0009058,GO:0009987,GO:0010035,GO:0010038,GO:0010045,GO:0016053,GO:0016740,GO:0016769,GO:0018130,GO:0019438,GO:0019752,GO:0034641,GO:0042221,GO:0043436,GO:0044237,GO:0044238,GO:0044249,GO:0044281,GO:0044283,GO:…	2.6.1.9	ko:K00817	ko00340,ko00350,ko00360,ko00400,ko00401,ko00960,ko01100,ko01110,ko01130,ko01230,map00340,map00350,map00360,map00400,map00401,map00960,map01100,map01110,map01130,map01230	M00026	R00694,R00734,R03243	RC00006,RC00888	ko00000,ko00001,ko00002,ko01000,ko01007	-	-	iMM904.YIL116W,iND750.YIL116W	Aminotran_1_2
RA3a_000854-T1	63577.G9P1V9	1.1e-167	595.9	2E82E@1|root,2SEK1@2759|Eukaryota,3A8YK@33154|Opisthokonta,3P7VT@4751|Fungi,3R4BD@4890|Ascomycota,21B23@147550|Sordariomycetes,3TIXT@5125|Hypocreales,3TXNI@5129|Hypocreaceae	4751|Fungi	-	-	-	-	-	-	-	-	-	-	-	-	-	-	-
RA3a_000855-T1	63577.G9P1W0	1.2e-122	446.4	2AX57@1|root,2RZYG@2759|Eukaryota,3A0WG@33154|Opisthokonta,3P3AT@4751|Fungi,3QV1T@4890|Ascomycota,21E31@147550|Sordariomycetes,3TJQR@5125|Hypocreales,3TXC8@5129|Hypocreaceae	4751|Fungi	S	extracellular protein	-	-	-	-	-	-	-	-	-	-	-	-	-
RA3a_000857-T1	5465.ENH79428	3.9e-107	395.2	KOG0254@1|root,KOG0254@2759|Eukaryota,38D68@33154|Opisthokonta,3NU67@4751|Fungi,3QS7R@4890|Ascomycota,218MW@147550|Sordariomycetes,1EV1M@1028384|Glomerellales	4751|Fungi	P	Belongs to the major facilitator superfamily. Sugar transporter (TC 2.A.1.1) family	-	-	-	-	-	-	-	-	-	-	-	-	Sugar_tr
RA3a_000858-T1	710243.XP_007595448.1	3.7e-222	777.7	COG3119@1|root,KOG3867@2759|Eukaryota,38DVH@33154|Opisthokonta,3NUVC@4751|Fungi,3QMMG@4890|Ascomycota,212M6@147550|Sordariomycetes,1EUZ1@1028384|Glomerellales	4751|Fungi	P	Arylsulfatase	-	GO:0003674,GO:0003824,GO:0004065,GO:0006082,GO:0006629,GO:0006790,GO:0008150,GO:0008152,GO:0008484,GO:0009987,GO:0016787,GO:0016788,GO:0043436,GO:0044237,GO:0044238,GO:0044255,GO:0044281,GO:0046505,GO:0071704	3.1.6.1	ko:K01130	ko00140,ko00600,map00140,map00600	-	R03980,R04856	RC00128,RC00231	ko00000,ko00001,ko01000	-	-	-	Sulfatase
RA3a_000859-T1	223192.XP_007911937.1	6.1e-216	756.9	COG3119@1|root,KOG3867@2759|Eukaryota,38I60@33154|Opisthokonta,3P0W3@4751|Fungi,3QP3Z@4890|Ascomycota,2162V@147550|Sordariomycetes	4751|Fungi	P	Sulfatase	-	-	3.10.1.1	ko:K01565	ko00531,ko01100,ko04142,map00531,map01100,map04142	M00078	R07814	-	ko00000,ko00001,ko00002,ko01000	-	-	-	Sulfatase
RA3a_000860-T1	63577.G9P1W6	8.7e-120	436.4	COG0412@1|root,KOG3043@2759|Eukaryota,39WW9@33154|Opisthokonta,3NWVF@4751|Fungi,3RJD2@4890|Ascomycota,21TMY@147550|Sordariomycetes,3TTVA@5125|Hypocreales,3U2IX@5129|Hypocreaceae	4751|Fungi	Q	Dienelactone hydrolase family	-	-	-	-	-	-	-	-	-	-	-	-	DLH
RA3a_000861-T1	63577.G9P1W7	6.9e-192	676.4	2A30A@1|root,2RY46@2759|Eukaryota,392IE@33154|Opisthokonta,3NV3N@4751|Fungi,3QRE9@4890|Ascomycota,213E9@147550|Sordariomycetes,3TFG0@5125|Hypocreales,3U24I@5129|Hypocreaceae	4751|Fungi	O	GDSL-like Lipase/Acylhydrolase	-	-	-	-	-	-	-	-	-	-	-	-	Lipase_GDSL
RA3a_000862-T1	63577.G9P1W8	1.8e-195	688.7	2E0HG@1|root,2S7XT@2759|Eukaryota,3A545@33154|Opisthokonta,3P3XH@4751|Fungi,3QR3C@4890|Ascomycota,211BZ@147550|Sordariomycetes,3TD5G@5125|Hypocreales,3U1EE@5129|Hypocreaceae	4751|Fungi	-	-	-	-	-	-	-	-	-	-	-	-	-	-	-
RA3a_000863-T1	63577.G9P1W9	0.0	4308.8	COG0458@1|root,KOG0370@2759|Eukaryota,38CAC@33154|Opisthokonta,3NW85@4751|Fungi,3QMJB@4890|Ascomycota,21190@147550|Sordariomycetes,3TE8Y@5125|Hypocreales,3TZBK@5129|Hypocreaceae	4751|Fungi	F	Carbamoyl-phosphate synthase small chain, CPSase domain	URA2	GO:0000050,GO:0003674,GO:0003824,GO:0003922,GO:0004070,GO:0004087,GO:0004088,GO:0004151,GO:0005575,GO:0005622,GO:0005623,GO:0005737,GO:0005739,GO:0006082,GO:0006139,GO:0006142,GO:0006206,GO:0006207,GO:0006520,GO:0006525,GO:0006526,GO:0006541,GO:0006725,GO:0006807,GO:0008150,GO:0008152,GO:0008652,GO:0009058,GO:0009064,GO:0009084,GO:0009112,GO:0009892,GO:0009987,GO:0016020,GO:0016021,GO:0016053,GO:…	2.1.3.2,6.3.5.5	ko:K01954,ko:K11541	ko00240,ko00250,ko01100,map00240,map00250,map01100	M00051	R00256,R00575,R01395,R01397,R10948,R10949	RC00002,RC00010,RC00043,RC00064,RC02750,RC02798,RC02850,RC03314	ko00000,ko00001,ko00002,ko01000	-	-	-	CPSase_L_D2,CPSase_L_D3,CPSase_sm_chain,GATase,MGS,OTCace,OTCace_N
RA3a_000864-T1	63577.G9P1X1	6.9e-116	423.7	2DJXX@1|root,2S61K@2759|Eukaryota,3A2YJ@33154|Opisthokonta,3P327@4751|Fungi,3QUXW@4890|Ascomycota,214SS@147550|Sordariomycetes,3THJ8@5125|Hypocreales,3TWWB@5129|Hypocreaceae	4751|Fungi	-	-	-	-	-	-	-	-	-	-	-	-	-	-	Cyclin_N
RA3a_000865-T1	63577.G9P1X2	7.2e-92	343.6	2EH12@1|root,2SMU6@2759|Eukaryota,3A1EC@33154|Opisthokonta,3P2DZ@4751|Fungi,3QR2A@4890|Ascomycota,214XW@147550|Sordariomycetes,3TIIH@5125|Hypocreales,3U0PG@5129|Hypocreaceae	4751|Fungi	-	-	-	-	-	-	-	-	-	-	-	-	-	-	CorA
RA3a_000866-T1	63577.G9P1X3	6.8e-206	723.0	KOG0660@1|root,KOG0660@2759|Eukaryota,38BZX@33154|Opisthokonta,3NVMG@4751|Fungi,3QKIB@4890|Ascomycota,212EW@147550|Sordariomycetes,3TEB9@5125|Hypocreales,3U1FN@5129|Hypocreaceae	4751|Fungi	T	Lipopolysaccharide kinase (Kdo/WaaP) family	HOG1	GO:0000003,GO:0000018,GO:0000165,GO:0000166,GO:0000187,GO:0001410,GO:0001775,GO:0001817,GO:0001819,GO:0001932,GO:0001934,GO:0002237,GO:0002252,GO:0002263,GO:0002274,GO:0002275,GO:0002283,GO:0002366,GO:0002376,GO:0002443,GO:0002444,GO:0002446,GO:0002520,GO:0002521,GO:0002573,GO:0002682,GO:0002684,GO:0002791,GO:0002793,GO:0002831,GO:0002832,GO:0003674,GO:0003682,GO:0003824,GO:0004672,GO:0004674,GO:…	2.7.11.24	ko:K04441	ko01522,ko04010,ko04011,ko04013,ko04015,ko04068,ko04071,ko04139,ko04212,ko04218,ko04261,ko04370,ko04380,ko04550,ko04611,ko04620,ko04621,ko04622,ko04624,ko04657,ko04658,ko04659,ko04660,ko04664,ko04668,ko04670,ko04714,ko04722,ko04723,ko04728,ko04750,ko04912,ko04914,ko04917,ko04926,ko04933,ko05014,ko05120,ko05131,ko05132,ko05133,ko05140,ko05142,ko05145,ko05152,ko05160,ko05164,ko05167,ko05169,ko05205…	M00689	-	-	ko00000,ko00001,ko00002,ko01000,ko01001	-	-	-	Pkinase
RA3a_000867-T1	63577.G9P1X4	0.0	1761.5	COG0058@1|root,KOG2099@2759|Eukaryota,38F0I@33154|Opisthokonta,3NVUR@4751|Fungi,3QN48@4890|Ascomycota,217KA@147550|Sordariomycetes,3TDJF@5125|Hypocreales,3TZYV@5129|Hypocreaceae	4751|Fungi	G	Phosphorylase is an important allosteric enzyme in carbohydrate metabolism. Enzymes from different sources differ in their regulatory mechanisms and in their natural substrates. However, all known phosphorylases share catalytic and structural properties	GPH1	GO:0000272,GO:0003674,GO:0003824,GO:0004645,GO:0005488,GO:0005575,GO:0005622,GO:0005623,GO:0005737,GO:0005975,GO:0005976,GO:0005977,GO:0005980,GO:0006073,GO:0006091,GO:0006112,GO:0008144,GO:0008150,GO:0008152,GO:0008184,GO:0009056,GO:0009057,GO:0009251,GO:0009987,GO:0015980,GO:0016052,GO:0016740,GO:0016757,GO:0016758,GO:0019842,GO:0030170,GO:0036094,GO:0043167,GO:0043168,GO:0043170,GO:0044042,GO:…	2.4.1.1	ko:K00688	ko00500,ko01100,ko01110,ko02026,ko04217,ko04910,ko04922,ko04931,map00500,map01100,map01110,map02026,map04217,map04910,map04922,map04931	-	R02111	-	ko00000,ko00001,ko01000	-	GT35	-	Phosphorylase
RA3a_000868-T1	63577.G9P1X5	5.1e-176	623.6	KOG0082@1|root,KOG0082@2759|Eukaryota,38C4P@33154|Opisthokonta,3NVBY@4751|Fungi,3QK45@4890|Ascomycota,215ZA@147550|Sordariomycetes,3TGBV@5125|Hypocreales,3U0QD@5129|Hypocreaceae	4751|Fungi	DT	G protein alpha subunit	GPA2	GO:0000003,GO:0000122,GO:0000166,GO:0000287,GO:0000429,GO:0000430,GO:0000433,GO:0001302,GO:0001403,GO:0001664,GO:0001678,GO:0001882,GO:0001883,GO:0003006,GO:0003674,GO:0003824,GO:0003924,GO:0004888,GO:0004930,GO:0005102,GO:0005488,GO:0005515,GO:0005525,GO:0005575,GO:0005622,GO:0005623,GO:0005737,GO:0005739,GO:0005813,GO:0005815,GO:0005829,GO:0005834,GO:0005856,GO:0005886,GO:0005938,GO:0006355,GO:…	-	ko:K04630,ko:K04640	ko04015,ko04022,ko04024,ko04062,ko04071,ko04261,ko04360,ko04371,ko04540,ko04611,ko04670,ko04713,ko04723,ko04724,ko04725,ko04726,ko04727,ko04728,ko04730,ko04914,ko04915,ko04916,ko04921,ko04923,ko04924,ko04926,ko04934,ko04971,ko05012,ko05030,ko05032,ko05034,ko05133,ko05142,ko05145,ko05200,map04015,map04022,map04024,map04062,map04071,map04261,map04360,map04371,map04540,map04611,map04670,map04713,map…	M00695	-	-	ko00000,ko00001,ko00002,ko04031,ko04147	-	-	-	G-alpha
RA3a_000870-T1	63577.G9P1X7	0.0	1124.8	KOG3823@1|root,KOG3823@2759|Eukaryota,39R4P@33154|Opisthokonta,3NXYQ@4751|Fungi,3QNB9@4890|Ascomycota,214IP@147550|Sordariomycetes,3TDEA@5125|Hypocreales,3TZMM@5129|Hypocreaceae	4751|Fungi	S	Transport protein Avl9	-	GO:0005575,GO:0005622,GO:0005623,GO:0005737,GO:0005933,GO:0005934,GO:0005935,GO:0006810,GO:0006892,GO:0008150,GO:0016192,GO:0030427,GO:0044424,GO:0044464,GO:0048193,GO:0051179,GO:0051234	-	-	-	-	-	-	-	-	-	-	Avl9
RA3a_000871-T1	63577.G9P1X8	0.0	1391.3	COG5647@1|root,KOG2166@2759|Eukaryota,38E6P@33154|Opisthokonta,3NVFD@4751|Fungi,3QPXM@4890|Ascomycota,215GE@147550|Sordariomycetes,3TCTF@5125|Hypocreales,3TWZC@5129|Hypocreaceae	4751|Fungi	D	Cullin	CDC53	GO:0000082,GO:0000086,GO:0000151,GO:0000152,GO:0000278,GO:0003674,GO:0003676,GO:0003677,GO:0003688,GO:0003690,GO:0005488,GO:0005515,GO:0005575,GO:0005622,GO:0005623,GO:0005634,GO:0006275,GO:0006508,GO:0006511,GO:0006807,GO:0007049,GO:0007346,GO:0008150,GO:0008152,GO:0008156,GO:0009056,GO:0009057,GO:0009889,GO:0009890,GO:0009892,GO:0009987,GO:0010498,GO:0010556,GO:0010558,GO:0010564,GO:0010605,GO:…	-	ko:K03347	ko04110,ko04111,ko04114,ko04120,ko04141,ko04310,ko04340,ko04341,ko04350,ko04710,ko05168,ko05200,map04110,map04111,map04114,map04120,map04141,map04310,map04340,map04341,map04350,map04710,map05168,map05200	M00379,M00380,M00381,M00382,M00387,M00407,M00411	-	-	ko00000,ko00001,ko00002,ko04121	-	-	-	Cullin,Cullin_Nedd8
RA3a_000872-T1	63577.G9P1X9	3.5e-178	630.9	2CMBW@1|root,2QPXG@2759|Eukaryota,39R1H@33154|Opisthokonta,3NYVU@4751|Fungi,3QRRS@4890|Ascomycota,21585@147550|Sordariomycetes,3TFQP@5125|Hypocreales,3U0BM@5129|Hypocreaceae	4751|Fungi	S	Saccharomyces cerevisiae YDL133W	-	GO:0000322,GO:0000323,GO:0000324,GO:0005575,GO:0005622,GO:0005623,GO:0005737,GO:0005773,GO:0008150,GO:0016020,GO:0016021,GO:0031224,GO:0043085,GO:0043226,GO:0043227,GO:0043229,GO:0043231,GO:0044093,GO:0044424,GO:0044425,GO:0044444,GO:0044464,GO:0050790,GO:0065007,GO:0065009,GO:0071944	-	-	-	-	-	-	-	-	-	-	-
RA3a_000873-T1	63577.G9P1Y0	5.2e-268	929.9	2D435@1|root,2STPQ@2759|Eukaryota,3A8BI@33154|Opisthokonta,3P75Y@4751|Fungi,3QWC6@4890|Ascomycota,21747@147550|Sordariomycetes,3TIGC@5125|Hypocreales,3U1ZV@5129|Hypocreaceae	4751|Fungi	S	Extracellular mutant protein 11	-	-	-	-	-	-	-	-	-	-	-	-	ECM11
RA3a_000874-T1	63577.G9P1Y1	5.8e-158	563.5	COG4240@1|root,KOG2878@2759|Eukaryota,3A3DK@33154|Opisthokonta,3P4CG@4751|Fungi,3QRCC@4890|Ascomycota,2156U@147550|Sordariomycetes,3TEHR@5125|Hypocreales,3TXJM@5129|Hypocreaceae	4751|Fungi	S	uridine kinase activity	-	GO:0000166,GO:0003674,GO:0003824,GO:0004849,GO:0005488,GO:0005524,GO:0005575,GO:0005622,GO:0005623,GO:0005634,GO:0005737,GO:0005829,GO:0006139,GO:0006206,GO:0006213,GO:0006220,GO:0006221,GO:0006222,GO:0006725,GO:0006753,GO:0006793,GO:0006796,GO:0006807,GO:0008144,GO:0008150,GO:0008152,GO:0008655,GO:0009058,GO:0009112,GO:0009116,GO:0009117,GO:0009119,GO:0009123,GO:0009124,GO:0009129,GO:0009130,GO:…	2.7.1.31	ko:K15918	ko00260,ko00561,ko00630,ko01100,ko01110,ko01130,ko01200,map00260,map00561,map00630,map01100,map01110,map01130,map01200	M00532	R01514	RC00002,RC00017	ko00000,ko00001,ko00002,ko01000	-	-	-	KAP_NTPase,SRP54
RA3a_000875-T1	63577.G9P1Y2	0.0	1748.8	COG2030@1|root,KOG1206@2759|Eukaryota,38D3K@33154|Opisthokonta,3NV6Q@4751|Fungi,3QN9A@4890|Ascomycota,217II@147550|Sordariomycetes,3TGRE@5125|Hypocreales,3TYBG@5129|Hypocreaceae	4751|Fungi	Q	MaoC like domain	-	-	-	ko:K14729	-	-	-	-	ko00000,ko01000	-	-	-	MaoC_dehydratas,adh_short
RA3a_000876-T1	63577.G9P1Y3	0.0	1229.5	KOG1812@1|root,KOG1812@2759|Eukaryota,38CGZ@33154|Opisthokonta,3NV27@4751|Fungi,3QNP3@4890|Ascomycota,213YZ@147550|Sordariomycetes,3TEMR@5125|Hypocreales,3U0G8@5129|Hypocreaceae	4751|Fungi	O	finger protein ZIN	-	-	-	-	-	-	-	-	-	-	-	-	IBR
RA3a_000877-T1	63577.G9P1Y4	1.5e-269	934.9	298QT@1|root,2RFRV@2759|Eukaryota,39ZNS@33154|Opisthokonta,3NZZF@4751|Fungi,3QQ83@4890|Ascomycota,214PA@147550|Sordariomycetes,3TECD@5125|Hypocreales,3TZUT@5129|Hypocreaceae	4751|Fungi	-	-	-	-	-	-	-	-	-	-	-	-	-	-	-
RA3a_000878-T1	63577.G9P1Y5	8.5e-108	396.4	2AM79@1|root,2RZBA@2759|Eukaryota,38F21@33154|Opisthokonta,3P0WH@4751|Fungi,3QTCT@4890|Ascomycota,21258@147550|Sordariomycetes,3TG2U@5125|Hypocreales,3TY44@5129|Hypocreaceae	4751|Fungi	S	Pyridoxamine 5'-phosphate oxidase like	-	-	-	-	-	-	-	-	-	-	-	-	Pyrid_ox_like
RA3a_000879-T1	63577.G9P1Y6	8e-157	559.7	COG1798@1|root,KOG3123@2759|Eukaryota,38H6T@33154|Opisthokonta,3NW84@4751|Fungi,3QKDA@4890|Ascomycota,211WP@147550|Sordariomycetes,3TDIG@5125|Hypocreales,3U0SJ@5129|Hypocreaceae	4751|Fungi	J	Tetrapyrrole (Corrin/Porphyrin) Methylases	DPH5	GO:0003674,GO:0003824,GO:0004164,GO:0005575,GO:0005622,GO:0005623,GO:0005737,GO:0006417,GO:0006448,GO:0006464,GO:0006807,GO:0008150,GO:0008152,GO:0008168,GO:0008757,GO:0009058,GO:0009889,GO:0009987,GO:0010468,GO:0010556,GO:0010608,GO:0016740,GO:0016741,GO:0017182,GO:0017183,GO:0018193,GO:0018202,GO:0019222,GO:0019538,GO:0031323,GO:0031326,GO:0032259,GO:0032268,GO:0034248,GO:0036211,GO:0043170,GO:…	2.1.1.314	ko:K00586	-	-	R11165	RC00003,RC03382	ko00000,ko01000,ko03012	-	-	iMM904.YLR172C,iND750.YLR172C	TP_methylase
RA3a_000880-T1	63577.G9P1Y7	6.5e-112	410.2	KOG4727@1|root,KOG4727@2759|Eukaryota,39RK5@33154|Opisthokonta,3P28K@4751|Fungi,3QSMY@4890|Ascomycota,211TK@147550|Sordariomycetes,3TFRG@5125|Hypocreales,3U25C@5129|Hypocreaceae	4751|Fungi	A	Zinc-finger double-stranded RNA-binding	SNU23	GO:0000375,GO:0000377,GO:0000398,GO:0003674,GO:0003676,GO:0003723,GO:0005488,GO:0005575,GO:0005622,GO:0005623,GO:0005634,GO:0006139,GO:0006396,GO:0006397,GO:0006725,GO:0006807,GO:0008150,GO:0008152,GO:0008380,GO:0009987,GO:0010467,GO:0016070,GO:0016071,GO:0030532,GO:0032991,GO:0034641,GO:0043170,GO:0043226,GO:0043227,GO:0043229,GO:0043231,GO:0044237,GO:0044238,GO:0044422,GO:0044424,GO:0044428,GO:…	-	ko:K12848	ko03040,map03040	-	-	-	ko00000,ko00001,ko03041	-	-	-	zf-C2H2_jaz,zf-met
RA3a_000881-T1	63577.G9P1Y8	1.8e-91	342.0	COG5078@1|root,KOG0425@2759|Eukaryota,39WB5@33154|Opisthokonta,3Q35N@4751|Fungi,3RK72@4890|Ascomycota,21QRG@147550|Sordariomycetes,3TH6W@5125|Hypocreales,3TWHG@5129|Hypocreaceae	4751|Fungi	O	Belongs to the ubiquitin-conjugating enzyme family	-	-	2.3.2.23	ko:K10575	ko04120,ko04141,ko05012,map04120,map04141,map05012	-	-	-	ko00000,ko00001,ko01000,ko04121	-	-	-	UQ_con
RA3a_000882-T1	63577.G9P1Y9	1.4e-254	885.2	COG0438@1|root,KOG2941@2759|Eukaryota,38CDI@33154|Opisthokonta,3NTXV@4751|Fungi,3QKMK@4890|Ascomycota,213BX@147550|Sordariomycetes,3TE4N@5125|Hypocreales,3TXZ5@5129|Hypocreaceae	4751|Fungi	O	Glycosyl transferases group 1	ALG1	GO:0000030,GO:0003674,GO:0003824,GO:0005575,GO:0005622,GO:0005623,GO:0005737,GO:0005783,GO:0006464,GO:0006486,GO:0006487,GO:0006488,GO:0006490,GO:0006629,GO:0006807,GO:0008150,GO:0008152,GO:0009058,GO:0009059,GO:0009100,GO:0009101,GO:0009987,GO:0012505,GO:0016740,GO:0016757,GO:0016758,GO:0019187,GO:0019538,GO:0034645,GO:0036211,GO:0043170,GO:0043226,GO:0043227,GO:0043229,GO:0043231,GO:0043412,GO:…	2.4.1.142	ko:K03842	ko00510,ko00513,ko01100,map00510,map00513,map01100	M00055	R05972	-	ko00000,ko00001,ko00002,ko01000,ko01003	-	GT33	-	Glyco_trans_1_4,Glyco_trans_4_4,Glyco_transf_4,Glycos_transf_1
RA3a_000883-T1	63577.G9P1Z0	4.2e-194	684.5	COG1230@1|root,KOG1484@2759|Eukaryota,38DVB@33154|Opisthokonta,3NUJZ@4751|Fungi,3QMGD@4890|Ascomycota,2151A@147550|Sordariomycetes,3THU4@5125|Hypocreales,3U1AP@5129|Hypocreaceae	4751|Fungi	P	Cation efflux family	MSC2	GO:0000041,GO:0000139,GO:0003674,GO:0005215,GO:0005385,GO:0005575,GO:0005622,GO:0005623,GO:0005737,GO:0005783,GO:0005789,GO:0005794,GO:0005801,GO:0006810,GO:0006811,GO:0006812,GO:0006829,GO:0006873,GO:0006875,GO:0006882,GO:0008150,GO:0008324,GO:0009987,GO:0010035,GO:0010038,GO:0010043,GO:0012505,GO:0015075,GO:0015318,GO:0016020,GO:0016021,GO:0019725,GO:0022857,GO:0022890,GO:0030001,GO:0030003,GO:…	-	ko:K14692	-	-	-	-	ko00000,ko02000	2.A.4.4.3,2.A.4.4.5	-	-	Cation_efflux
RA3a_000884-T1	63577.G9P1Z1	0.0	1132.5	2EHEY@1|root,2SN3P@2759|Eukaryota,38HV2@33154|Opisthokonta,3P4BG@4751|Fungi,3QPCC@4890|Ascomycota,217WQ@147550|Sordariomycetes,3TMR7@5125|Hypocreales,3U0Y8@5129|Hypocreaceae	4751|Fungi	-	-	-	-	-	-	-	-	-	-	-	-	-	-	F-box
RA3a_000885-T1	63577.G9P1Z2	1.2e-10	72.0	2D51F@1|root,2SWZP@2759|Eukaryota,39038@33154|Opisthokonta,3PZPN@4751|Fungi,3RIUU@4890|Ascomycota,21T7B@147550|Sordariomycetes,3TRBS@5125|Hypocreales,3U4S2@5129|Hypocreaceae	4751|Fungi	-	-	-	-	-	-	-	-	-	-	-	-	-	-	-
RA3a_000886-T1	63577.G9P1Z3	3.1e-168	597.8	KOG0758@1|root,KOG0758@2759|Eukaryota,38BD7@33154|Opisthokonta,3NTYD@4751|Fungi,3QKIE@4890|Ascomycota,211TC@147550|Sordariomycetes,3TEW2@5125|Hypocreales,3U1PJ@5129|Hypocreaceae	4751|Fungi	C	Belongs to the mitochondrial carrier (TC 2.A.29) family	CRC1	GO:0003674,GO:0005215,GO:0005476,GO:0005575,GO:0005622,GO:0005623,GO:0005737,GO:0005739,GO:0005740,GO:0005743,GO:0006082,GO:0006629,GO:0006631,GO:0006810,GO:0006811,GO:0006812,GO:0006839,GO:0008150,GO:0008152,GO:0008324,GO:0008519,GO:0009987,GO:0015075,GO:0015101,GO:0015226,GO:0015291,GO:0015297,GO:0015651,GO:0015695,GO:0015696,GO:0015697,GO:0015838,GO:0015879,GO:0016020,GO:0016021,GO:0019752,GO:…	-	ko:K15109	ko04714,map04714	-	-	-	ko00000,ko00001,ko02000	2.A.29.8	-	iMM904.YOR100C,iND750.YOR100C	Mito_carr
RA3a_000887-T1	63577.G9P1Z4	0.0	1192.9	COG0406@1|root,KOG3734@2759|Eukaryota,3A14Z@33154|Opisthokonta,3NV8K@4751|Fungi,3QK6A@4890|Ascomycota,216KW@147550|Sordariomycetes,3THVU@5125|Hypocreales,3U12P@5129|Hypocreaceae	4751|Fungi	G	Phosphoglycerate mutase family	-	-	-	-	-	-	-	-	-	-	-	-	-
RA3a_000888-T1	63577.G9P1Z5	4e-220	770.4	COG5206@1|root,KOG1349@2759|Eukaryota,38CHC@33154|Opisthokonta,3NTZT@4751|Fungi,3QQDM@4890|Ascomycota,2129N@147550|Sordariomycetes,3TGE8@5125|Hypocreales,3U1AN@5129|Hypocreaceae	4751|Fungi	O	Peptidase C13 family	GPI8	GO:0003674,GO:0003824,GO:0003923,GO:0004175,GO:0004197,GO:0005575,GO:0005622,GO:0005623,GO:0005737,GO:0005783,GO:0005789,GO:0006464,GO:0006497,GO:0006505,GO:0006506,GO:0006508,GO:0006629,GO:0006643,GO:0006644,GO:0006650,GO:0006661,GO:0006664,GO:0006793,GO:0006796,GO:0006807,GO:0008104,GO:0008150,GO:0008152,GO:0008233,GO:0008234,GO:0008610,GO:0008654,GO:0009058,GO:0009059,GO:0009247,GO:0009987,GO:…	-	ko:K05290	ko00563,ko01100,map00563,map01100	-	-	-	ko00000,ko00001,ko01000	-	-	-	Peptidase_C13
RA3a_000889-T1	63577.G9P1Z6	0.0	1268.1	2EAFK@1|root,2SGPH@2759|Eukaryota,38BFN@33154|Opisthokonta,3NZF7@4751|Fungi,3QSB5@4890|Ascomycota,2139Q@147550|Sordariomycetes,3TFVP@5125|Hypocreales,3U1EK@5129|Hypocreaceae	4751|Fungi	S	Putative zinc-finger of transcription factor IIIC complex	-	-	-	-	-	-	-	-	-	-	-	-	TFIIIC_delta,zf-TFIIIC
RA3a_000890-T1	63577.G9P1Z7	1.3e-59	235.7	2F45N@1|root,2T55F@2759|Eukaryota,38YZI@33154|Opisthokonta,3PYKB@4751|Fungi,3RHPU@4890|Ascomycota,21GB6@147550|Sordariomycetes,3TNPG@5125|Hypocreales,3U32S@5129|Hypocreaceae	4751|Fungi	S	CVNH domain	-	-	-	-	-	-	-	-	-	-	-	-	CVNH
RA3a_000891-T1	63577.G9P1Z8	2.3e-218	765.4	2D01H@1|root,2SCEN@2759|Eukaryota,3A0HE@33154|Opisthokonta,3P8NB@4751|Fungi,3RM3Y@4890|Ascomycota,21SC9@147550|Sordariomycetes,3TUY0@5125|Hypocreales,3U010@5129|Hypocreaceae	4751|Fungi	U	Src homology 3 domains	-	-	-	-	-	-	-	-	-	-	-	-	SH3_9
RA3a_000892-T1	63577.G9P200	1.3e-154	552.4	COG1485@1|root,KOG2383@2759|Eukaryota,38DES@33154|Opisthokonta,3NV41@4751|Fungi,3QMKK@4890|Ascomycota,214EI@147550|Sordariomycetes,3TDDR@5125|Hypocreales,3TZPG@5129|Hypocreaceae	4751|Fungi	S	AFG1-like ATPase	AFG1	GO:0003674,GO:0003824,GO:0005575,GO:0005622,GO:0005623,GO:0005737,GO:0005739,GO:0005740,GO:0005743,GO:0006508,GO:0006515,GO:0006605,GO:0006625,GO:0006807,GO:0006810,GO:0006886,GO:0006950,GO:0006979,GO:0006996,GO:0007031,GO:0008104,GO:0008150,GO:0008152,GO:0009056,GO:0009057,GO:0009987,GO:0015031,GO:0015833,GO:0015919,GO:0016020,GO:0016043,GO:0016462,GO:0016558,GO:0016787,GO:0016817,GO:0016818,GO:…	3.6.4.7	ko:K18798	-	-	-	-	ko00000,ko01000,ko03029	-	-	-	AFG1_ATPase
RA3a_000893-T1	63577.G9P200	2.3e-115	421.8	COG1485@1|root,KOG2383@2759|Eukaryota,38DES@33154|Opisthokonta,3NV41@4751|Fungi,3QMKK@4890|Ascomycota,214EI@147550|Sordariomycetes,3TDDR@5125|Hypocreales,3TZPG@5129|Hypocreaceae	4751|Fungi	S	AFG1-like ATPase	AFG1	GO:0003674,GO:0003824,GO:0005575,GO:0005622,GO:0005623,GO:0005737,GO:0005739,GO:0005740,GO:0005743,GO:0006508,GO:0006515,GO:0006605,GO:0006625,GO:0006807,GO:0006810,GO:0006886,GO:0006950,GO:0006979,GO:0006996,GO:0007031,GO:0008104,GO:0008150,GO:0008152,GO:0009056,GO:0009057,GO:0009987,GO:0015031,GO:0015833,GO:0015919,GO:0016020,GO:0016043,GO:0016462,GO:0016558,GO:0016787,GO:0016817,GO:0016818,GO:…	3.6.4.7	ko:K18798	-	-	-	-	ko00000,ko01000,ko03029	-	-	-	AFG1_ATPase
RA3a_000894-T1	63577.G9P201	2.2e-113	415.2	2DIF7@1|root,2S5YK@2759|Eukaryota,3A7YJ@33154|Opisthokonta,3P42Y@4751|Fungi,3QXKT@4890|Ascomycota,21AVW@147550|Sordariomycetes,3TIP3@5125|Hypocreales,3TY36@5129|Hypocreaceae	4751|Fungi	-	-	-	-	-	-	-	-	-	-	-	-	-	-	-
RA3a_000895-T1	63577.G9P202	1e-79	303.1	2CAHR@1|root,2S40X@2759|Eukaryota,3A5E0@33154|Opisthokonta,3P4I8@4751|Fungi,3QWTF@4890|Ascomycota,21BIS@147550|Sordariomycetes,3TMHZ@5125|Hypocreales,3U1TY@5129|Hypocreaceae	4751|Fungi	S	extracellular serine-rich protein	-	-	-	-	-	-	-	-	-	-	-	-	-
RA3a_000898-T1	63577.G9P203	4.5e-308	1063.1	KOG0254@1|root,KOG0254@2759|Eukaryota,38BTE@33154|Opisthokonta,3NUAW@4751|Fungi,3QKTB@4890|Ascomycota,217SI@147550|Sordariomycetes,3TGZE@5125|Hypocreales,3TX27@5129|Hypocreaceae	4751|Fungi	U	Fungal trichothecene efflux pump (TRI12)	-	GO:0000322,GO:0000323,GO:0000324,GO:0000329,GO:0003333,GO:0003674,GO:0005215,GO:0005342,GO:0005575,GO:0005622,GO:0005623,GO:0005737,GO:0005773,GO:0005774,GO:0005783,GO:0005886,GO:0005887,GO:0006810,GO:0006811,GO:0006812,GO:0006820,GO:0006865,GO:0008150,GO:0008509,GO:0008514,GO:0012505,GO:0015075,GO:0015171,GO:0015174,GO:0015318,GO:0015711,GO:0015802,GO:0015809,GO:0015849,GO:0016020,GO:0016021,GO:…	-	-	-	-	-	-	-	-	-	-	MFS_1
RA3a_000899-T1	63577.G9P204	0.0	1393.3	28S7D@1|root,2QYWX@2759|Eukaryota,39YGV@33154|Opisthokonta,3NYB6@4751|Fungi,3QJJV@4890|Ascomycota,2146I@147550|Sordariomycetes,3TGFX@5125|Hypocreales,3U0F6@5129|Hypocreaceae	4751|Fungi	B	Fungal specific transcription factor domain	-	-	-	-	-	-	-	-	-	-	-	-	Fungal_trans,Zn_clus
RA3a_000900-T1	63577.G9P206	4.9e-128	463.8	2CYVH@1|root,2S6PS@2759|Eukaryota,39RW6@33154|Opisthokonta,3NZFC@4751|Fungi,3R0W7@4890|Ascomycota,2197U@147550|Sordariomycetes,3THXY@5125|Hypocreales,3U1UD@5129|Hypocreaceae	4751|Fungi	S	Methyltransferase domain	-	-	-	-	-	-	-	-	-	-	-	-	Methyltransf_23,Methyltransf_25,Methyltransf_31
RA3a_000901-T1	63577.G9P263	0.0	1389.4	KOG2475@1|root,KOG2475@2759|Eukaryota,38DF5@33154|Opisthokonta,3NW6T@4751|Fungi,3QMH2@4890|Ascomycota,217FM@147550|Sordariomycetes,3THF7@5125|Hypocreales,3U0EJ@5129|Hypocreaceae	4751|Fungi	L	CDC45-like protein	CDC45	GO:0000075,GO:0000077,GO:0000228,GO:0000278,GO:0000724,GO:0000725,GO:0000727,GO:0000785,GO:0000790,GO:0003674,GO:0003676,GO:0003677,GO:0003678,GO:0003682,GO:0003688,GO:0003690,GO:0003697,GO:0003824,GO:0004386,GO:0005488,GO:0005575,GO:0005622,GO:0005623,GO:0005634,GO:0005654,GO:0005656,GO:0005657,GO:0005694,GO:0006139,GO:0006259,GO:0006260,GO:0006261,GO:0006267,GO:0006270,GO:0006275,GO:0006281,GO:…	-	ko:K06628	ko04110,ko04111,ko04113,map04110,map04111,map04113	-	-	-	ko00000,ko00001,ko03032	-	-	-	CDC45
RA3a_000902-T1	63577.G9P264	6.9e-41	174.5	28N6C@1|root,2QQIF@2759|Eukaryota,3ARU0@33154|Opisthokonta,3PFTQ@4751|Fungi,3R0DE@4890|Ascomycota,21CAP@147550|Sordariomycetes,3TJA9@5125|Hypocreales,3U2RD@5129|Hypocreaceae	4751|Fungi	S	structural molecule activity	-	-	-	-	-	-	-	-	-	-	-	-	-
[truncated: 8,282 more rows]

## Sheet: RA5
query	seed_ortholog	evalue	score	eggNOG_OGs	max_annot_lvl	COG_category	Description	Preferred_name	GOs	EC	KEGG_ko	KEGG_Pathway	KEGG_Module	KEGG_Reaction	KEGG_rclass	BRITE	KEGG_TC	CAZy	BiGG_Reaction	PFAMs
## 8951 queries scanned
## Rate: 108.25 q/s
## Total time (seconds): 82.68716073036194
[truncated: 8,951 more rows]

## Sheet: RA6
query	seed_ortholog	evalue	score	eggNOG_OGs	max_annot_lvl	COG_category	Description	Preferred_name	GOs	EC	KEGG_ko	KEGG_Pathway	KEGG_Module	KEGG_Reaction	KEGG_rclass	BRITE	KEGG_TC	CAZy	BiGG_Reaction	PFAMs
[truncated: 8,967 more rows]
