# Supplementary material for: Genome Sequencing and Analysis of Trichoderma (Hypocreaceae) Isolates Exhibiting Antagonistic Activity against the Papaya Dieback Pathogen, Erwinia mallotivora
Source: J Fungi (Basel). 2022 Feb 28;8(3):246. doi: 10.3390/jof8030246 (PMC8949440; doi:10.3390/jof8030246)
Supplement: Supplementary file 1 [file jof-08-00246-s001.zip › jof-1591442-SM/8. jof-1591442-final suppl/8.Suplementary Dataset 2.xlsx]

## Sheet: RA3a
Strain RA3a
Summary of Detected clusters defined by Antismash (Blin et al., 2019)
Class	Number
NRPS	17
PKS	14
Terpene	7
NRPS+PKS	4
PKS+tTerpene	1
Sum	43
Blin, K. et al (2019). AntiSMASH 5.0: Updates to the secondary metabolite genome mining pipeline. Nucleic Acids Res. 47, W81–W87.
Gene cluster name	Length (nt)	Gene cluster type	Gene cluster members
Cluster 1	124,768 - 164,700 nt. (total: 39,933 nt)	NRPS	RA3a_000027;RA3a_000028;RA3a_000029;RA3a_000030;RA3a_000031;RA3a_000032;RA3a_000033;RA3a_000034;RA3a_000035
Cluster 2	305,261 - 347,057 nt. (total: 41,797 nt)	NRPS	RA3a_000083;RA3a_000084;RA3a_000085;RA3a_000086;RA3a_000087;RA3a_000088;RA3a_000089;RA3a_000090;RA3a_000091;RA3a_000092;RA3a_000093;RA3a_000094;RA3a_000095;RA3a_000096;RA3a_000097
Cluster 3	420,013 - 469,615 nt. (total: 49,603 nt)	PKS	RA3a_000118;RA3a_000119;RA3a_000120;RA3a_000121;RA3a_000122;RA3a_000123;RA3a_000124;RA3a_000125;RA3a_000126;RA3a_000127;RA3a_000128;RA3a_000129;RA3a_000130
Cluster 4	911,080 - 958,118 nt. (total: 47,039 nt)	PKS	RA3a_000243;RA3a_000244;RA3a_000245;RA3a_000246;RA3a_000247;RA3a_000248;RA3a_000249;RA3a_000250;RA3a_000251;RA3a_000252;RA3a_000253
Cluster 5	6,189,488 - 6,230,159 nt. (total: 40,672 nt)	NRPS	RA3a_001622;RA3a_001623;RA3a_001624;RA3a_001625;RA3a_001626;RA3a_001627;RA3a_001628;RA3a_001629;RA3a_0016230;RA3a_0016231;RA3a_0016233;RA3a_0016234;RA3a_0016235;RA3a_0016236;RA3a_0016237;RA3a_0016238
Cluster 6	6,766,763 - 6,809,634 nt. (total: 42,872 nt)	NRPS	RA3a_001797;RA3a_001798;RA3a_001799;RA3a_001800;RA3a_001801;RA3a_001802
Cluster 7	83,384 - 178,034 nt. (total: 94,651 nt)	NRPS+PKS	RA3a_001838;RA3a_001839;RA3a_0018340;RA3a_001841;RA3a_001842;RA3a_001843;RA3a_001844;RA3a_001845;RA3a_0018346;RA3a_0018347;RA3a_0018348;RA3a_0018349;RA3a_0018350;RA3a_0018351;RA3a_0018352;RA3a_0018353;RA3a_0018354;RA3a_0018355;RA3a_0018356;RA3a_0018357;RA3a_0018358;RA3a_0018359;RA3a_0018360;RA3a_0018361;RA3a_0018362;RA3a_0018363
Cluster 8	599,599 - 640,000 nt. (total: 40,402 nt)	NRPS	RA3a_001980;RA3a_001981;RA3a_001982;RA3a_001983;RA3a_001984;RA3a_001985;RA3a_001986;RA3a_001987;RA3a_001988;RA3a_001989;RA3a_001990
Cluster 9	1,686,980 - 1,727,001 nt. (total: 40,022 nt)	NRPS	RA3a_002271;RA3a_002272;RA3a_002273;RA3a_002274;RA3a_002275;RA3a_002276;RA3a_002277;RA3a_002278
Cluster 10	2,461,822 - 2,505,422 nt. (total: 43,601 nt)	NRPS	RA3a_002481;RA3a_002482;RA3a_002483;RA3a_002484;RA3a_002485;RA3a_002486;RA3a_002487;RA3a_002488;RA3a_002489;RA3a_002490
Cluster 11	4,212,256 - 4,257,603 nt. (total: 45,348 nt)	NRPS	RA3a_002947;RA3a_002948;RA3a_002949;RA3a_002950;RA3a_002951;RA3a_002952;RA3a_002953;RA3a_002954;RA3a_002955
Cluster 12	217,126 - 235,378 nt. (total: 18,253 nt)	Terpene	RA3a_003579;RA3a_003580;RA3a_003581;RA3a_003582;RA3a_003583
Cluster 13	350,147 - 417,832 nt. (total: 67,686 nt)	NRPS	RA3a_003619;RA3a_003620;RA3a_003621;RA3a_003622;RA3a_003623;RA3a_003624;RA3a_003625;RA3a_003626;RA3a_003627;RA3a_003628;RA3a_003629;RA3a_003630;RA3a_003631;RA3a_003632
Cluster 14	1,090,142 - 1,104,451 nt. (total: 14,310 nt)	Terpene	RA3a_003844;RA3a_003845;RA3a_003846;RA3a_003847;RA3a_003848
Cluster 15	1,443,709 - 1,465,080 nt. (total: 21,372 nt)	Terpene	RA3a_003947;RA3a_003948;RA3a_003949;RA3a_003950;RA3a_003951;RA3a_003952
Cluster 16	3,643,424 - 3,686,850 nt. (total: 43,427 nt)	NRPS	RA3a_004522;RA3a_004523;RA3a_004524;RA3a_004525;RA3a_004526;RA3a_004527;RA3a_004528;RA3a_004529;RA3a_004530;RA3a_004531;RA3a_004532;RA3a_004533;RA3a_004534;RA3a_004535
Cluster 17	5,444,076 - 5,494,296 nt. (total: 50,221 nt)	NRPS	RA3a_004978;RA3a_004979;RA3a_004980;RA3a_004981;RA3a_004982;RA3a_004983;RA3a_004984;RA3a_004985;RA3a_004986;RA3a_004987;RA3a_004988
Cluster 18	13,546 - 56,150 nt. (total: 42,605 nt)	PKS	RA3a_004996;RA3a_004997;RA3a_004998;RA3a_004999;RA3a_005000;RA3a_005001;RA3a_005002;RA3a_005003;RA3a_005004;RA3a_005005;RA3a_005006
Cluster 19	122,335 - 159,427 nt. (total: 37,093 nt)	NRPS	RA3a_005022;RA3a_005023;RA3a_005024;RA3a_005025;RA3a_005026;RA3a_005027;RA3a_005028;RA3a_005029
Cluster 20	222,013 - 260,148 nt. (total: 38,136 nt)	NRPS	RA3a_005051;RA3a_005052;RA3a_00505;RA3a_005054;RA3a_005055;RA3a_005056;RA3a_005057;RA3a_005058;RA3a_005059;RA3a_005060;RA3a_005061
Cluster 21	398,182 - 450,935 nt. (total: 52,754 nt)	NRPS	RA3a_005105;RA3a_005106;RA3a_005107;RA3a_005108;RA3a_005109;RA3a_005110;RA3a_005111;RA3a_005112;RA3a_005113;RA3a_005114;RA3a_005115;RA3a_005116;RA3a_005117
Cluster 22	3,993,204 - 4,076,046 nt. (total: 82,843 nt)	NRPS+PKS	RA3a_006077;RA3a_006078;RA3a_006079;RA3a_006080;RA3a_006081;RA3a_006082;RA3a_006083;RA3a_006084;RA3a_006085;RA3a_006086;RA3a_006087;RA3a_006088;RA3a_006089;RA3a_006090;RA3a_006091;RA3a_006092
Cluster 23	5,130,489 - 5,173,236 nt. (total: 42,748 nt)	NRPS	RA3a_006389;RA3a_006390;RA3a_006391;RA3a_006392;RA3a_006393;RA3a_006394;RA3a_006395;RA3a_006396;RA3a_006397;RA3a_006398
Cluster 24	737,105 - 777,446 nt. (total: 40,342 nt)	PKS	RA3a_006623;RA3a_006624;RA3a_006625;RA3a_006626;RA3a_006627;RA3a_006628;RA3a_006629;RA3a_006630;RA3a_006631;RA3a_006632;RA3a_006633;RA3a_006634;RA3a_006635
Cluster 25	1,429,038 - 1,471,752 nt. (total: 42,715 nt)	PKS	RA3a_006819;RA3a_006820;RA3a_006821;RA3a_006822;RA3a_006823;RA3a_006824;RA3a_006825;RA3a_006825;RA3a_006826;RA3a_006827;RA3a_006828;RA3a_006829;RA3a_006830;RA3a_006831;RA3a_006832
Cluster 26	2,488,891 - 2,593,622 nt. (total: 104,732 nt)	NRPS+PKS	RA3a_007093;RA3a_007094;RA3a_007095;RA3a_007096;RA3a_007097;RA3a_007098;RA3a_007099;RA3a_0070100;RA3a_0070103
Cluster 27	3,252,741 - 3,317,475 nt. (total: 64,735 nt)	NRPS	RA3a_007283;RA3a_007284;RA3a_007285;RA3a_007286;RA3a_007287;RA3a_007288;RA3a_007289;RA3a_007290;RA3a_007291;RA3a_007292;RA3a_007293
Cluster 28	3,319,897 - 3,365,635 nt. (total: 45,739 nt)	PKS	RA3a_007298;RA3a_007299;RA3a_007300;RA3a_0072301;RA3a_0072302;RA3a_0072303;RA3a_0072304;RA3a_0072305;RA3a_0072306;RA3a_0072307
Cluster 29	78,041 - 120,092 nt. (total: 42,052 nt)	PKS	RA3a_007459;RA3a_007460;RA3a_007461;RA3a_007462;RA3a_007463;RA3a_007464;RA3a_007465;RA3a_007466;RA3a_007467
Cluster 30	197,048 - 237,447 nt. (total: 40,400 nt)	PKS	RA3a_007491;RA3a_007492;RA3a_007493;RA3a_007494;RA3a_007495;RA3a_007496;RA3a_007497;RA3a_007498;RA3a_007499;RA3a_007500
Cluster 31	725,578 - 749,075 nt. (total: 23,498 nt)	PKS	RA3a_007616;RA3a_007617;RA3a_007618;RA3a_007619;RA3a_007620;RA3a_007621
Cluster 32	1,063,056 - 1,084,066 nt. (total: 21,011 nt)	Terpene	RA3a_007711;RA3a_007712;RA3a_007713;RA3a_007714
Cluster 33	1,563,008 - 1,610,409 nt. (total: 47,402 nt)	PKS	RA3a_007847;RA3a_007848;RA3a_007849;RA3a_007850;RA3a_007851;RA3a_007852;RA3a_007853;RA3a_007854;RA3a_007855;RA3a_007856;RA3a_007857
Cluster 34	1,902,316 - 1,946,088 nt. (total: 43,773 nt)	NRPS	RA3a_007924;RA3a_007925;RA3a_007926;RA3a_007927;RA3a_007928;RA3a_007929;RA3a_007930;RA3a_007931;RA3a_007932;RA3a_007933;RA3a_0079234;RA3a_007935;RA3a_007936;RA3a_007937
Cluster 35	1,269,204 - 1,317,877 nt. (total: 48,674 nt)	PKS	RA3a_008401;RA3a_008402;RA3a_008403;RA3a_008404;RA3a_008405;RA3a_008406;RA3a_008407;RA3a_008408;RA3a_008409;RA3a_008410;RA3a_008411
Cluster 36	1 - 60,400 nt. (total: 60,400 nt)	NRPS+PKS	RA3a_008596;RA3a_008597;RA3a_008598;RA3a_008599;RA3a_008600;RA3a_008601;RA3a_008602;RA3a_008603;RA3a_008604
Cluster 37	183,193 - 204,203 nt. (total: 21,011 nt)	Terpene	RA3a_008643;RA3a_008644;RA3a_008645
Cluster 38	1,408,074 - 1,455,346 nt. (total: 47,273 nt)	PKS	RA3a_008972;RA3a_008973;RA3a_008974;RA3a_008975;RA3a_008976;RA3a_008977;RA3a_008978;RA3a_008979;RA3a_008980;RA3a_008981;RA3a_008982
Cluster 39	464,928 - 537,653 nt. (total: 72,726 nt)	PKS+Terpene	RA3a_009116;RA3a_009117;RA3a_009118;RA3a_009119;RA3a_009120;RA3a_009121;RA3a_009122;RA3a_009123;RA3a_009124;RA3a_009125;RA3a_009126;RA3a_009127;RA3a_009128;RA3a_009129;RA3a_009130;RA3a_009131
Cluster 40	636,393 - 658,750 nt. (total: 22,358 nt)	Terpene	RA3a_009161;RA3a_009162;RA3a_009163;RA3a_009164;RA3a_009165;RA3a_009166;RA3a_009167
Cluster 41	706,639 - 754,863 nt. (total: 48,225 nt)	PKS	RA3a_009179;RA3a_009180;RA3a_009181;RA3a_009182;RA3a_009183;RA3a_009184;RA3a_009185;RA3a_009186;RA3a_009187;RA3a_009188;RA3a_009189;RA3a_009190
Cluster 42	700,991 - 722,010 nt. (total: 21,020 nt)	Terpene	RA3a_009528;RA3a_009529;RA3a_009530;RA3a_009531;RA3a_009532;RA3a_009533;RA3a_009534;RA3a_009535
Cluster 43	296,157 - 324,775 nt. (total: 28,619 nt)	PKS	RA3a_009707;RA3a_009708;RA3a_009709;RA3a_009710;RA3a_009711;RA3a_009712;RA3a_009713

## Sheet: RA5
Strain RA5
Summary of Detected clusters defined by Antismash (Blin et al., 2019)
Class	Number
NRPS	16
PKS	11
Terpene	8
NRPS+PKS	4
PKS+Terpene	1
Sum	40
Blin, K. et al (2019). AntiSMASH 5.0: Updates to the secondary metabolite genome mining pipeline. Nucleic Acids Res. 47, W81–W87.
Gene cluster name	Length (nt)	Gene cluster type	Gene cluster members
Cluster 1	70,584 - 110,039 nt. (total: 39,456 nt)	NRPS	RA5_000015;RA5_000016;RA5_000017;RA5_000018;RA5_000019;RA5_000020;RA5_000021;RA5_000022;RA5_000023
Cluster 2	840,622 - 879,224 nt. (total: 38,603 nt)	NRPS	RA5_000209;RA5_000210;RA5_000211;RA5_000212;RA5_000213;RA5_000214;RA5_000215;RA5_000216
Cluster 3	5,033,351 - 5,048,968 nt. (total: 15,618 nt)	Terpene	RA5_001326;RA5_001327;RA5_001328;RA5_001329;RA5_001330;RA5_001331;RA5_001332
Cluster 4	6,335,790 - 6,356,639 nt. (total: 20,850 nt)	Terpene	RA5_001685;RA5_001686;RA5_001687;RA5_001688;RA5_001689;RA5_001690;RA5_001691
Cluster 5	6,357,183 - 6,377,837 nt. (total: 20,655 nt)	Terpene	RA5_001692;RA5_001693;RA5_001694
Cluster 6	6,455,881 - 6,532,090 nt. (total: 76,210 nt)	PKS+Terpene	RA5_001715;RA5_001716;RA5_001717;RA5_001718;RA5_001719;RA5_001720;RA5_001721;RA5_001722;RA5_001723;RA5_001724;RA5_001725;RA5_001726;RA5_001727;RA5_001728;RA5_001729;RA5_001730;RA5_001731
Cluster 7	97,091 - 137,154 nt. (total: 40,064 nt)	NRPS	RA5_001873;RA5_001874;RA5_001875;RA5_001876;RA5_001877;RA5_001878;RA5_001879;RA5_001880;RA5_001881;RA5_001882;RA5_001883
Cluster 8	883,529 - 930,567 nt. (total: 47,039 nt)	PKS	RA5_002093;RA5_002094;RA5_002095;RA5_002096;RA5_002097;RA5_002098;RA5_002099;RA5_0020100;RA5_0020101;RA5_0020102;RA5_0020103
Cluster 9	6,161,962 - 6,202,635 nt. (total: 40,674 nt)	NRPS	RA5_003474;RA5_003475;RA5_003476;RA5_003477;RA5_003478;RA5_003479;RA5_003480;RA5_003481;RA5_003482;RA5_003483;RA5_003484;RA5_003485;RA5_003486;RA5_003487;RA5_003488;RA5_003489;RA5_003490
Cluster 10	6,739,246 - 6,781,321 nt. (total: 42,076 nt)	NRPS	RA5_003645;RA5_003646;RA5_003647;RA5_003648;RA5_003649
Cluster 11	60,714 - 110,934 nt. (total: 50,221 nt)	NRPS	RA5_003675;RA5_003676;RA5_003677;RA5_003678;RA5_003679;RA5_003680;RA5_003681;RA5_003682;RA5_003683
Cluster 12	1,867,225 - 1,911,470 nt. (total: 44,246 nt)	NRPS	RA5_004114;RA5_004115;RA5_004116;RA5_004117;RA5_004118;RA5_004119;RA5_004120;RA5_004121;RA5_004122;RA5_004123;RA5_004124;RA5_004125;RA5_004126;RA5_004127;RA5_004128
Cluster 13	4,090,682 - 4,103,634 nt. (total: 12,953 nt)	Terpene	RA5_004689;RA5_004690;RA5_004691;RA5_004692;RA5_004693
Cluster 14	4,450,443 - 4,464,752 nt. (total: 14,310 nt)	Terpene	RA5_004793;RA5_004794;RA5_004795;RA5_004796;RA5_004797;RA5_004798
Cluster 15	5,319,413 - 5,340,617 nt. (total: 21,205 nt)	Terpene	RA5_005049;RA5_005050;RA5_005051;RA5_005052;RA5_005053
Cluster 16	13,656 - 56,256 nt. (total: 42,601 nt)	PKS	RA5_005097;RA5_005098;RA5_005099;RA5_0050100;RA5_0050101;RA5_0050102;RA5_0050103;RA5_0050104;RA5_0050105;RA5_0050106;RA5_0050107
Cluster 17	124,288 - 154,824 nt. (total: 30,537 nt)	NRPS	RA5_005119;RA5_005120;RA5_005121;RA5_005122;RA5_005123
Cluster 18	222,111 - 260,243 nt. (total: 38,133 nt)	NRPS	RA5_005141;RA5_005142;RA5_005143;RA5_005144;RA5_005145;RA5_005146;RA5_005147;RA5_005148;RA5_005149;RA5_005150
Cluster 19	398,281 - 451,034 nt. (total: 52,754 nt)	NRPS	RA5_005186;RA5_005187;RA5_005188;RA5_005189;RA5_005190;RA5_005191;RA5_005192;RA5_005193;RA5_005194;RA5_005195;RA5_005196;RA5_005197;RA5_005198;RA5_005199;RA5_005200
Cluster 20	3,993,374 - 4,076,174 nt. (total: 82,801 nt)	NRPS+PKS	RA5_006156;RA5_006157;RA5_006158;RA5_006159;RA5_006160;RA5_006161;RA5_006162;RA5_006163;RA5_006164;RA5_006165;RA5_006166;RA5_006167
Cluster 21	5,130,589 - 5,173,336 nt. (total: 42,748 nt)	NRPS	RA5_006454;RA5_006455;RA5_006456;RA5_006457;RA5_006458;RA5_006459;RA5_006460
Cluster 22	12,488 - 55,565 nt. (total: 43,078 nt)	PKS	RA5_006478;RA5_006479;RA5_006480;RA5_006481;RA5_006482;RA5_006483;RA5_006484;RA5_006485;RA5_006486;RA5_006487;RA5_006488;RA5_006489;RA5_006490
Cluster 23	1,260,394 - 1,271,289 nt. (total: 10,896 nt)	Terpene	RA5_006797;RA5_006798; RA5_006799
Cluster 24	1,404,080 - 1,484,121 nt. (total: 80,042 nt)	NRPS+PKS	RA5_006837;RA5_006838;RA5_006839;RA5_006840;RA5_006841;RA5_006842;RA5_006843;RA5_006844;RA5_006845
Cluster 25	1,974,235 - 2,011,765 nt. (total: 37,531 nt)	NRPS	RA5_006973;RA5_006974;RA5_006975;RA5_006976;RA5_006977;RA5_006978;RA5_006979;RA5_006980;RA5_006981;RA5_006982;RA5_006983;RA5_006984
Cluster 26	2,240,007 - 2,281,685 nt. (total: 41,679 nt)	NRPS	RA5_007029;RA5_007030;RA5_007031;RA5_007032;RA5_007033;RA5_007034;RA5_007035;RA5_007036;RA5_007037;RA5_007038;RA5_007039;RA5_007040
Cluster 27	2,309,965 - 2,355,095 nt. (total: 45,131 nt)	PKS	RA5_007048;RA5_007049;RA5_007050;RA5_007051;RA5_007052;RA5_007053;RA5_007054;RA5_007055;RA5_007056;RA5_007057;RA5_007058
Cluster 28	2,835,179 - 2,856,189 nt. (total: 21,011 nt)	Terpene	RA5_007180;RA5_007181;RA5_007182;RA5_007183
Cluster 29	3,170,168 - 3,193,667 nt. (total: 23,500 nt)	PKS	RA5_007268; RA5_007269;RA5_007270;RA5_007271;RA5_007272;RA5_007273;RA5_007274
Cluster 30	3,799,152 - 3,841,850 nt. (total: 42,699 nt)	PKS	RA5_007418;RA5_007419;RA5_007420;RA5_007421;RA5_007422;RA5_007423;RA5_007424;RA5_007425
Cluster 31	489,848 - 527,463 nt. (total: 37,616 nt)	PKS	RA5_007566;RA5_007567;RA5_007568;RA5_007569;RA5_007570;RA5_007571;RA5_007572;RA5_007573;RA5_007574;RA5_007575;RA5_007576;RA5_007577
Cluster 32	541,785 - 601,163 nt. (total: 59,379 nt)	NRPS	RA5_007579;RA5_007580;RA5_007581;RA5_007582;RA5_007583;RA5_007584;RA5_007585;RA5_007586;RA5_007587;RA5_007588;RA5_007589;RA5_007590
Cluster 33	1,268,788 - 1,366,120 nt. (total: 97,333 nt)	NRPS+PKS	RA5_007774;RA5_007775;RA5_007776;RA5_007777;RA5_007778;RA5_007779;RA5_007780;RA5_007781;RA5_007782
Cluster 34	2,081,744 - 2,130,801 nt. (total: 49,058 nt)	NRPS	RA5_007977;RA5_007978;RA5_007979;RA5_007980;RA5_007981;RA5_007982;RA5_007983;RA5_007984;RA5_007985;RA5_007986;RA5_007987
Cluster 35	2,383,306 - 2,426,020 nt. (total: 42,715 nt)	PKS	RA5_008037;RA5_008038;RA5_008039;RA5_008040;RA5_008041;RA5_008042;RA5_008041;RA5_008044;RA5_008045;RA5_008046;RA5_008047;RA5_008048;RA5_008049
Cluster 36	3,076,802 - 3,123,723 nt. (total: 46,922 nt)	PKS	RA5_008230;RA5_008231;RA5_008232;RA5_008233;RA5_008234;RA5_008235;RA5_008236;RA5_008237;RA5_008238;RA5_008239;RA5_008240;RA5_008241
Cluster 37	733,390 - 778,021 nt. (total: 44,632 nt)	PKS	RA5_008592;RA5_008593;RA5_008594;RA5_008595;RA5_008596;RA5_008597;RA5_008598;RA5_008599;RA5_008600;RA5_008601;RA5_008602;RA5_008603
Cluster 38	3,009,157 - 3,049,558 nt. (total: 40,402 nt)	NRPS	RA5_009198;RA5_009199;RA5_0091200;RA5_0091201;RA5_0091202;RA5_0091203;RA5_0091204;RA5_0091205;RA5_0091206;RA5_0091207 RA5_0091208;RA5_0091209;RA5_0091210
Cluster 39	3,470,945 - 3,555,885 nt. (total: 84,941 nt)	NRPS+PKS	RA5_009334;RA5_009335;RA5_009336;RA5_009337;RA5_009338;RA5_009339;RA5_009340;RA5_009341;RA5_009342;RA5_009343;RA5_009344;RA5_009345;RA5_009346;RA5_009347;RA5_009348;RA5_009349;RA5_009350;RA5_009351;RA5_009352;RA5_009353
Cluster 40	284,012 - 312,657 nt. (total: 28,646 nt)	PKS	RA5_009444;RA5_009445;RA5_009446;RA5_009447;RA5_009448;RA5_009449;RA5_009450

## Sheet: RA6
Strain RA6
Summary of Detected clusters defined by Antismash (Blin et al., 2019)
Class	Number
NRPS	17
PKS	12
Terpene	7
NRPS + PKS (Hybrid)	4
	1
Sum	41
Blin, K. et al (2019). AntiSMASH 5.0: Updates to the secondary metabolite genome mining pipeline. Nucleic Acids Res. 47, W81–W87.
Gene cluster name	Length (nt)	Gene cluster type	Gene cluster members
Cluster 1	98,316 - 138,362 nt. (total: 40,047 nt)	NRPS	RA6_000021;RA6_000022;RA6_000023;RA6_000024;RA6_000025;RA6_000026;RA6_000027;RA6_000028;RA6_000029;RA6_000030;RA6_000021
Cluster 2	884,735 - 931,773 nt. (total: 47,039 nt)	PKS	RA6_000242;RA6_000243;RA6_000244;RA6_000245;RA6_000246;RA6_000247;RA6_000248;RA6_000249;RA6_000250;RA6_000250;RA6_000251
Cluster 3	6,163,181 - 6,204,240 nt. (total: 41,060 nt)	NRPS	RA6_001617;RA6_001618;RA6_001619;RA6_001620;RA6_001621;RA6_001622;RA6_001623;RA6_001624;RA6_001625;RA6_001626;RA6_001627;RA6_001628;RA6_001629;RA6_001630;RA6_001631;RA6_001632;RA6_001633
Cluster 4	6,740,470 - 6,782,545 nt. (total: 42,076 nt)	NRPS-like	RA6_001790;RA6_001791;RA6_001792;RA6_001793;RA6_001794
Cluster 5	62,799 - 111,002 nt. (total: 48,204 nt)	NRPS	RA6_001818;RA6_001819;RA6_001820;RA6_001821;RA6_001822;RA6_001823;RA6_001824;RA6_001825;RA6_001826
Cluster 6	1,868,200 - 1,911,627 nt. (total: 43,428 nt)	NRPS	RA6_002256;RA6_002257;RA6_002258;RA6_002259;RA6_002260;RA6_002261;RA6_002262;RA6_002263;RA6_002264;RA6_002265;RA6_002266;RA6_002267;RA6_002268;RA6_002269;RA6_002270
Cluster 7	4,090,807 - 4,111,117 nt. (total: 20,311 nt)	Terpene	RA6_002833;RA6_002834;RA6_002835;RA6_002836;RA6_002837;RA6_002838
Cluster 8	4,450,559 - 4,464,868 nt. (total: 14,310 nt)	Terpene	RA6_002935;RA6_002936;RA6_002937;RA6_002938;RA6_002939;RA6_002940
Cluster 9	5,133,928 - 5,208,658 nt. (total: 74,731 nt)	NRPS	RA6_003146;RA6_003147;RA6_003148;RA6_003149;RA6_003150;RA6_003151;RA6_003152;RA6_003153;RA6_003154;RA6_003155;RA6_003156;RA6_003157;RA6_003158;RA6_003159
Cluster 10	5,319,511 - 5,340,715 nt. (total: 21,205 nt)	Terpene	RA6_003195;RA6_003196;RA6_003197;RA6_003198;RA6_003199
Cluster 11	1,191,712 - 1,275,023 nt. (total: 83,312 nt)	NRPS+PKS	RA6_003561;RA6_003562;RA6_003563;RA6_003564;RA6_003565;RA6_003566;RA6_003567;RA6_003568;RA6_003569;RA6_003570;RA6_003571;RA6_003572;RA6_003573;RA6_003574;RA6_0035675
Cluster 12	4,815,989 - 4,870,503 nt. (total: 54,515 nt)	NRPS	RA6_004508;RA6_004509;RA6_004510;RA6_004511;RA6_004512;RA6_004513;RA6_004514;RA6_004515;RA6_004516;RA6_004517;RA6_004518;RA6_004519;RA6_004520;RA6_004521;RA6_004522
Cluster 13	5,008,044 - 5,046,178 nt. (total: 38,135 nt)	NRPS	RA6_004561;RA6_004562;RA6_004563;RA6_004564;RA6_004565;RA6_004566;RA6_004567;RA6_004568;RA6_004569;RA6_004570
Cluster 14	5,105,613 - 5,148,721 nt. (total: 43,109 nt)	NRPS	RA6_004584;RA6_004585;RA6_004586
Cluster 15	5,209,333 - 5,254,543 nt. (total: 45,211 nt)	PKS	RA6_004597;RA6_004598;RA6_004599;RA6_004600;RA6_004601;RA6_004602;RA6_004603;RA6_004604;RA6_004605;RA6_004606;RA6_004607
Cluster 16	2,941 - 24,666 nt. (total: 21,726 nt)	PKS	RA6_004611;RA6_004612;RA6_004613;RA6_004614;RA6_004615;RA6_004616;RA6_004617
Cluster 17	1,059,333 - 1,103,808 nt. (total: 44,476 nt)	PKS	RA6_004867;RA6_004868;RA6_004869;RA6_004870;RA6_004871;RA6_004872;RA6_004873;RA6_004874;RA6_004875;RA6_004876;RA6_004877
Cluster 18	3,334,945 - 3,374,922 nt. (total: 39,978 nt)	NRPS	RA6_005481;RA6_005482;RA6_005483;RA6_005484;RA6_005485;RA6_005486;RA6_005487;RA6_005488;RA6_005489;RA6_005490;RA6_005491
Cluster 19	3,796,740 - 3,881,680 nt. (total: 84,941 nt)	NRPS+PKS	RA6_005599;RA6_005600;RA6_005601;RA6_005602;RA6_005603;RA6_005604;RA6_005605;RA6_005606;RA6_005607;RA6_005608;RA6_005609;RA6_005610;RA6_005611;RA6_005612;RA6_005613;RA6_005614;RA6_005615
Cluster 20	16,914 - 53,538 nt. (total: 36,625 nt)	PKS	RA6_005636;RA6_005637;RA6_005638;RA6_005639;RA6_005640;RA6_005641;RA6_005642;RA6_005643;RA6_005644;RA6_005645;RA6_005646;RA6_005647
Cluster 21	1,264,792 - 1,272,173 nt. (total: 7,382 nt)	Terpene	RA6_005962;RA6_005963
Cluster 22	1,404,968 - 1,484,721 nt. (total: 79,754 nt)	NRPS+PKS	RA6_006002;RA6_006003;RA6_006004;RA6_006005;RA6_006006;RA6_006007;RA6_006008;RA6_006009;RA6_00610
Cluster 23	1,981,425 - 2,021,189 nt. (total: 39,765 nt)	NRPS	RA6_006135;RA6_006136;RA6_006137;RA6_006138;RA6_006139;RA6_006140;RA6_006141;RA6_006142;RA6_006143;RA6_006144;RA6_006145;RA6_006146;RA6_006147;RA6_006148
Cluster 24	2,247,186 - 2,288,675 nt. (total: 41,490 nt)	NRPS	RA6_006193;RA6_006194;RA6_006195;RA6_006196;RA6_006197;RA6_006198;RA6_006199;RA6_006200;RA6_006201;RA6_006202;RA6_006203;RA6_006204
Cluster 25	2,317,156 - 2,362,275 nt. (total: 45,120 nt)	PKS	RA6_006213;RA6_006214;RA6_006215;RA6_006216;RA6_006217;RA6_006218;RA6_006219;RA6_006220;RA6_006221;RA6_006222
Cluster 26	2,842,357 - 2,863,367 nt. (total: 21,011 nt)	Terpene	RA6_006347;RA6_006348;RA6_006349;RA6_006350
Cluster 27	3,180,784 - 3,200,851 nt. (total: 20,068 nt)	PKS	RA6_006437;RA6_006438;RA6_006439;RA6_006440;RA6_006441
Cluster 28	3,806,331 - 3,849,029 nt. (total: 42,699 nt)	PKS	RA6_006590;RA6_006591;RA6_006592;RA6_006593;RA6_006594;RA6_006595;RA6_006596
Cluster 29	489,818 - 527,433 nt. (total: 37,616 nt)	PKS	RA6_006741;RA6_006742;RA6_006743;RA6_006744;RA6_006745;RA6_006746;RA6_006747;RA6_006748;RA6_006749
Cluster 30	541,755 - 601,133 nt. (total: 59,379 nt)	NRPS	RA6_006751;RA6_006752;RA6_006753;RA6_006754;RA6_006755;RA6_006756;RA6_006757;RA6_006758;RA6_006759;RA6_006760;RA6_006761;RA6_006762
Cluster 31	1,261,366 - 1,366,100 nt. (total: 104,735 nt)	NRPS+PKS	RA6_006943;RA6_006944;RA6_006945;RA6_006946;RA6_006947;RA6_006948;RA6_006949;RA6_006950;RA6_006951;RA6_006952;RA6_006953
Cluater 32	2,081,724 - 2,130,781 nt. (total: 49,058 nt)	NRPS	RA6_007154;RA6_007155;RA6_007156;RA6_007157;RA6_007158;RA6_007159;RA6_007160;RA6_007161;RA6_007162;RA6_007163;RA6_007164;RA6_007165
Cluater 33	2,382,967 - 2,425,991 nt. (total: 43,025 nt)	PKS	RA6_007214;RA6_007215;RA6_007216;RA6_007217;RA6_007218;RA6_007219;RA6_007220;RA6_007221;RA6_007222;RA6_007223 RA6_007224;RA6_007225;RA6_007226
Cluster 34	3,076,772 - 3,123,693 nt. (total: 46,922 nt)	PKS	RA6_007404;RA6_007405;RA6_007406;RA6_007407;RA6_007408;RA6_007409;RA6_007410;RA6_007411;RA6_007412;RA6_007413 RA6_007414;RA6_007415
Cluster 35	930,849 - 974,583 nt. (total: 43,735 nt)	NRPS	RA6_007837;RA6_007838;RA6_007839;RA6_007840;RA6_007841;RA6_007842;RA6_007843;RA6_007844;RA6_007845;RA6_007846 RA6_007847;RA6_007848
Cluater 36	322,289 - 342,121 nt. (total: 19,833 nt)	Terpene	RA6_008488;RA6_008489;RA6_008490;RA6_008491;RA6_008492;RA6_008493;RA6_008494;RA6_008495
Cluster 37	1,528,678 - 1,575,091 nt. (total: 46,414 nt)	PKS	RA6_008823;RA6_008824;RA6_008825;RA6_008826;RA6_008827;RA6_008829;RA6_008830;RA6_008831;RA6_008832;RA6_008833;RA6_008834
Cluster 38	1,623,721 - 1,646,078 nt. (total: 22,358 nt)	Terpene	RA6_008843;RA6_008844;RA6_008845;RA6_008846;RA6_008847;RA6_008848;RA6_008849
Cluster 39	1,744,822 - 1,821,031 nt. (total: 76,210 nt)	PKS+Terpene	RA6_008874;RA6_008875;RA6_008876;RA6_008877;RA6_008878;RA6_008879;RA6_008880;RA6_008881;RA6_008882;RA6_008883 RA6_008884;RA6_008885;RA6_008886;RA6_008887;RA6_008888;RA6_008889
Cluster 40	155,823 - 204,410 nt. (total: 48,588 nt)	NRPS	RA6_009057;RA6_009058;RA6_009059;RA6_009060;RA6_009061;RA6_009062;RA6_009063;RA6_009064;RA6_009065;RA6_009066
Cluster 41	72,998 - 117,028 nt. (total: 44,031 nt)	NRPS	RA6_009303;RA6_009304;RA6_009305;RA6_009306;RA6_009307;RA6_009308;RA6_009309;RA6_009310
