# Supplementary material for: Genome Sequencing and Analysis of Trichoderma (Hypocreaceae) Isolates Exhibiting Antagonistic Activity against the Papaya Dieback Pathogen, Erwinia mallotivora
Source: J Fungi (Basel). 2022 Feb 28;8(3):246. doi: 10.3390/jof8030246 (PMC8949440; doi:10.3390/jof8030246)
Supplement: Supplementary file 1 [file jof-08-00246-s001.zip › jof-1591442-SM/8. jof-1591442-final suppl/8.Supplementary Dataset 3.xlsx]

## Sheet: RA3a
compound	type of cluster	cluster number in Dataset 2	activity	organism	cluster found	proteins found >30%id, >70%cov referenced as part of the cluster	% of genes present in the strain from the original cluster	reference
ascochlorin	PKS/terpene	39	antivirus, antitumor, antiinflammatory, and hypolipidemic activities	Acremonium egyptiacum	yes (manual blast)	AscC, AscB, AscD	38% (3/8)	https://doi.org/10.1073/pnas.1819254116
fusaric acid	PKS/NRPS	7	mycotoxin	Fusarium spp.	yes (manual blast & antiSMASH)	FUB1, FUB5-9	41% (5/12)	https://doi.org/10.1021/jacs.0c09352
naphthopyrone	PKS	29	virulence factor	Aspergillus nidulans	yes (manual blast & antiSMASH)	conidial yellow pigment biosynthesis polyketide synthase (only one gene in the cluster referenced in MiBig), pyruvate decarboxylase	100% (1/1)	DOI: 10.1111/j.1574-6968.2000.tb09356.x
neurosporin A	PKS	31	possible phytotoxin, identified by Zhao et al (2019) to be sordarial (doi: 10.1021/acs.jnatprod.8b00983)	Neurospora crassa	yes (manual + antiSMASH)	polyketide synthase 6, short chain dehydrogenase, oxidoreductase, adenylsuccinate lyase	100% (1/1)	doi: 10.1021/acs.jnatprod.8b00983
clavaric acid or other statin like compounds	terpene	40	antitumor	Hypholoma sublateritium	yes (manual + antiSMASH)	oxidosqualene cyclase (OCC) (only one gene in the reference cluster)	100% (1/1)	DOI:10.1016/j.fgb.2008.12.002

## Sheet: RA5
compound	type of cluster	cluster number in Dataset 2	activity	organism	cluster found	proteins found >30%id, >70%cov referenced as part of the cluster	% of genes present in the strain from the original cluster	reference
ascochlorin	PKS/terpene	6	antivirus, antitumor, antiinflammatory, and hypolipidemic activities	Acremonium egyptiacum	yes (manual blast & antismash)	AscC, AscB, AscD	38% (3/8)	https://doi.org/10.1073/pnas.1819254116
fusaric acid	PKS/NRPS	39	mycotoxin	Fusarium spp.	yes (manual blast)	FUB1, FUB4-9	50% (6/12)	https://doi.org/10.1021/jacs.0c09352
naphthopyrone	PKS	30	virulence factor	Aspergillus nidulans	yes (manual blast & antiSMASH)	conidial yellow pigment biosynthesis polyketide synthase (only one gene in the cluster referenced in MiBig	100% (1/1)	DOI: 10.1111/j.1574-6968.2000.tb09356.x
neurosporin A	PKS	29	possible phytotoxin, identified by Zhao et al (2019) to be sordarial (doi: 10.1021/acs.jnatprod.8b00983)	Neurospora crassa	yes (manual & antiSMASH)	polyketide synthase 6, short chain dehydrogenase	100% (1/1)	doi: 10.1021/acs.jnatprod.8b00983
clavaric acid or other statin like compounds	terpene	4	antitumor	Hypholoma sublateritium	yes (manual + antiSMASH)	oxidosqualene cyclase (occ) (only one gene in the reference cluster)	100% (1/1)	DOI:10.1016/j.fgb.2008.12.002

## Sheet: RA6
compound	type of cluster	cluster number in Dataset 2	activity	organism	cluster found	proteins found >30%id, >70%cov referenced as part of the cluster	% of genes present in the strain from the original cluster	reference
ascochlorin	PKS/terpene	39	antivirus, antitumor, antiinflammatory, and hypolipidemic activities	Acremonium egyptiacum	yes (manual blast & antismash)	AscC, AscB	38% (3/8)	https://doi.org/10.1073/pnas.1819254116
fusaric acid	PKS/NRPS	19	mycotoxin	Fusarium spp.	yes (manual blast)	Fub1, Fub4-9	50% (6/12)	https://doi.org/10.1021/jacs.0c09352
naphthopyrone	PKS	28	virulence factor	Aspergillus nidulans	yes (manual & antiSMASH)	conidial yellow pigment biosynthesis polyketide synthase (only one gene in the cluster referenced in MiBig	100% (1/1)	DOI: 10.1111/j.1574-6968.2000.tb09356.x
neurosporin A	PKS	27	possible phytotoxin, identified by Zhao et al (2019) to be sordarial (doi: 10.1021/acs.jnatprod.8b00983)	Neurospora crassa	yes (manual & antiSMASH)	polyketide synthase 6, short chain dehydrogenase	100% (1/1)	doi: 10.1021/acs.jnatprod.8b00983
clavaric acid	terpene	38	antitumor	Hypholoma sublateritium	yes (manual) antismash identified it as clavaric acid BGC	oxidosqualene cyclase (occ)	100% (1/1)	DOI:10.1016/j.fgb.2008.12.002
